# Supplementary material for: Crosstalk of peripheral cytokine-white matter alteration-insomnia during methadone maintenance treatment
Source: Psychol Med. 2026 Apr 27;56:e113. doi: 10.1017/S0033291726103614 (PMC13125936; doi:10.1017/S0033291726103614)
Supplement: Yang et al. supplementary material [file S0033291726103614sup001.zip]

Archive with 7 entries (7 files):
- Table S9.xlsx
- Table S10.xlsx
- Table S11.xlsx
- Supplementary Materials_color.docx
- Supplementary Materials_monochrome.docx
- Table S7.xlsx
- Table S8.xlsx
