# Supplementary material for: Crosstalk of peripheral cytokine-white matter alteration-insomnia during methadone maintenance treatment
Source: Psychol Med. 2026 Apr 27;56:e113. doi: 10.1017/S0033291726103614 (PMC13125936; doi:10.1017/S0033291726103614)
Supplement: Yang et al. supplementary material [file S0033291726103614sup001.zip › Table S9.xlsx]

## Sheet: sheet1
Supplementary Table 9.1. Detailed information of instrumental variables used in MR analyses.
Exposure	IDPs (outcome)	SNP	Effect allele	Other allele	Exposure				Outcome (IDPs)
					Beta	SE	F	P-value	Beta	SE	P-value
Opioid use disorders	FA-Anterior corona radiata L	rs115555892	G	A	0.306115	0.0657226	21.69	3.19794e-06	-0.025103	0.022181	0.257757
Opioid use disorders	FA-Anterior corona radiata L	rs141406101	T	C	0.483579	0.0998079	23.47	1.26549e-06	-0.083092	0.054668	0.128543
Opioid use disorders	FA-Anterior corona radiata L	rs142089863	G	T	0.458395	0.0966349	22.5	2.09976e-06	-0.036058	0.028976	0.213359
Opioid use disorders	FA-Anterior corona radiata L	rs1883819	G	A	-0.20158	0.0426438	22.35	2.27798e-06	-0.0071768	0.010389	0.4897
Opioid use disorders	FA-Anterior corona radiata L	rs75939050	C	T	0.824337	0.179065	21.19	4.15346e-06	0.017072	0.044915	0.703882
Opioid use disorders	FA-Anterior corona radiata L	rs76604990	A	G	0.444585	0.0961804	21.37	3.79306e-06	-0.0047355	0.02878	0.869307
Opioid use disorders	FA-Anterior corona radiata R	rs115555892	G	A	0.306115	0.0657226	21.69	3.19794e-06	-0.020619	0.022181	0.352606
Opioid use disorders	FA-Anterior corona radiata R	rs141406101	T	C	0.483579	0.0998079	23.47	1.26549e-06	-0.045483	0.05467	0.405453
Opioid use disorders	FA-Anterior corona radiata R	rs142089863	G	T	0.458395	0.0966349	22.5	2.09976e-06	-0.045672	0.028975	0.114985
Opioid use disorders	FA-Anterior corona radiata R	rs1883819	G	A	-0.20158	0.0426438	22.35	2.27798e-06	-0.0066285	0.010389	0.523468
Opioid use disorders	FA-Anterior corona radiata R	rs75939050	C	T	0.824337	0.179065	21.19	4.15346e-06	-0.015215	0.044915	0.734801
Opioid use disorders	FA-Anterior corona radiata R	rs76604990	A	G	0.444585	0.0961804	21.37	3.79306e-06	-0.0050016	0.02878	0.862035
Opioid use disorders	FA-Anterior limb of internal capsule L	rs115555892	G	A	0.306115	0.0657226	21.69	3.19794e-06	4.0076e-06	0.022182	0.999856
Opioid use disorders	FA-Anterior limb of internal capsule L	rs141406101	T	C	0.483579	0.0998079	23.47	1.26549e-06	-0.055844	0.05467	0.307044
Opioid use disorders	FA-Anterior limb of internal capsule L	rs142089863	G	T	0.458395	0.0966349	22.5	2.09976e-06	-0.029791	0.028976	0.3039
Opioid use disorders	FA-Anterior limb of internal capsule L	rs1883819	G	A	-0.20158	0.0426438	22.35	2.27798e-06	0.0028058	0.010389	0.787118
Opioid use disorders	FA-Anterior limb of internal capsule L	rs75939050	C	T	0.824337	0.179065	21.19	4.15346e-06	-0.018512	0.044915	0.680221
Opioid use disorders	FA-Anterior limb of internal capsule L	rs76604990	A	G	0.444585	0.0961804	21.37	3.79306e-06	0.0013418	0.02878	0.962815
Opioid use disorders	FA-Anterior limb of internal capsule R	rs115555892	G	A	0.306115	0.0657226	21.69	3.19794e-06	0.012814	0.022181	0.563469
Opioid use disorders	FA-Anterior limb of internal capsule R	rs141406101	T	C	0.483579	0.0998079	23.47	1.26549e-06	-0.045888	0.05467	0.401282
Opioid use disorders	FA-Anterior limb of internal capsule R	rs142089863	G	T	0.458395	0.0966349	22.5	2.09976e-06	-0.01994	0.028976	0.491372
Opioid use disorders	FA-Anterior limb of internal capsule R	rs1883819	G	A	-0.20158	0.0426438	22.35	2.27798e-06	0.0017097	0.010389	0.869287
Opioid use disorders	FA-Anterior limb of internal capsule R	rs75939050	C	T	0.824337	0.179065	21.19	4.15346e-06	-0.054106	0.044913	0.228339
Opioid use disorders	FA-Anterior limb of internal capsule R	rs76604990	A	G	0.444585	0.0961804	21.37	3.79306e-06	0.0020414	0.02878	0.943452
Opioid use disorders	FA-Body of corpus callosum	rs115555892	G	A	0.306115	0.0657226	21.69	3.19794e-06	-0.027816	0.022181	0.209831
Opioid use disorders	FA-Body of corpus callosum	rs141406101	T	C	0.483579	0.0998079	23.47	1.26549e-06	-0.0083253	0.054671	0.878968
Opioid use disorders	FA-Body of corpus callosum	rs142089863	G	T	0.458395	0.0966349	22.5	2.09976e-06	-0.038328	0.028976	0.185926
Opioid use disorders	FA-Body of corpus callosum	rs1883819	G	A	-0.20158	0.0426438	22.35	2.27798e-06	-0.0084981	0.010389	0.413371
Opioid use disorders	FA-Body of corpus callosum	rs75939050	C	T	0.824337	0.179065	21.19	4.15346e-06	0.034749	0.044914	0.439137
Opioid use disorders	FA-Body of corpus callosum	rs76604990	A	G	0.444585	0.0961804	21.37	3.79306e-06	-0.012599	0.02878	0.661561
Opioid use disorders	FA-Cerebral peduncle L	rs115555892	G	A	0.306115	0.0657226	21.69	3.19794e-06	-0.0082122	0.022181	0.711214
Opioid use disorders	FA-Cerebral peduncle L	rs141406101	T	C	0.483579	0.0998079	23.47	1.26549e-06	-0.048709	0.05467	0.372958
Opioid use disorders	FA-Cerebral peduncle L	rs142089863	G	T	0.458395	0.0966349	22.5	2.09976e-06	-0.044058	0.028975	0.128387
Opioid use disorders	FA-Cerebral peduncle L	rs1883819	G	A	-0.20158	0.0426438	22.35	2.27798e-06	-0.019707	0.010388	0.0578362
Opioid use disorders	FA-Cerebral peduncle L	rs75939050	C	T	0.824337	0.179065	21.19	4.15346e-06	-0.010716	0.044915	0.811426
Opioid use disorders	FA-Cerebral peduncle L	rs76604990	A	G	0.444585	0.0961804	21.37	3.79306e-06	-0.0012166	0.02878	0.96628
Opioid use disorders	FA-Cerebral peduncle R	rs115555892	G	A	0.306115	0.0657226	21.69	3.19794e-06	-0.030496	0.022181	0.16918
Opioid use disorders	FA-Cerebral peduncle R	rs141406101	T	C	0.483579	0.0998079	23.47	1.26549e-06	-0.040617	0.05467	0.45752
Opioid use disorders	FA-Cerebral peduncle R	rs142089863	G	T	0.458395	0.0966349	22.5	2.09976e-06	-0.063915	0.028973	0.0273968
Opioid use disorders	FA-Cerebral peduncle R	rs1883819	G	A	-0.20158	0.0426438	22.35	2.27798e-06	-0.013698	0.010389	0.187344
Opioid use disorders	FA-Cerebral peduncle R	rs75939050	C	T	0.824337	0.179065	21.19	4.15346e-06	-0.023359	0.044915	0.603018
Opioid use disorders	FA-Cerebral peduncle R	rs76604990	A	G	0.444585	0.0961804	21.37	3.79306e-06	-0.037615	0.028779	0.191214
Opioid use disorders	FA-Cingulum cingulate gyrus L	rs115555892	G	A	0.306115	0.0657226	21.69	3.19794e-06	-0.035319	0.02218	0.111319
Opioid use disorders	FA-Cingulum cingulate gyrus L	rs141406101	T	C	0.483579	0.0998079	23.47	1.26549e-06	0.046937	0.05467	0.390598
Opioid use disorders	FA-Cingulum cingulate gyrus L	rs142089863	G	T	0.458395	0.0966349	22.5	2.09976e-06	-0.012577	0.028977	0.664278
Opioid use disorders	FA-Cingulum cingulate gyrus L	rs1883819	G	A	-0.20158	0.0426438	22.35	2.27798e-06	-0.0025953	0.010389	0.802735
Opioid use disorders	FA-Cingulum cingulate gyrus L	rs75939050	C	T	0.824337	0.179065	21.19	4.15346e-06	0.0025789	0.044915	0.954212
Opioid use disorders	FA-Cingulum cingulate gyrus L	rs76604990	A	G	0.444585	0.0961804	21.37	3.79306e-06	0.015584	0.02878	0.588193
Opioid use disorders	FA-Cingulum cingulate gyrus R	rs115555892	G	A	0.306115	0.0657226	21.69	3.19794e-06	-0.037365	0.02218	0.0920662
Opioid use disorders	FA-Cingulum cingulate gyrus R	rs141406101	T	C	0.483579	0.0998079	23.47	1.26549e-06	0.060529	0.054669	0.268225
Opioid use disorders	FA-Cingulum cingulate gyrus R	rs142089863	G	T	0.458395	0.0966349	22.5	2.09976e-06	-0.01922	0.028977	0.507154
Opioid use disorders	FA-Cingulum cingulate gyrus R	rs1883819	G	A	-0.20158	0.0426438	22.35	2.27798e-06	-0.017863	0.010388	0.0855264
Opioid use disorders	FA-Cingulum cingulate gyrus R	rs75939050	C	T	0.824337	0.179065	21.19	4.15346e-06	0.0018354	0.044915	0.967404
Opioid use disorders	FA-Cingulum cingulate gyrus R	rs76604990	A	G	0.444585	0.0961804	21.37	3.79306e-06	0.031233	0.028779	0.277818
Opioid use disorders	FA-Cingulum hippocampus L	rs115555892	G	A	0.306115	0.0657226	21.69	3.19794e-06	-0.040426	0.02218	0.0683754
Opioid use disorders	FA-Cingulum hippocampus L	rs141406101	T	C	0.483579	0.0998079	23.47	1.26549e-06	-0.06488	0.054669	0.235331
Opioid use disorders	FA-Cingulum hippocampus L	rs142089863	G	T	0.458395	0.0966349	22.5	2.09976e-06	-0.034538	0.028976	0.233287
Opioid use disorders	FA-Cingulum hippocampus L	rs1883819	G	A	-0.20158	0.0426438	22.35	2.27798e-06	0.0064729	0.010389	0.533261
Opioid use disorders	FA-Cingulum hippocampus L	rs75939050	C	T	0.824337	0.179065	21.19	4.15346e-06	0.082279	0.044911	0.0669576
Opioid use disorders	FA-Cingulum hippocampus L	rs76604990	A	G	0.444585	0.0961804	21.37	3.79306e-06	-0.016147	0.02878	0.574765
Opioid use disorders	FA-Cingulum hippocampus R	rs115555892	G	A	0.306115	0.0657226	21.69	3.19794e-06	-0.046193	0.022179	0.0372907
Opioid use disorders	FA-Cingulum hippocampus R	rs141406101	T	C	0.483579	0.0998079	23.47	1.26549e-06	-0.043675	0.05467	0.424365
Opioid use disorders	FA-Cingulum hippocampus R	rs142089863	G	T	0.458395	0.0966349	22.5	2.09976e-06	-0.080713	0.028971	0.00534195
Opioid use disorders	FA-Cingulum hippocampus R	rs1883819	G	A	-0.20158	0.0426438	22.35	2.27798e-06	0.010796	0.010389	0.298751
Opioid use disorders	FA-Cingulum hippocampus R	rs75939050	C	T	0.824337	0.179065	21.19	4.15346e-06	0.040698	0.044914	0.364872
Opioid use disorders	FA-Cingulum hippocampus R	rs76604990	A	G	0.444585	0.0961804	21.37	3.79306e-06	-0.027673	0.02878	0.336295
Opioid use disorders	FA-Corticospinal tract L	rs115555892	G	A	0.306115	0.0657226	21.69	3.19794e-06	-0.0033298	0.022182	0.880676
Opioid use disorders	FA-Corticospinal tract L	rs141406101	T	C	0.483579	0.0998079	23.47	1.26549e-06	0.016079	0.054671	0.76867
Opioid use disorders	FA-Corticospinal tract L	rs142089863	G	T	0.458395	0.0966349	22.5	2.09976e-06	0.012626	0.028977	0.66304
Opioid use disorders	FA-Corticospinal tract L	rs1883819	G	A	-0.20158	0.0426438	22.35	2.27798e-06	-0.0083675	0.010389	0.420591
Opioid use disorders	FA-Corticospinal tract L	rs75939050	C	T	0.824337	0.179065	21.19	4.15346e-06	0.010289	0.044915	0.81881
Opioid use disorders	FA-Corticospinal tract L	rs76604990	A	G	0.444585	0.0961804	21.37	3.79306e-06	0.011537	0.02878	0.68851
Opioid use disorders	FA-Corticospinal tract R	rs115555892	G	A	0.306115	0.0657226	21.69	3.19794e-06	0.0060978	0.022182	0.783394
Opioid use disorders	FA-Corticospinal tract R	rs141406101	T	C	0.483579	0.0998079	23.47	1.26549e-06	-0.011076	0.054671	0.839458
Opioid use disorders	FA-Corticospinal tract R	rs142089863	G	T	0.458395	0.0966349	22.5	2.09976e-06	0.0034867	0.028977	0.904224
Opioid use disorders	FA-Corticospinal tract R	rs1883819	G	A	-0.20158	0.0426438	22.35	2.27798e-06	-0.0044706	0.010389	0.666976
Opioid use disorders	FA-Corticospinal tract R	rs75939050	C	T	0.824337	0.179065	21.19	4.15346e-06	-0.026232	0.044915	0.559191
Opioid use disorders	FA-Corticospinal tract R	rs76604990	A	G	0.444585	0.0961804	21.37	3.79306e-06	0.012147	0.02878	0.672977
Opioid use disorders	FA-External capsule L	rs115555892	G	A	0.306115	0.0657226	21.69	3.19794e-06	-0.00067042	0.022182	0.975888
Opioid use disorders	FA-External capsule L	rs141406101	T	C	0.483579	0.0998079	23.47	1.26549e-06	-0.055103	0.05467	0.313502
Opioid use disorders	FA-External capsule L	rs142089863	G	T	0.458395	0.0966349	22.5	2.09976e-06	-0.027104	0.028976	0.349591
Opioid use disorders	FA-External capsule L	rs1883819	G	A	-0.20158	0.0426438	22.35	2.27798e-06	-0.012832	0.010389	0.21678
Opioid use disorders	FA-External capsule L	rs75939050	C	T	0.824337	0.179065	21.19	4.15346e-06	-0.0016991	0.044915	0.969824
Opioid use disorders	FA-External capsule L	rs76604990	A	G	0.444585	0.0961804	21.37	3.79306e-06	0.015681	0.02878	0.585841
Opioid use disorders	FA-External capsule R	rs115555892	G	A	0.306115	0.0657226	21.69	3.19794e-06	-0.0080772	0.022181	0.715764
Opioid use disorders	FA-External capsule R	rs141406101	T	C	0.483579	0.0998079	23.47	1.26549e-06	-0.031251	0.054671	0.567584
Opioid use disorders	FA-External capsule R	rs142089863	G	T	0.458395	0.0966349	22.5	2.09976e-06	-0.016607	0.028977	0.566578
Opioid use disorders	FA-External capsule R	rs1883819	G	A	-0.20158	0.0426438	22.35	2.27798e-06	-0.0095412	0.010389	0.358426
Opioid use disorders	FA-External capsule R	rs75939050	C	T	0.824337	0.179065	21.19	4.15346e-06	-0.0070063	0.044915	0.876042
Opioid use disorders	FA-External capsule R	rs76604990	A	G	0.444585	0.0961804	21.37	3.79306e-06	0.034528	0.028779	0.23025
Opioid use disorders	FA-Fornix cres+Stria terminalis L	rs115555892	G	A	0.306115	0.0657226	21.69	3.19794e-06	-0.022731	0.022181	0.305464
Opioid use disorders	FA-Fornix cres+Stria terminalis L	rs141406101	T	C	0.483579	0.0998079	23.47	1.26549e-06	-0.086982	0.054668	0.111601
Opioid use disorders	FA-Fornix cres+Stria terminalis L	rs142089863	G	T	0.458395	0.0966349	22.5	2.09976e-06	-0.022232	0.028976	0.442945
Opioid use disorders	FA-Fornix cres+Stria terminalis L	rs75939050	C	T	0.824337	0.179065	21.19	4.15346e-06	0.010592	0.044915	0.81357
Opioid use disorders	FA-Fornix cres+Stria terminalis L	rs76604990	A	G	0.444585	0.0961804	21.37	3.79306e-06	0.04582	0.028778	0.11136
Opioid use disorders	FA-Fornix cres+Stria terminalis R	rs115555892	G	A	0.306115	0.0657226	21.69	3.19794e-06	-0.0037513	0.022182	0.865705
Opioid use disorders	FA-Fornix cres+Stria terminalis R	rs141406101	T	C	0.483579	0.0998079	23.47	1.26549e-06	-0.061751	0.054669	0.25869
Opioid use disorders	FA-Fornix cres+Stria terminalis R	rs142089863	G	T	0.458395	0.0966349	22.5	2.09976e-06	-0.048042	0.028975	0.0973195
Opioid use disorders	FA-Fornix cres+Stria terminalis R	rs1883819	G	A	-0.20158	0.0426438	22.35	2.27798e-06	0.014849	0.010389	0.152908
Opioid use disorders	FA-Fornix cres+Stria terminalis R	rs75939050	C	T	0.824337	0.179065	21.19	4.15346e-06	-0.020726	0.044915	0.644481
Opioid use disorders	FA-Fornix cres+Stria terminalis R	rs76604990	A	G	0.444585	0.0961804	21.37	3.79306e-06	0.03203	0.028779	0.265748
Opioid use disorders	FA-Fornix	rs115555892	G	A	0.306115	0.0657226	21.69	3.19794e-06	-0.028259	0.022181	0.202666
Opioid use disorders	FA-Fornix	rs141406101	T	C	0.483579	0.0998079	23.47	1.26549e-06	-0.078635	0.054668	0.150338
Opioid use disorders	FA-Fornix	rs142089863	G	T	0.458395	0.0966349	22.5	2.09976e-06	0.027584	0.028976	0.341122
Opioid use disorders	FA-Fornix	rs1883819	G	A	-0.20158	0.0426438	22.35	2.27798e-06	0.0076519	0.010389	0.461413
Opioid use disorders	FA-Fornix	rs75939050	C	T	0.824337	0.179065	21.19	4.15346e-06	0.037966	0.044914	0.397951
Opioid use disorders	FA-Fornix	rs76604990	A	G	0.444585	0.0961804	21.37	3.79306e-06	0.067226	0.028776	0.019494
Opioid use disorders	FA-Genu of corpus callosum	rs115555892	G	A	0.306115	0.0657226	21.69	3.19794e-06	-0.012947	0.022181	0.559435
Opioid use disorders	FA-Genu of corpus callosum	rs141406101	T	C	0.483579	0.0998079	23.47	1.26549e-06	-0.035678	0.054671	0.51402
Opioid use disorders	FA-Genu of corpus callosum	rs142089863	G	T	0.458395	0.0966349	22.5	2.09976e-06	-0.024617	0.028976	0.395585
Opioid use disorders	FA-Genu of corpus callosum	rs1883819	G	A	-0.20158	0.0426438	22.35	2.27798e-06	-0.002587	0.010389	0.803352
Opioid use disorders	FA-Genu of corpus callosum	rs75939050	C	T	0.824337	0.179065	21.19	4.15346e-06	0.033272	0.044914	0.458828
Opioid use disorders	FA-Genu of corpus callosum	rs76604990	A	G	0.444585	0.0961804	21.37	3.79306e-06	-0.030963	0.028779	0.282001
Opioid use disorders	FA-Inferior cerebellar peduncle L	rs115555892	G	A	0.306115	0.0657226	21.69	3.19794e-06	-0.015148	0.022181	0.494664
Opioid use disorders	FA-Inferior cerebellar peduncle L	rs141406101	T	C	0.483579	0.0998079	23.47	1.26549e-06	-0.006142	0.054671	0.91055
Opioid use disorders	FA-Inferior cerebellar peduncle L	rs142089863	G	T	0.458395	0.0966349	22.5	2.09976e-06	0.017609	0.028977	0.543388
Opioid use disorders	FA-Inferior cerebellar peduncle L	rs1883819	G	A	-0.20158	0.0426438	22.35	2.27798e-06	0.0022503	0.010389	0.828522
Opioid use disorders	FA-Inferior cerebellar peduncle L	rs75939050	C	T	0.824337	0.179065	21.19	4.15346e-06	0.0071312	0.044915	0.873852
Opioid use disorders	FA-Inferior cerebellar peduncle L	rs76604990	A	G	0.444585	0.0961804	21.37	3.79306e-06	0.011029	0.02878	0.701568
Opioid use disorders	FA-Inferior cerebellar peduncle R	rs115555892	G	A	0.306115	0.0657226	21.69	3.19794e-06	-0.012931	0.022181	0.559925
Opioid use disorders	FA-Inferior cerebellar peduncle R	rs141406101	T	C	0.483579	0.0998079	23.47	1.26549e-06	-0.0079859	0.054671	0.883865
Opioid use disorders	FA-Inferior cerebellar peduncle R	rs142089863	G	T	0.458395	0.0966349	22.5	2.09976e-06	0.013928	0.028977	0.630769
Opioid use disorders	FA-Inferior cerebellar peduncle R	rs1883819	G	A	-0.20158	0.0426438	22.35	2.27798e-06	0.00077153	0.010389	0.940801
Opioid use disorders	FA-Inferior cerebellar peduncle R	rs75939050	C	T	0.824337	0.179065	21.19	4.15346e-06	0.012708	0.044915	0.777231
Opioid use disorders	FA-Inferior cerebellar peduncle R	rs76604990	A	G	0.444585	0.0961804	21.37	3.79306e-06	0.0085111	0.02878	0.767432
Opioid use disorders	FA-Medial lemniscus L	rs115555892	G	A	0.306115	0.0657226	21.69	3.19794e-06	0.023422	0.022181	0.290998
Opioid use disorders	FA-Medial lemniscus L	rs141406101	T	C	0.483579	0.0998079	23.47	1.26549e-06	-0.066392	0.054669	0.224595
Opioid use disorders	FA-Medial lemniscus L	rs142089863	G	T	0.458395	0.0966349	22.5	2.09976e-06	0.044544	0.028975	0.124228
Opioid use disorders	FA-Medial lemniscus L	rs1883819	G	A	-0.20158	0.0426438	22.35	2.27798e-06	0.0056118	0.010389	0.589088
Opioid use disorders	FA-Medial lemniscus L	rs75939050	C	T	0.824337	0.179065	21.19	4.15346e-06	-0.0097619	0.044915	0.827942
Opioid use disorders	FA-Medial lemniscus L	rs76604990	A	G	0.444585	0.0961804	21.37	3.79306e-06	-0.010599	0.02878	0.712672
Opioid use disorders	FA-Medial lemniscus R	rs115555892	G	A	0.306115	0.0657226	21.69	3.19794e-06	0.019995	0.022181	0.367367
Opioid use disorders	FA-Medial lemniscus R	rs141406101	T	C	0.483579	0.0998079	23.47	1.26549e-06	-0.0062884	0.054671	0.908429
Opioid use disorders	FA-Medial lemniscus R	rs142089863	G	T	0.458395	0.0966349	22.5	2.09976e-06	0.050084	0.028975	0.0839073
Opioid use disorders	FA-Medial lemniscus R	rs1883819	G	A	-0.20158	0.0426438	22.35	2.27798e-06	0.0033445	0.010389	0.747515
Opioid use disorders	FA-Medial lemniscus R	rs75939050	C	T	0.824337	0.179065	21.19	4.15346e-06	-0.015868	0.044915	0.723869
Opioid use disorders	FA-Medial lemniscus R	rs76604990	A	G	0.444585	0.0961804	21.37	3.79306e-06	-0.0021136	0.02878	0.941456
Opioid use disorders	FA-Middle cerebellar peduncle	rs115555892	G	A	0.306115	0.0657226	21.69	3.19794e-06	-0.016817	0.022181	0.448353
Opioid use disorders	FA-Middle cerebellar peduncle	rs141406101	T	C	0.483579	0.0998079	23.47	1.26549e-06	-0.035455	0.054671	0.516654
Opioid use disorders	FA-Middle cerebellar peduncle	rs142089863	G	T	0.458395	0.0966349	22.5	2.09976e-06	0.011844	0.028977	0.682732
Opioid use disorders	FA-Middle cerebellar peduncle	rs1883819	G	A	-0.20158	0.0426438	22.35	2.27798e-06	-0.0045821	0.010389	0.659189
Opioid use disorders	FA-Middle cerebellar peduncle	rs75939050	C	T	0.824337	0.179065	21.19	4.15346e-06	-0.032115	0.044914	0.474602
Opioid use disorders	FA-Middle cerebellar peduncle	rs76604990	A	G	0.444585	0.0961804	21.37	3.79306e-06	-0.016266	0.02878	0.571953
Opioid use disorders	FA-Pontine crossing tract	rs115555892	G	A	0.306115	0.0657226	21.69	3.19794e-06	-0.02783	0.022181	0.209614
Opioid use disorders	FA-Pontine crossing tract	rs141406101	T	C	0.483579	0.0998079	23.47	1.26549e-06	-0.056424	0.05467	0.302037
Opioid use disorders	FA-Pontine crossing tract	rs142089863	G	T	0.458395	0.0966349	22.5	2.09976e-06	0.017395	0.028977	0.54829
Opioid use disorders	FA-Pontine crossing tract	rs1883819	G	A	-0.20158	0.0426438	22.35	2.27798e-06	0.0043107	0.010389	0.678203
Opioid use disorders	FA-Pontine crossing tract	rs75939050	C	T	0.824337	0.179065	21.19	4.15346e-06	-0.027275	0.044915	0.543676
Opioid use disorders	FA-Pontine crossing tract	rs76604990	A	G	0.444585	0.0961804	21.37	3.79306e-06	0.095997	0.028772	0.000850159
Opioid use disorders	FA-Posterior corona radiata L	rs115555892	G	A	0.306115	0.0657226	21.69	3.19794e-06	0.01157	0.022181	0.601949
Opioid use disorders	FA-Posterior corona radiata L	rs141406101	T	C	0.483579	0.0998079	23.47	1.26549e-06	-0.05931	0.05467	0.277991
Opioid use disorders	FA-Posterior corona radiata L	rs142089863	G	T	0.458395	0.0966349	22.5	2.09976e-06	-0.068076	0.028973	0.0188018
Opioid use disorders	FA-Posterior corona radiata L	rs1883819	G	A	-0.20158	0.0426438	22.35	2.27798e-06	-0.015194	0.010389	0.143599
Opioid use disorders	FA-Posterior corona radiata L	rs75939050	C	T	0.824337	0.179065	21.19	4.15346e-06	-0.021286	0.044915	0.635565
Opioid use disorders	FA-Posterior corona radiata L	rs76604990	A	G	0.444585	0.0961804	21.37	3.79306e-06	-0.0022172	0.02878	0.938594
Opioid use disorders	FA-Posterior corona radiata R	rs115555892	G	A	0.306115	0.0657226	21.69	3.19794e-06	0.0038226	0.022182	0.863177
Opioid use disorders	FA-Posterior corona radiata R	rs141406101	T	C	0.483579	0.0998079	23.47	1.26549e-06	-0.028088	0.054671	0.607421
Opioid use disorders	FA-Posterior corona radiata R	rs142089863	G	T	0.458395	0.0966349	22.5	2.09976e-06	-0.066254	0.028973	0.0222229
Opioid use disorders	FA-Posterior corona radiata R	rs1883819	G	A	-0.20158	0.0426438	22.35	2.27798e-06	-0.0078485	0.010389	0.449987
Opioid use disorders	FA-Posterior corona radiata R	rs75939050	C	T	0.824337	0.179065	21.19	4.15346e-06	-0.00075132	0.044915	0.986654
Opioid use disorders	FA-Posterior corona radiata R	rs76604990	A	G	0.444585	0.0961804	21.37	3.79306e-06	-0.014338	0.02878	0.618358
Opioid use disorders	FA-Posterior limb of internal capsule L	rs115555892	G	A	0.306115	0.0657226	21.69	3.19794e-06	0.01435	0.022181	0.517678
Opioid use disorders	FA-Posterior limb of internal capsule L	rs141406101	T	C	0.483579	0.0998079	23.47	1.26549e-06	-0.052583	0.05467	0.336148
Opioid use disorders	FA-Posterior limb of internal capsule L	rs142089863	G	T	0.458395	0.0966349	22.5	2.09976e-06	0.0087762	0.028977	0.761991
Opioid use disorders	FA-Posterior limb of internal capsule L	rs1883819	G	A	-0.20158	0.0426438	22.35	2.27798e-06	-0.015354	0.010389	0.139431
Opioid use disorders	FA-Posterior limb of internal capsule L	rs75939050	C	T	0.824337	0.179065	21.19	4.15346e-06	-0.013785	0.044915	0.75891
Opioid use disorders	FA-Posterior limb of internal capsule L	rs76604990	A	G	0.444585	0.0961804	21.37	3.79306e-06	-0.048791	0.028778	0.0900119
Opioid use disorders	FA-Posterior limb of internal capsule R	rs115555892	G	A	0.306115	0.0657226	21.69	3.19794e-06	0.012182	0.022181	0.582881
Opioid use disorders	FA-Posterior limb of internal capsule R	rs141406101	T	C	0.483579	0.0998079	23.47	1.26549e-06	-0.035941	0.05467	0.510928
Opioid use disorders	FA-Posterior limb of internal capsule R	rs142089863	G	T	0.458395	0.0966349	22.5	2.09976e-06	-0.012098	0.028977	0.676317
Opioid use disorders	FA-Posterior limb of internal capsule R	rs1883819	G	A	-0.20158	0.0426438	22.35	2.27798e-06	-0.012513	0.010389	0.228423
Opioid use disorders	FA-Posterior limb of internal capsule R	rs75939050	C	T	0.824337	0.179065	21.19	4.15346e-06	-0.023398	0.044915	0.602407
Opioid use disorders	FA-Posterior limb of internal capsule R	rs76604990	A	G	0.444585	0.0961804	21.37	3.79306e-06	-0.06864	0.028776	0.0170726
Opioid use disorders	FA-Posterior thalamic radiation L	rs115555892	G	A	0.306115	0.0657226	21.69	3.19794e-06	0.010718	0.022181	0.628956
Opioid use disorders	FA-Posterior thalamic radiation L	rs141406101	T	C	0.483579	0.0998079	23.47	1.26549e-06	-0.063822	0.054669	0.243052
Opioid use disorders	FA-Posterior thalamic radiation L	rs142089863	G	T	0.458395	0.0966349	22.5	2.09976e-06	-0.03335	0.028976	0.249758
Opioid use disorders	FA-Posterior thalamic radiation L	rs1883819	G	A	-0.20158	0.0426438	22.35	2.27798e-06	-0.0026117	0.010389	0.801519
Opioid use disorders	FA-Posterior thalamic radiation L	rs75939050	C	T	0.824337	0.179065	21.19	4.15346e-06	0.018651	0.044915	0.677954
Opioid use disorders	FA-Posterior thalamic radiation L	rs76604990	A	G	0.444585	0.0961804	21.37	3.79306e-06	-0.0068694	0.02878	0.811353
Opioid use disorders	FA-Posterior thalamic radiation R	rs115555892	G	A	0.306115	0.0657226	21.69	3.19794e-06	-0.0067749	0.022181	0.760046
Opioid use disorders	FA-Posterior thalamic radiation R	rs141406101	T	C	0.483579	0.0998079	23.47	1.26549e-06	-0.089924	0.054668	0.100002
Opioid use disorders	FA-Posterior thalamic radiation R	rs142089863	G	T	0.458395	0.0966349	22.5	2.09976e-06	-0.053679	0.028974	0.063944
Opioid use disorders	FA-Posterior thalamic radiation R	rs1883819	G	A	-0.20158	0.0426438	22.35	2.27798e-06	0.0031428	0.010389	0.762272
Opioid use disorders	FA-Posterior thalamic radiation R	rs75939050	C	T	0.824337	0.179065	21.19	4.15346e-06	0.0024802	0.044915	0.955963
Opioid use disorders	FA-Posterior thalamic radiation R	rs76604990	A	G	0.444585	0.0961804	21.37	3.79306e-06	0.013253	0.02878	0.645164
Opioid use disorders	FA-Retrolenticular part of internal capsule L	rs115555892	G	A	0.306115	0.0657226	21.69	3.19794e-06	-0.0010855	0.022182	0.960968
Opioid use disorders	FA-Retrolenticular part of internal capsule L	rs141406101	T	C	0.483579	0.0998079	23.47	1.26549e-06	-0.077937	0.054668	0.153993
Opioid use disorders	FA-Retrolenticular part of internal capsule L	rs142089863	G	T	0.458395	0.0966349	22.5	2.09976e-06	0.0035228	0.028977	0.903238
Opioid use disorders	FA-Retrolenticular part of internal capsule L	rs1883819	G	A	-0.20158	0.0426438	22.35	2.27798e-06	-0.0045809	0.010389	0.659265
Opioid use disorders	FA-Retrolenticular part of internal capsule L	rs75939050	C	T	0.824337	0.179065	21.19	4.15346e-06	0.033999	0.044914	0.449066
Opioid use disorders	FA-Retrolenticular part of internal capsule L	rs76604990	A	G	0.444585	0.0961804	21.37	3.79306e-06	-0.032869	0.028779	0.253414
Opioid use disorders	FA-Retrolenticular part of internal capsule R	rs115555892	G	A	0.306115	0.0657226	21.69	3.19794e-06	0.0017406	0.022182	0.937454
Opioid use disorders	FA-Retrolenticular part of internal capsule R	rs141406101	T	C	0.483579	0.0998079	23.47	1.26549e-06	-0.032878	0.054671	0.547583
Opioid use disorders	FA-Retrolenticular part of internal capsule R	rs142089863	G	T	0.458395	0.0966349	22.5	2.09976e-06	-0.029309	0.028976	0.311796
Opioid use disorders	FA-Retrolenticular part of internal capsule R	rs1883819	G	A	-0.20158	0.0426438	22.35	2.27798e-06	-0.006035	0.010389	0.561319
Opioid use disorders	FA-Retrolenticular part of internal capsule R	rs75939050	C	T	0.824337	0.179065	21.19	4.15346e-06	0.015086	0.044915	0.736953
Opioid use disorders	FA-Retrolenticular part of internal capsule R	rs76604990	A	G	0.444585	0.0961804	21.37	3.79306e-06	-0.026936	0.02878	0.349309
Opioid use disorders	FA-Sagittal stratum L	rs115555892	G	A	0.306115	0.0657226	21.69	3.19794e-06	-0.0028169	0.022182	0.898947
Opioid use disorders	FA-Sagittal stratum L	rs141406101	T	C	0.483579	0.0998079	23.47	1.26549e-06	0.015605	0.054671	0.7753
Opioid use disorders	FA-Sagittal stratum L	rs142089863	G	T	0.458395	0.0966349	22.5	2.09976e-06	-0.0071481	0.028977	0.805156
Opioid use disorders	FA-Sagittal stratum L	rs1883819	G	A	-0.20158	0.0426438	22.35	2.27798e-06	0.00060666	0.010389	0.953435
Opioid use disorders	FA-Sagittal stratum L	rs75939050	C	T	0.824337	0.179065	21.19	4.15346e-06	-0.026921	0.044915	0.548921
Opioid use disorders	FA-Sagittal stratum L	rs76604990	A	G	0.444585	0.0961804	21.37	3.79306e-06	-0.0038387	0.02878	0.893894
Opioid use disorders	FA-Sagittal stratum R	rs115555892	G	A	0.306115	0.0657226	21.69	3.19794e-06	0.0091611	0.022181	0.67961
Opioid use disorders	FA-Sagittal stratum R	rs141406101	T	C	0.483579	0.0998079	23.47	1.26549e-06	-0.040928	0.05467	0.454088
Opioid use disorders	FA-Sagittal stratum R	rs142089863	G	T	0.458395	0.0966349	22.5	2.09976e-06	-0.023835	0.028976	0.410762
Opioid use disorders	FA-Sagittal stratum R	rs1883819	G	A	-0.20158	0.0426438	22.35	2.27798e-06	-0.001298	0.010389	0.900571
Opioid use disorders	FA-Sagittal stratum R	rs75939050	C	T	0.824337	0.179065	21.19	4.15346e-06	-0.011368	0.044915	0.800195
Opioid use disorders	FA-Sagittal stratum R	rs76604990	A	G	0.444585	0.0961804	21.37	3.79306e-06	-0.0010083	0.02878	0.972053
Opioid use disorders	FA-Splenium of corpus callosum	rs115555892	G	A	0.306115	0.0657226	21.69	3.19794e-06	0.0068488	0.022181	0.757513
Opioid use disorders	FA-Splenium of corpus callosum	rs141406101	T	C	0.483579	0.0998079	23.47	1.26549e-06	-0.014245	0.054671	0.794429
Opioid use disorders	FA-Splenium of corpus callosum	rs142089863	G	T	0.458395	0.0966349	22.5	2.09976e-06	-0.021113	0.028976	0.466251
Opioid use disorders	FA-Splenium of corpus callosum	rs1883819	G	A	-0.20158	0.0426438	22.35	2.27798e-06	-0.0016437	0.010389	0.874289
Opioid use disorders	FA-Splenium of corpus callosum	rs75939050	C	T	0.824337	0.179065	21.19	4.15346e-06	0.020915	0.044915	0.641461
Opioid use disorders	FA-Splenium of corpus callosum	rs76604990	A	G	0.444585	0.0961804	21.37	3.79306e-06	-0.030767	0.028779	0.285056
Opioid use disorders	FA-Superior cerebellar peduncle L	rs115555892	G	A	0.306115	0.0657226	21.69	3.19794e-06	-0.011125	0.022181	0.615985
Opioid use disorders	FA-Superior cerebellar peduncle L	rs141406101	T	C	0.483579	0.0998079	23.47	1.26549e-06	-0.021909	0.054671	0.688621
Opioid use disorders	FA-Superior cerebellar peduncle L	rs142089863	G	T	0.458395	0.0966349	22.5	2.09976e-06	-0.064562	0.028973	0.0258702
Opioid use disorders	FA-Superior cerebellar peduncle L	rs1883819	G	A	-0.20158	0.0426438	22.35	2.27798e-06	-0.0013415	0.010389	0.897259
Opioid use disorders	FA-Superior cerebellar peduncle L	rs75939050	C	T	0.824337	0.179065	21.19	4.15346e-06	-0.06212	0.044913	0.166644
Opioid use disorders	FA-Superior cerebellar peduncle L	rs76604990	A	G	0.444585	0.0961804	21.37	3.79306e-06	-0.0016634	0.02878	0.953911
Opioid use disorders	FA-Superior cerebellar peduncle R	rs115555892	G	A	0.306115	0.0657226	21.69	3.19794e-06	-0.0054587	0.022182	0.805614
Opioid use disorders	FA-Superior cerebellar peduncle R	rs141406101	T	C	0.483579	0.0998079	23.47	1.26549e-06	-0.02191	0.054671	0.688589
Opioid use disorders	FA-Superior cerebellar peduncle R	rs142089863	G	T	0.458395	0.0966349	22.5	2.09976e-06	-0.040457	0.028975	0.16266
Opioid use disorders	FA-Superior cerebellar peduncle R	rs1883819	G	A	-0.20158	0.0426438	22.35	2.27798e-06	-0.001586	0.010389	0.878668
Opioid use disorders	FA-Superior cerebellar peduncle R	rs75939050	C	T	0.824337	0.179065	21.19	4.15346e-06	-0.01925	0.044915	0.668221
Opioid use disorders	FA-Superior cerebellar peduncle R	rs76604990	A	G	0.444585	0.0961804	21.37	3.79306e-06	0.01811	0.02878	0.529188
Opioid use disorders	FA-Superior corona radiata L	rs115555892	G	A	0.306115	0.0657226	21.69	3.19794e-06	0.01746	0.022181	0.431191
Opioid use disorders	FA-Superior corona radiata L	rs141406101	T	C	0.483579	0.0998079	23.47	1.26549e-06	-0.030125	0.054671	0.581621
Opioid use disorders	FA-Superior corona radiata L	rs142089863	G	T	0.458395	0.0966349	22.5	2.09976e-06	-0.049919	0.028975	0.0849376
Opioid use disorders	FA-Superior corona radiata L	rs1883819	G	A	-0.20158	0.0426438	22.35	2.27798e-06	-0.014665	0.010389	0.158063
Opioid use disorders	FA-Superior corona radiata L	rs75939050	C	T	0.824337	0.179065	21.19	4.15346e-06	0.02948	0.044914	0.511611
Opioid use disorders	FA-Superior corona radiata L	rs76604990	A	G	0.444585	0.0961804	21.37	3.79306e-06	-0.028809	0.028779	0.316825
Opioid use disorders	FA-Superior corona radiata R	rs115555892	G	A	0.306115	0.0657226	21.69	3.19794e-06	0.01247	0.022181	0.573984
Opioid use disorders	FA-Superior corona radiata R	rs141406101	T	C	0.483579	0.0998079	23.47	1.26549e-06	0.0056441	0.054671	0.917775
Opioid use disorders	FA-Superior corona radiata R	rs142089863	G	T	0.458395	0.0966349	22.5	2.09976e-06	-0.051808	0.028975	0.0737904
Opioid use disorders	FA-Superior corona radiata R	rs1883819	G	A	-0.20158	0.0426438	22.35	2.27798e-06	-0.012538	0.010389	0.227499
Opioid use disorders	FA-Superior corona radiata R	rs75939050	C	T	0.824337	0.179065	21.19	4.15346e-06	0.016525	0.044915	0.712935
Opioid use disorders	FA-Superior corona radiata R	rs76604990	A	G	0.444585	0.0961804	21.37	3.79306e-06	-0.028195	0.028779	0.327243
Opioid use disorders	FA-Superior fronto-occipital fasciculus L	rs115555892	G	A	0.306115	0.0657226	21.69	3.19794e-06	-0.016931	0.022181	0.445287
Opioid use disorders	FA-Superior fronto-occipital fasciculus L	rs141406101	T	C	0.483579	0.0998079	23.47	1.26549e-06	-0.089177	0.054668	0.102849
Opioid use disorders	FA-Superior fronto-occipital fasciculus L	rs142089863	G	T	0.458395	0.0966349	22.5	2.09976e-06	-0.02467	0.028976	0.394575
Opioid use disorders	FA-Superior fronto-occipital fasciculus L	rs1883819	G	A	-0.20158	0.0426438	22.35	2.27798e-06	0.0025505	0.010389	0.806076
Opioid use disorders	FA-Superior fronto-occipital fasciculus L	rs75939050	C	T	0.824337	0.179065	21.19	4.15346e-06	-0.018841	0.044915	0.674854
Opioid use disorders	FA-Superior fronto-occipital fasciculus L	rs76604990	A	G	0.444585	0.0961804	21.37	3.79306e-06	0.024707	0.02878	0.390625
Opioid use disorders	FA-Superior fronto-occipital fasciculus R	rs115555892	G	A	0.306115	0.0657226	21.69	3.19794e-06	-0.020995	0.022181	0.343898
Opioid use disorders	FA-Superior fronto-occipital fasciculus R	rs141406101	T	C	0.483579	0.0998079	23.47	1.26549e-06	-0.042553	0.05467	0.436365
Opioid use disorders	FA-Superior fronto-occipital fasciculus R	rs142089863	G	T	0.458395	0.0966349	22.5	2.09976e-06	-0.024433	0.028976	0.399126
Opioid use disorders	FA-Superior fronto-occipital fasciculus R	rs1883819	G	A	-0.20158	0.0426438	22.35	2.27798e-06	0.0047739	0.010389	0.645877
Opioid use disorders	FA-Superior fronto-occipital fasciculus R	rs75939050	C	T	0.824337	0.179065	21.19	4.15346e-06	-0.039446	0.044914	0.379813
Opioid use disorders	FA-Superior fronto-occipital fasciculus R	rs76604990	A	G	0.444585	0.0961804	21.37	3.79306e-06	0.014577	0.02878	0.612506
Opioid use disorders	FA-Superior longitudinal fasciculus L	rs115555892	G	A	0.306115	0.0657226	21.69	3.19794e-06	-0.010477	0.022181	0.636708
Opioid use disorders	FA-Superior longitudinal fasciculus L	rs141406101	T	C	0.483579	0.0998079	23.47	1.26549e-06	-0.013629	0.054671	0.803134
Opioid use disorders	FA-Superior longitudinal fasciculus L	rs142089863	G	T	0.458395	0.0966349	22.5	2.09976e-06	-0.038356	0.028976	0.185609
Opioid use disorders	FA-Superior longitudinal fasciculus L	rs1883819	G	A	-0.20158	0.0426438	22.35	2.27798e-06	0.0016738	0.010389	0.872009
Opioid use disorders	FA-Superior longitudinal fasciculus L	rs75939050	C	T	0.824337	0.179065	21.19	4.15346e-06	0.0016211	0.044915	0.97121
Opioid use disorders	FA-Superior longitudinal fasciculus L	rs76604990	A	G	0.444585	0.0961804	21.37	3.79306e-06	-0.0097918	0.02878	0.733686
Opioid use disorders	FA-Superior longitudinal fasciculus R	rs115555892	G	A	0.306115	0.0657226	21.69	3.19794e-06	0.0019271	0.022182	0.930769
Opioid use disorders	FA-Superior longitudinal fasciculus R	rs141406101	T	C	0.483579	0.0998079	23.47	1.26549e-06	-0.033045	0.054671	0.545557
Opioid use disorders	FA-Superior longitudinal fasciculus R	rs142089863	G	T	0.458395	0.0966349	22.5	2.09976e-06	-0.020495	0.028976	0.47938
Opioid use disorders	FA-Superior longitudinal fasciculus R	rs1883819	G	A	-0.20158	0.0426438	22.35	2.27798e-06	0.00061036	0.010389	0.953152
Opioid use disorders	FA-Superior longitudinal fasciculus R	rs75939050	C	T	0.824337	0.179065	21.19	4.15346e-06	0.024503	0.044915	0.585383
Opioid use disorders	FA-Superior longitudinal fasciculus R	rs76604990	A	G	0.444585	0.0961804	21.37	3.79306e-06	-0.032922	0.028779	0.25265
Opioid use disorders	FA-Tapetum L	rs115555892	G	A	0.306115	0.0657226	21.69	3.19794e-06	0.0173	0.022181	0.435422
Opioid use disorders	FA-Tapetum L	rs141406101	T	C	0.483579	0.0998079	23.47	1.26549e-06	-0.089365	0.054668	0.102129
Opioid use disorders	FA-Tapetum L	rs142089863	G	T	0.458395	0.0966349	22.5	2.09976e-06	-0.011207	0.028977	0.69894
Opioid use disorders	FA-Tapetum L	rs1883819	G	A	-0.20158	0.0426438	22.35	2.27798e-06	-0.010025	0.010389	0.33458
Opioid use disorders	FA-Tapetum L	rs75939050	C	T	0.824337	0.179065	21.19	4.15346e-06	-0.032754	0.044914	0.465854
Opioid use disorders	FA-Tapetum L	rs76604990	A	G	0.444585	0.0961804	21.37	3.79306e-06	0.033832	0.028779	0.239778
Opioid use disorders	FA-Tapetum R	rs115555892	G	A	0.306115	0.0657226	21.69	3.19794e-06	0.018873	0.022181	0.394848
Opioid use disorders	FA-Tapetum R	rs141406101	T	C	0.483579	0.0998079	23.47	1.26549e-06	-0.012647	0.054671	0.817068
Opioid use disorders	FA-Tapetum R	rs142089863	G	T	0.458395	0.0966349	22.5	2.09976e-06	-0.021835	0.028976	0.451139
Opioid use disorders	FA-Tapetum R	rs1883819	G	A	-0.20158	0.0426438	22.35	2.27798e-06	-0.00059426	0.010389	0.954386
Opioid use disorders	FA-Tapetum R	rs75939050	C	T	0.824337	0.179065	21.19	4.15346e-06	-0.0028081	0.044915	0.95015
Opioid use disorders	FA-Tapetum R	rs76604990	A	G	0.444585	0.0961804	21.37	3.79306e-06	0.036134	0.028779	0.209291
Opioid use disorders	FA-Uncinate fasciculus L	rs115555892	G	A	0.306115	0.0657226	21.69	3.19794e-06	-0.0006673	0.022182	0.976
Opioid use disorders	FA-Uncinate fasciculus L	rs141406101	T	C	0.483579	0.0998079	23.47	1.26549e-06	-0.053172	0.05467	0.330758
Opioid use disorders	FA-Uncinate fasciculus L	rs142089863	G	T	0.458395	0.0966349	22.5	2.09976e-06	0.0012088	0.028977	0.966725
Opioid use disorders	FA-Uncinate fasciculus L	rs1883819	G	A	-0.20158	0.0426438	22.35	2.27798e-06	-0.014876	0.010389	0.152177
Opioid use disorders	FA-Uncinate fasciculus L	rs75939050	C	T	0.824337	0.179065	21.19	4.15346e-06	0.075263	0.044912	0.0937994
Opioid use disorders	FA-Uncinate fasciculus L	rs76604990	A	G	0.444585	0.0961804	21.37	3.79306e-06	-0.032295	0.028779	0.261812
Opioid use disorders	FA-Uncinate fasciculus R	rs115555892	G	A	0.306115	0.0657226	21.69	3.19794e-06	-0.0095003	0.022181	0.668436
Opioid use disorders	FA-Uncinate fasciculus R	rs141406101	T	C	0.483579	0.0998079	23.47	1.26549e-06	0.055522	0.05467	0.309835
Opioid use disorders	FA-Uncinate fasciculus R	rs142089863	G	T	0.458395	0.0966349	22.5	2.09976e-06	0.018891	0.028977	0.514458
Opioid use disorders	FA-Uncinate fasciculus R	rs1883819	G	A	-0.20158	0.0426438	22.35	2.27798e-06	-0.00049558	0.010389	0.961953
Opioid use disorders	FA-Uncinate fasciculus R	rs75939050	C	T	0.824337	0.179065	21.19	4.15346e-06	0.016242	0.044915	0.717646
Opioid use disorders	FA-Uncinate fasciculus R	rs76604990	A	G	0.444585	0.0961804	21.37	3.79306e-06	-0.039037	0.028779	0.174969
Opioid use disorders	ICVF-Anterior corona radiata L	rs115555892	G	A	0.306115	0.0657226	21.69	3.19794e-06	-0.0064623	0.022182	0.770797
Opioid use disorders	ICVF-Anterior corona radiata L	rs141406101	T	C	0.483579	0.0998079	23.47	1.26549e-06	-0.086028	0.054668	0.115585
Opioid use disorders	ICVF-Anterior corona radiata L	rs142089863	G	T	0.458395	0.0966349	22.5	2.09976e-06	-0.037373	0.028976	0.197133
Opioid use disorders	ICVF-Anterior corona radiata L	rs1883819	G	A	-0.20158	0.0426438	22.35	2.27798e-06	-0.0053286	0.010389	0.608037
Opioid use disorders	ICVF-Anterior corona radiata L	rs75939050	C	T	0.824337	0.179065	21.19	4.15346e-06	0.020473	0.044915	0.64853
Opioid use disorders	ICVF-Anterior corona radiata L	rs76604990	A	G	0.444585	0.0961804	21.37	3.79306e-06	-0.011892	0.02878	0.679454
Opioid use disorders	ICVF-Anterior corona radiata R	rs115555892	G	A	0.306115	0.0657226	21.69	3.19794e-06	-0.0087849	0.022182	0.69207
Opioid use disorders	ICVF-Anterior corona radiata R	rs141406101	T	C	0.483579	0.0998079	23.47	1.26549e-06	-0.072122	0.054669	0.187098
Opioid use disorders	ICVF-Anterior corona radiata R	rs142089863	G	T	0.458395	0.0966349	22.5	2.09976e-06	-0.048169	0.028975	0.0964273
Opioid use disorders	ICVF-Anterior corona radiata R	rs1883819	G	A	-0.20158	0.0426438	22.35	2.27798e-06	-0.0055	0.010389	0.596541
Opioid use disorders	ICVF-Anterior corona radiata R	rs75939050	C	T	0.824337	0.179065	21.19	4.15346e-06	0.017446	0.044915	0.697702
Opioid use disorders	ICVF-Anterior corona radiata R	rs76604990	A	G	0.444585	0.0961804	21.37	3.79306e-06	0.0035738	0.02878	0.901179
Opioid use disorders	ICVF-Anterior limb of internal capsule L	rs115555892	G	A	0.306115	0.0657226	21.69	3.19794e-06	-0.0052144	0.022182	0.814151
Opioid use disorders	ICVF-Anterior limb of internal capsule L	rs141406101	T	C	0.483579	0.0998079	23.47	1.26549e-06	-0.014044	0.054671	0.797269
Opioid use disorders	ICVF-Anterior limb of internal capsule L	rs142089863	G	T	0.458395	0.0966349	22.5	2.09976e-06	-0.03875	0.028976	0.18113
Opioid use disorders	ICVF-Anterior limb of internal capsule L	rs1883819	G	A	-0.20158	0.0426438	22.35	2.27798e-06	-0.00055481	0.010389	0.957412
Opioid use disorders	ICVF-Anterior limb of internal capsule L	rs75939050	C	T	0.824337	0.179065	21.19	4.15346e-06	-0.0076764	0.044915	0.864297
Opioid use disorders	ICVF-Anterior limb of internal capsule L	rs76604990	A	G	0.444585	0.0961804	21.37	3.79306e-06	0.022992	0.02878	0.424356
Opioid use disorders	ICVF-Anterior limb of internal capsule R	rs115555892	G	A	0.306115	0.0657226	21.69	3.19794e-06	-0.0055201	0.022182	0.803471
Opioid use disorders	ICVF-Anterior limb of internal capsule R	rs141406101	T	C	0.483579	0.0998079	23.47	1.26549e-06	-0.028273	0.054671	0.605062
Opioid use disorders	ICVF-Anterior limb of internal capsule R	rs142089863	G	T	0.458395	0.0966349	22.5	2.09976e-06	-0.057204	0.028974	0.0483615
Opioid use disorders	ICVF-Anterior limb of internal capsule R	rs1883819	G	A	-0.20158	0.0426438	22.35	2.27798e-06	0.0010195	0.010389	0.921832
Opioid use disorders	ICVF-Anterior limb of internal capsule R	rs75939050	C	T	0.824337	0.179065	21.19	4.15346e-06	-0.023334	0.044915	0.603407
Opioid use disorders	ICVF-Anterior limb of internal capsule R	rs76604990	A	G	0.444585	0.0961804	21.37	3.79306e-06	0.0078675	0.02878	0.784567
Opioid use disorders	ICVF-Body of corpus callosum	rs115555892	G	A	0.306115	0.0657226	21.69	3.19794e-06	0.0027298	0.022182	0.902057
Opioid use disorders	ICVF-Body of corpus callosum	rs141406101	T	C	0.483579	0.0998079	23.47	1.26549e-06	-0.014806	0.054671	0.786539
Opioid use disorders	ICVF-Body of corpus callosum	rs142089863	G	T	0.458395	0.0966349	22.5	2.09976e-06	-0.021628	0.028976	0.455428
Opioid use disorders	ICVF-Body of corpus callosum	rs1883819	G	A	-0.20158	0.0426438	22.35	2.27798e-06	-0.0035985	0.010389	0.729071
Opioid use disorders	ICVF-Body of corpus callosum	rs75939050	C	T	0.824337	0.179065	21.19	4.15346e-06	0.050269	0.044914	0.263045
Opioid use disorders	ICVF-Body of corpus callosum	rs76604990	A	G	0.444585	0.0961804	21.37	3.79306e-06	-0.019922	0.02878	0.488799
Opioid use disorders	ICVF-Cerebral peduncle L	rs115555892	G	A	0.306115	0.0657226	21.69	3.19794e-06	-0.028153	0.022181	0.204362
Opioid use disorders	ICVF-Cerebral peduncle L	rs141406101	T	C	0.483579	0.0998079	23.47	1.26549e-06	0.030227	0.054671	0.580337
Opioid use disorders	ICVF-Cerebral peduncle L	rs142089863	G	T	0.458395	0.0966349	22.5	2.09976e-06	-0.040105	0.028976	0.166345
Opioid use disorders	ICVF-Cerebral peduncle L	rs1883819	G	A	-0.20158	0.0426438	22.35	2.27798e-06	0.0022727	0.010389	0.826845
Opioid use disorders	ICVF-Cerebral peduncle L	rs75939050	C	T	0.824337	0.179065	21.19	4.15346e-06	-0.0037795	0.044915	0.932941
Opioid use disorders	ICVF-Cerebral peduncle L	rs76604990	A	G	0.444585	0.0961804	21.37	3.79306e-06	0.028109	0.02878	0.328723
Opioid use disorders	ICVF-Cerebral peduncle R	rs115555892	G	A	0.306115	0.0657226	21.69	3.19794e-06	-0.011411	0.022181	0.60696
Opioid use disorders	ICVF-Cerebral peduncle R	rs141406101	T	C	0.483579	0.0998079	23.47	1.26549e-06	0.038628	0.05467	0.479844
Opioid use disorders	ICVF-Cerebral peduncle R	rs142089863	G	T	0.458395	0.0966349	22.5	2.09976e-06	-0.048352	0.028975	0.09517
Opioid use disorders	ICVF-Cerebral peduncle R	rs1883819	G	A	-0.20158	0.0426438	22.35	2.27798e-06	0.005004	0.010389	0.630057
Opioid use disorders	ICVF-Cerebral peduncle R	rs75939050	C	T	0.824337	0.179065	21.19	4.15346e-06	0.01845	0.044915	0.68124
Opioid use disorders	ICVF-Cerebral peduncle R	rs76604990	A	G	0.444585	0.0961804	21.37	3.79306e-06	-0.0057145	0.02878	0.842611
Opioid use disorders	ICVF-Cingulum cingulate gyrus L	rs115555892	G	A	0.306115	0.0657226	21.69	3.19794e-06	-0.025886	0.022181	0.243209
Opioid use disorders	ICVF-Cingulum cingulate gyrus L	rs141406101	T	C	0.483579	0.0998079	23.47	1.26549e-06	-0.0088009	0.054671	0.872111
Opioid use disorders	ICVF-Cingulum cingulate gyrus L	rs142089863	G	T	0.458395	0.0966349	22.5	2.09976e-06	-0.015699	0.028977	0.587963
Opioid use disorders	ICVF-Cingulum cingulate gyrus L	rs1883819	G	A	-0.20158	0.0426438	22.35	2.27798e-06	-0.0069379	0.010389	0.504278
Opioid use disorders	ICVF-Cingulum cingulate gyrus L	rs75939050	C	T	0.824337	0.179065	21.19	4.15346e-06	0.027741	0.044915	0.536822
Opioid use disorders	ICVF-Cingulum cingulate gyrus L	rs76604990	A	G	0.444585	0.0961804	21.37	3.79306e-06	0.018452	0.02878	0.521435
Opioid use disorders	ICVF-Cingulum cingulate gyrus R	rs115555892	G	A	0.306115	0.0657226	21.69	3.19794e-06	-0.029557	0.022181	0.182692
Opioid use disorders	ICVF-Cingulum cingulate gyrus R	rs141406101	T	C	0.483579	0.0998079	23.47	1.26549e-06	-0.01438	0.054671	0.792538
Opioid use disorders	ICVF-Cingulum cingulate gyrus R	rs142089863	G	T	0.458395	0.0966349	22.5	2.09976e-06	-0.032089	0.028976	0.26812
Opioid use disorders	ICVF-Cingulum cingulate gyrus R	rs1883819	G	A	-0.20158	0.0426438	22.35	2.27798e-06	-0.009807	0.010389	0.345199
Opioid use disorders	ICVF-Cingulum cingulate gyrus R	rs75939050	C	T	0.824337	0.179065	21.19	4.15346e-06	0.011817	0.044915	0.792483
Opioid use disorders	ICVF-Cingulum cingulate gyrus R	rs76604990	A	G	0.444585	0.0961804	21.37	3.79306e-06	0.013495	0.02878	0.639146
Opioid use disorders	ICVF-Cingulum hippocampus L	rs115555892	G	A	0.306115	0.0657226	21.69	3.19794e-06	-0.023962	0.022181	0.280027
Opioid use disorders	ICVF-Cingulum hippocampus L	rs141406101	T	C	0.483579	0.0998079	23.47	1.26549e-06	-0.036453	0.054671	0.504929
Opioid use disorders	ICVF-Cingulum hippocampus L	rs142089863	G	T	0.458395	0.0966349	22.5	2.09976e-06	-0.032462	0.028976	0.262597
Opioid use disorders	ICVF-Cingulum hippocampus L	rs1883819	G	A	-0.20158	0.0426438	22.35	2.27798e-06	0.0055784	0.010389	0.591317
Opioid use disorders	ICVF-Cingulum hippocampus L	rs75939050	C	T	0.824337	0.179065	21.19	4.15346e-06	0.10964	0.044909	0.0146386
Opioid use disorders	ICVF-Cingulum hippocampus L	rs76604990	A	G	0.444585	0.0961804	21.37	3.79306e-06	-0.013969	0.02878	0.627422
Opioid use disorders	ICVF-Cingulum hippocampus R	rs115555892	G	A	0.306115	0.0657226	21.69	3.19794e-06	-0.031174	0.022181	0.159904
Opioid use disorders	ICVF-Cingulum hippocampus R	rs141406101	T	C	0.483579	0.0998079	23.47	1.26549e-06	-0.053701	0.05467	0.325972
Opioid use disorders	ICVF-Cingulum hippocampus R	rs142089863	G	T	0.458395	0.0966349	22.5	2.09976e-06	-0.052404	0.028975	0.070518
Opioid use disorders	ICVF-Cingulum hippocampus R	rs1883819	G	A	-0.20158	0.0426438	22.35	2.27798e-06	8.132e-05	0.010389	0.993755
Opioid use disorders	ICVF-Cingulum hippocampus R	rs75939050	C	T	0.824337	0.179065	21.19	4.15346e-06	0.091633	0.04491	0.0413333
Opioid use disorders	ICVF-Cingulum hippocampus R	rs76604990	A	G	0.444585	0.0961804	21.37	3.79306e-06	-0.013659	0.02878	0.635082
Opioid use disorders	ICVF-Corticospinal tract L	rs115555892	G	A	0.306115	0.0657226	21.69	3.19794e-06	-0.024404	0.022181	0.271244
Opioid use disorders	ICVF-Corticospinal tract L	rs141406101	T	C	0.483579	0.0998079	23.47	1.26549e-06	0.0081412	0.054671	0.881625
Opioid use disorders	ICVF-Corticospinal tract L	rs142089863	G	T	0.458395	0.0966349	22.5	2.09976e-06	0.018	0.028977	0.534491
Opioid use disorders	ICVF-Corticospinal tract L	rs1883819	G	A	-0.20158	0.0426438	22.35	2.27798e-06	0.0066862	0.010389	0.519864
Opioid use disorders	ICVF-Corticospinal tract L	rs75939050	C	T	0.824337	0.179065	21.19	4.15346e-06	0.039162	0.044914	0.383248
Opioid use disorders	ICVF-Corticospinal tract L	rs76604990	A	G	0.444585	0.0961804	21.37	3.79306e-06	0.030537	0.028779	0.288662
Opioid use disorders	ICVF-Corticospinal tract R	rs115555892	G	A	0.306115	0.0657226	21.69	3.19794e-06	-0.0025121	0.022182	0.909834
Opioid use disorders	ICVF-Corticospinal tract R	rs141406101	T	C	0.483579	0.0998079	23.47	1.26549e-06	-0.0016129	0.054671	0.976466
Opioid use disorders	ICVF-Corticospinal tract R	rs142089863	G	T	0.458395	0.0966349	22.5	2.09976e-06	-4.6177e-06	0.028977	0.999873
Opioid use disorders	ICVF-Corticospinal tract R	rs1883819	G	A	-0.20158	0.0426438	22.35	2.27798e-06	0.0046032	0.010389	0.657718
Opioid use disorders	ICVF-Corticospinal tract R	rs75939050	C	T	0.824337	0.179065	21.19	4.15346e-06	0.030611	0.044914	0.495541
Opioid use disorders	ICVF-Corticospinal tract R	rs76604990	A	G	0.444585	0.0961804	21.37	3.79306e-06	0.051003	0.028778	0.076366
Opioid use disorders	ICVF-External capsule L	rs115555892	G	A	0.306115	0.0657226	21.69	3.19794e-06	-0.020811	0.022181	0.348137
Opioid use disorders	ICVF-External capsule L	rs141406101	T	C	0.483579	0.0998079	23.47	1.26549e-06	-0.070756	0.054669	0.195592
Opioid use disorders	ICVF-External capsule L	rs142089863	G	T	0.458395	0.0966349	22.5	2.09976e-06	-0.035079	0.028976	0.226053
Opioid use disorders	ICVF-External capsule L	rs1883819	G	A	-0.20158	0.0426438	22.35	2.27798e-06	-0.0070002	0.010389	0.500461
Opioid use disorders	ICVF-External capsule L	rs75939050	C	T	0.824337	0.179065	21.19	4.15346e-06	0.022519	0.044915	0.616127
Opioid use disorders	ICVF-External capsule L	rs76604990	A	G	0.444585	0.0961804	21.37	3.79306e-06	0.018049	0.02878	0.530579
Opioid use disorders	ICVF-External capsule R	rs115555892	G	A	0.306115	0.0657226	21.69	3.19794e-06	-0.022004	0.022181	0.321211
Opioid use disorders	ICVF-External capsule R	rs141406101	T	C	0.483579	0.0998079	23.47	1.26549e-06	-0.074308	0.054669	0.174084
Opioid use disorders	ICVF-External capsule R	rs142089863	G	T	0.458395	0.0966349	22.5	2.09976e-06	-0.033097	0.028976	0.253367
Opioid use disorders	ICVF-External capsule R	rs1883819	G	A	-0.20158	0.0426438	22.35	2.27798e-06	-0.003512	0.010389	0.735343
Opioid use disorders	ICVF-External capsule R	rs75939050	C	T	0.824337	0.179065	21.19	4.15346e-06	0.013786	0.044915	0.758892
Opioid use disorders	ICVF-External capsule R	rs76604990	A	G	0.444585	0.0961804	21.37	3.79306e-06	0.017201	0.02878	0.55006
Opioid use disorders	ICVF-Fornix cres+Stria terminalis L	rs115555892	G	A	0.306115	0.0657226	21.69	3.19794e-06	-0.015355	0.022181	0.488799
Opioid use disorders	ICVF-Fornix cres+Stria terminalis L	rs141406101	T	C	0.483579	0.0998079	23.47	1.26549e-06	-0.078941	0.054668	0.148754
Opioid use disorders	ICVF-Fornix cres+Stria terminalis L	rs142089863	G	T	0.458395	0.0966349	22.5	2.09976e-06	0.0010999	0.028977	0.969721
Opioid use disorders	ICVF-Fornix cres+Stria terminalis L	rs1883819	G	A	-0.20158	0.0426438	22.35	2.27798e-06	0.0090276	0.010389	0.384893
Opioid use disorders	ICVF-Fornix cres+Stria terminalis L	rs75939050	C	T	0.824337	0.179065	21.19	4.15346e-06	0.079314	0.044912	0.0774105
Opioid use disorders	ICVF-Fornix cres+Stria terminalis L	rs76604990	A	G	0.444585	0.0961804	21.37	3.79306e-06	0.0061697	0.02878	0.830258
Opioid use disorders	ICVF-Fornix cres+Stria terminalis R	rs115555892	G	A	0.306115	0.0657226	21.69	3.19794e-06	-0.0088704	0.022182	0.689239
Opioid use disorders	ICVF-Fornix cres+Stria terminalis R	rs141406101	T	C	0.483579	0.0998079	23.47	1.26549e-06	-0.0029968	0.054671	0.956286
Opioid use disorders	ICVF-Fornix cres+Stria terminalis R	rs142089863	G	T	0.458395	0.0966349	22.5	2.09976e-06	-0.032213	0.028976	0.266275
Opioid use disorders	ICVF-Fornix cres+Stria terminalis R	rs1883819	G	A	-0.20158	0.0426438	22.35	2.27798e-06	0.0075382	0.010389	0.468101
Opioid use disorders	ICVF-Fornix cres+Stria terminalis R	rs75939050	C	T	0.824337	0.179065	21.19	4.15346e-06	0.032666	0.044914	0.467057
Opioid use disorders	ICVF-Fornix cres+Stria terminalis R	rs76604990	A	G	0.444585	0.0961804	21.37	3.79306e-06	-0.0043957	0.02878	0.87861
Opioid use disorders	ICVF-Fornix	rs115555892	G	A	0.306115	0.0657226	21.69	3.19794e-06	-0.040463	0.02218	0.068124
Opioid use disorders	ICVF-Fornix	rs141406101	T	C	0.483579	0.0998079	23.47	1.26549e-06	-0.064575	0.054669	0.237536
Opioid use disorders	ICVF-Fornix	rs142089863	G	T	0.458395	0.0966349	22.5	2.09976e-06	-0.025315	0.028976	0.382323
Opioid use disorders	ICVF-Fornix	rs1883819	G	A	-0.20158	0.0426438	22.35	2.27798e-06	0.001427	0.010389	0.890756
Opioid use disorders	ICVF-Fornix	rs75939050	C	T	0.824337	0.179065	21.19	4.15346e-06	0.026452	0.044915	0.555904
Opioid use disorders	ICVF-Fornix	rs76604990	A	G	0.444585	0.0961804	21.37	3.79306e-06	0.053397	0.028778	0.0635477
Opioid use disorders	ICVF-Genu of corpus callosum	rs115555892	G	A	0.306115	0.0657226	21.69	3.19794e-06	-0.011244	0.022181	0.612224
Opioid use disorders	ICVF-Genu of corpus callosum	rs141406101	T	C	0.483579	0.0998079	23.47	1.26549e-06	-0.026961	0.054671	0.621899
Opioid use disorders	ICVF-Genu of corpus callosum	rs142089863	G	T	0.458395	0.0966349	22.5	2.09976e-06	-0.026516	0.028976	0.360155
Opioid use disorders	ICVF-Genu of corpus callosum	rs1883819	G	A	-0.20158	0.0426438	22.35	2.27798e-06	0.0032515	0.010389	0.75431
Opioid use disorders	ICVF-Genu of corpus callosum	rs75939050	C	T	0.824337	0.179065	21.19	4.15346e-06	0.013544	0.044915	0.76301
Opioid use disorders	ICVF-Genu of corpus callosum	rs76604990	A	G	0.444585	0.0961804	21.37	3.79306e-06	-0.040657	0.028779	0.157747
Opioid use disorders	ICVF-Inferior cerebellar peduncle L	rs115555892	G	A	0.306115	0.0657226	21.69	3.19794e-06	-0.021048	0.022181	0.342673
Opioid use disorders	ICVF-Inferior cerebellar peduncle L	rs141406101	T	C	0.483579	0.0998079	23.47	1.26549e-06	-0.082347	0.054668	0.132005
Opioid use disorders	ICVF-Inferior cerebellar peduncle L	rs142089863	G	T	0.458395	0.0966349	22.5	2.09976e-06	-0.0084428	0.028977	0.770779
Opioid use disorders	ICVF-Inferior cerebellar peduncle L	rs1883819	G	A	-0.20158	0.0426438	22.35	2.27798e-06	0.017698	0.010389	0.0884708
Opioid use disorders	ICVF-Inferior cerebellar peduncle L	rs75939050	C	T	0.824337	0.179065	21.19	4.15346e-06	0.024765	0.044915	0.58138
Opioid use disorders	ICVF-Inferior cerebellar peduncle L	rs76604990	A	G	0.444585	0.0961804	21.37	3.79306e-06	-0.008906	0.02878	0.75699
Opioid use disorders	ICVF-Inferior cerebellar peduncle R	rs115555892	G	A	0.306115	0.0657226	21.69	3.19794e-06	-0.018718	0.022181	0.398759
Opioid use disorders	ICVF-Inferior cerebellar peduncle R	rs141406101	T	C	0.483579	0.0998079	23.47	1.26549e-06	0.018831	0.054671	0.730516
Opioid use disorders	ICVF-Inferior cerebellar peduncle R	rs142089863	G	T	0.458395	0.0966349	22.5	2.09976e-06	-0.041013	0.028975	0.156957
Opioid use disorders	ICVF-Inferior cerebellar peduncle R	rs1883819	G	A	-0.20158	0.0426438	22.35	2.27798e-06	0.016675	0.010389	0.108495
Opioid use disorders	ICVF-Inferior cerebellar peduncle R	rs75939050	C	T	0.824337	0.179065	21.19	4.15346e-06	0.042625	0.044914	0.34261
Opioid use disorders	ICVF-Inferior cerebellar peduncle R	rs76604990	A	G	0.444585	0.0961804	21.37	3.79306e-06	-0.022484	0.02878	0.43468
Opioid use disorders	ICVF-Medial lemniscus L	rs115555892	G	A	0.306115	0.0657226	21.69	3.19794e-06	-0.0094542	0.022182	0.669946
Opioid use disorders	ICVF-Medial lemniscus L	rs141406101	T	C	0.483579	0.0998079	23.47	1.26549e-06	0.034468	0.054671	0.528397
Opioid use disorders	ICVF-Medial lemniscus L	rs142089863	G	T	0.458395	0.0966349	22.5	2.09976e-06	0.019092	0.028977	0.509976
Opioid use disorders	ICVF-Medial lemniscus L	rs1883819	G	A	-0.20158	0.0426438	22.35	2.27798e-06	-0.0045786	0.010389	0.659432
Opioid use disorders	ICVF-Medial lemniscus L	rs75939050	C	T	0.824337	0.179065	21.19	4.15346e-06	-0.025823	0.044915	0.56534
Opioid use disorders	ICVF-Medial lemniscus L	rs76604990	A	G	0.444585	0.0961804	21.37	3.79306e-06	-0.030804	0.028779	0.284472
Opioid use disorders	ICVF-Medial lemniscus R	rs115555892	G	A	0.306115	0.0657226	21.69	3.19794e-06	0.00039625	0.022182	0.985748
Opioid use disorders	ICVF-Medial lemniscus R	rs141406101	T	C	0.483579	0.0998079	23.47	1.26549e-06	0.054303	0.05467	0.320583
Opioid use disorders	ICVF-Medial lemniscus R	rs142089863	G	T	0.458395	0.0966349	22.5	2.09976e-06	-0.0030376	0.028977	0.916514
Opioid use disorders	ICVF-Medial lemniscus R	rs1883819	G	A	-0.20158	0.0426438	22.35	2.27798e-06	-0.011787	0.010389	0.256584
Opioid use disorders	ICVF-Medial lemniscus R	rs75939050	C	T	0.824337	0.179065	21.19	4.15346e-06	0.054058	0.044913	0.228755
Opioid use disorders	ICVF-Medial lemniscus R	rs76604990	A	G	0.444585	0.0961804	21.37	3.79306e-06	0.01678	0.02878	0.559874
Opioid use disorders	ICVF-Middle cerebellar peduncle	rs115555892	G	A	0.306115	0.0657226	21.69	3.19794e-06	-0.0071114	0.022182	0.748514
Opioid use disorders	ICVF-Middle cerebellar peduncle	rs141406101	T	C	0.483579	0.0998079	23.47	1.26549e-06	-0.016095	0.054671	0.768458
Opioid use disorders	ICVF-Middle cerebellar peduncle	rs142089863	G	T	0.458395	0.0966349	22.5	2.09976e-06	0.0063522	0.028977	0.826483
Opioid use disorders	ICVF-Middle cerebellar peduncle	rs1883819	G	A	-0.20158	0.0426438	22.35	2.27798e-06	0.002892	0.010389	0.780746
Opioid use disorders	ICVF-Middle cerebellar peduncle	rs75939050	C	T	0.824337	0.179065	21.19	4.15346e-06	0.029448	0.044915	0.512059
Opioid use disorders	ICVF-Middle cerebellar peduncle	rs76604990	A	G	0.444585	0.0961804	21.37	3.79306e-06	-0.0010727	0.02878	0.970269
Opioid use disorders	ICVF-osterior limb of internal capsule R	rs115555892	G	A	0.306115	0.0657226	21.69	3.19794e-06	-0.020149	0.022181	0.36368
Opioid use disorders	ICVF-osterior limb of internal capsule R	rs141406101	T	C	0.483579	0.0998079	23.47	1.26549e-06	0.0017895	0.054671	0.973888
Opioid use disorders	ICVF-osterior limb of internal capsule R	rs142089863	G	T	0.458395	0.0966349	22.5	2.09976e-06	-0.065325	0.028973	0.0241657
Opioid use disorders	ICVF-osterior limb of internal capsule R	rs1883819	G	A	-0.20158	0.0426438	22.35	2.27798e-06	0.0026707	0.010389	0.797137
Opioid use disorders	ICVF-osterior limb of internal capsule R	rs75939050	C	T	0.824337	0.179065	21.19	4.15346e-06	0.008431	0.044915	0.851105
Opioid use disorders	ICVF-osterior limb of internal capsule R	rs76604990	A	G	0.444585	0.0961804	21.37	3.79306e-06	0.01891	0.02878	0.51114
Opioid use disorders	ICVF-Pontine crossing tract	rs115555892	G	A	0.306115	0.0657226	21.69	3.19794e-06	-0.012656	0.022181	0.568303
Opioid use disorders	ICVF-Pontine crossing tract	rs141406101	T	C	0.483579	0.0998079	23.47	1.26549e-06	0.058462	0.05467	0.284918
Opioid use disorders	ICVF-Pontine crossing tract	rs142089863	G	T	0.458395	0.0966349	22.5	2.09976e-06	0.012773	0.028977	0.659356
Opioid use disorders	ICVF-Pontine crossing tract	rs1883819	G	A	-0.20158	0.0426438	22.35	2.27798e-06	-0.00074247	0.010389	0.943029
Opioid use disorders	ICVF-Pontine crossing tract	rs75939050	C	T	0.824337	0.179065	21.19	4.15346e-06	-0.0048036	0.044915	0.914831
Opioid use disorders	ICVF-Pontine crossing tract	rs76604990	A	G	0.444585	0.0961804	21.37	3.79306e-06	0.025137	0.02878	0.382446
Opioid use disorders	ICVF-Posterior corona radiata L	rs115555892	G	A	0.306115	0.0657226	21.69	3.19794e-06	-0.0063002	0.022182	0.77639
Opioid use disorders	ICVF-Posterior corona radiata L	rs141406101	T	C	0.483579	0.0998079	23.47	1.26549e-06	-0.065699	0.054669	0.229472
Opioid use disorders	ICVF-Posterior corona radiata L	rs142089863	G	T	0.458395	0.0966349	22.5	2.09976e-06	-0.024111	0.028976	0.405359
Opioid use disorders	ICVF-Posterior corona radiata L	rs1883819	G	A	-0.20158	0.0426438	22.35	2.27798e-06	-0.0077043	0.010389	0.458363
Opioid use disorders	ICVF-Posterior corona radiata L	rs75939050	C	T	0.824337	0.179065	21.19	4.15346e-06	0.032225	0.044914	0.473086
Opioid use disorders	ICVF-Posterior corona radiata L	rs76604990	A	G	0.444585	0.0961804	21.37	3.79306e-06	0.023812	0.02878	0.408028
Opioid use disorders	ICVF-Posterior corona radiata R	rs115555892	G	A	0.306115	0.0657226	21.69	3.19794e-06	-0.015401	0.022181	0.487495
Opioid use disorders	ICVF-Posterior corona radiata R	rs141406101	T	C	0.483579	0.0998079	23.47	1.26549e-06	-0.057177	0.05467	0.295638
Opioid use disorders	ICVF-Posterior corona radiata R	rs142089863	G	T	0.458395	0.0966349	22.5	2.09976e-06	-0.025125	0.028976	0.385905
Opioid use disorders	ICVF-Posterior corona radiata R	rs1883819	G	A	-0.20158	0.0426438	22.35	2.27798e-06	-0.0041184	0.010389	0.691815
Opioid use disorders	ICVF-Posterior corona radiata R	rs75939050	C	T	0.824337	0.179065	21.19	4.15346e-06	0.0059439	0.044915	0.89472
Opioid use disorders	ICVF-Posterior corona radiata R	rs76604990	A	G	0.444585	0.0961804	21.37	3.79306e-06	0.037063	0.028779	0.197815
Opioid use disorders	ICVF-Posterior limb of internal capsule L	rs115555892	G	A	0.306115	0.0657226	21.69	3.19794e-06	-0.0013874	0.022182	0.950128
Opioid use disorders	ICVF-Posterior limb of internal capsule L	rs141406101	T	C	0.483579	0.0998079	23.47	1.26549e-06	0.021966	0.054671	0.687844
Opioid use disorders	ICVF-Posterior limb of internal capsule L	rs142089863	G	T	0.458395	0.0966349	22.5	2.09976e-06	-0.062214	0.028974	0.0317834
Opioid use disorders	ICVF-Posterior limb of internal capsule L	rs1883819	G	A	-0.20158	0.0426438	22.35	2.27798e-06	0.003582	0.010389	0.730264
Opioid use disorders	ICVF-Posterior limb of internal capsule L	rs75939050	C	T	0.824337	0.179065	21.19	4.15346e-06	-0.01417	0.044915	0.752385
Opioid use disorders	ICVF-Posterior limb of internal capsule L	rs76604990	A	G	0.444585	0.0961804	21.37	3.79306e-06	0.046469	0.028778	0.10639
Opioid use disorders	ICVF-Posterior thalamic radiation L	rs115555892	G	A	0.306115	0.0657226	21.69	3.19794e-06	0.0044143	0.022182	0.84226
Opioid use disorders	ICVF-Posterior thalamic radiation L	rs141406101	T	C	0.483579	0.0998079	23.47	1.26549e-06	-0.068098	0.054669	0.212912
Opioid use disorders	ICVF-Posterior thalamic radiation L	rs142089863	G	T	0.458395	0.0966349	22.5	2.09976e-06	-0.046085	0.028975	0.111738
Opioid use disorders	ICVF-Posterior thalamic radiation L	rs1883819	G	A	-0.20158	0.0426438	22.35	2.27798e-06	0.0038745	0.010389	0.709202
Opioid use disorders	ICVF-Posterior thalamic radiation L	rs75939050	C	T	0.824337	0.179065	21.19	4.15346e-06	0.030351	0.044914	0.499206
Opioid use disorders	ICVF-Posterior thalamic radiation L	rs76604990	A	G	0.444585	0.0961804	21.37	3.79306e-06	-0.01128	0.02878	0.695104
Opioid use disorders	ICVF-Posterior thalamic radiation R	rs115555892	G	A	0.306115	0.0657226	21.69	3.19794e-06	-0.009049	0.022182	0.683313
Opioid use disorders	ICVF-Posterior thalamic radiation R	rs141406101	T	C	0.483579	0.0998079	23.47	1.26549e-06	-0.081886	0.054668	0.134181
Opioid use disorders	ICVF-Posterior thalamic radiation R	rs142089863	G	T	0.458395	0.0966349	22.5	2.09976e-06	-0.031962	0.028976	0.270023
Opioid use disorders	ICVF-Posterior thalamic radiation R	rs1883819	G	A	-0.20158	0.0426438	22.35	2.27798e-06	0.0014376	0.010389	0.889949
Opioid use disorders	ICVF-Posterior thalamic radiation R	rs75939050	C	T	0.824337	0.179065	21.19	4.15346e-06	0.0072263	0.044915	0.872182
Opioid use disorders	ICVF-Posterior thalamic radiation R	rs76604990	A	G	0.444585	0.0961804	21.37	3.79306e-06	-0.0074461	0.02878	0.795851
Opioid use disorders	ICVF-Retrolenticular part of internal capsule L	rs115555892	G	A	0.306115	0.0657226	21.69	3.19794e-06	-0.017745	0.022181	0.423721
Opioid use disorders	ICVF-Retrolenticular part of internal capsule L	rs141406101	T	C	0.483579	0.0998079	23.47	1.26549e-06	-0.053186	0.05467	0.330636
Opioid use disorders	ICVF-Retrolenticular part of internal capsule L	rs142089863	G	T	0.458395	0.0966349	22.5	2.09976e-06	-0.040742	0.028975	0.159713
Opioid use disorders	ICVF-Retrolenticular part of internal capsule L	rs1883819	G	A	-0.20158	0.0426438	22.35	2.27798e-06	0.0032391	0.010389	0.755214
Opioid use disorders	ICVF-Retrolenticular part of internal capsule L	rs75939050	C	T	0.824337	0.179065	21.19	4.15346e-06	0.028738	0.044915	0.522288
Opioid use disorders	ICVF-Retrolenticular part of internal capsule L	rs76604990	A	G	0.444585	0.0961804	21.37	3.79306e-06	0.031089	0.028779	0.280034
Opioid use disorders	ICVF-Retrolenticular part of internal capsule R	rs115555892	G	A	0.306115	0.0657226	21.69	3.19794e-06	-0.022999	0.022181	0.299813
Opioid use disorders	ICVF-Retrolenticular part of internal capsule R	rs141406101	T	C	0.483579	0.0998079	23.47	1.26549e-06	-0.061444	0.054669	0.26106
Opioid use disorders	ICVF-Retrolenticular part of internal capsule R	rs142089863	G	T	0.458395	0.0966349	22.5	2.09976e-06	-0.039736	0.028976	0.170275
Opioid use disorders	ICVF-Retrolenticular part of internal capsule R	rs1883819	G	A	-0.20158	0.0426438	22.35	2.27798e-06	-0.0002596	0.010389	0.980065
Opioid use disorders	ICVF-Retrolenticular part of internal capsule R	rs75939050	C	T	0.824337	0.179065	21.19	4.15346e-06	0.030361	0.044914	0.499057
Opioid use disorders	ICVF-Retrolenticular part of internal capsule R	rs76604990	A	G	0.444585	0.0961804	21.37	3.79306e-06	0.016764	0.02878	0.560248
Opioid use disorders	ICVF-Sagittal stratum L	rs115555892	G	A	0.306115	0.0657226	21.69	3.19794e-06	0.00079267	0.022182	0.971494
Opioid use disorders	ICVF-Sagittal stratum L	rs141406101	T	C	0.483579	0.0998079	23.47	1.26549e-06	-0.092462	0.054667	0.0907821
Opioid use disorders	ICVF-Sagittal stratum L	rs142089863	G	T	0.458395	0.0966349	22.5	2.09976e-06	-0.012937	0.028977	0.65527
Opioid use disorders	ICVF-Sagittal stratum L	rs1883819	G	A	-0.20158	0.0426438	22.35	2.27798e-06	0.0005953	0.010389	0.954307
Opioid use disorders	ICVF-Sagittal stratum L	rs75939050	C	T	0.824337	0.179065	21.19	4.15346e-06	0.013539	0.044915	0.76308
Opioid use disorders	ICVF-Sagittal stratum L	rs76604990	A	G	0.444585	0.0961804	21.37	3.79306e-06	-0.016968	0.02878	0.555495
Opioid use disorders	ICVF-Sagittal stratum R	rs115555892	G	A	0.306115	0.0657226	21.69	3.19794e-06	0.0085604	0.022182	0.699552
Opioid use disorders	ICVF-Sagittal stratum R	rs141406101	T	C	0.483579	0.0998079	23.47	1.26549e-06	-0.082946	0.054668	0.129214
Opioid use disorders	ICVF-Sagittal stratum R	rs142089863	G	T	0.458395	0.0966349	22.5	2.09976e-06	-0.024997	0.028976	0.388329
Opioid use disorders	ICVF-Sagittal stratum R	rs1883819	G	A	-0.20158	0.0426438	22.35	2.27798e-06	-0.0052957	0.010389	0.610253
Opioid use disorders	ICVF-Sagittal stratum R	rs75939050	C	T	0.824337	0.179065	21.19	4.15346e-06	0.015925	0.044915	0.72292
Opioid use disorders	ICVF-Sagittal stratum R	rs76604990	A	G	0.444585	0.0961804	21.37	3.79306e-06	-0.0078622	0.02878	0.784711
Opioid use disorders	ICVF-Splenium of corpus callosum	rs115555892	G	A	0.306115	0.0657226	21.69	3.19794e-06	-0.015955	0.022181	0.471954
Opioid use disorders	ICVF-Splenium of corpus callosum	rs141406101	T	C	0.483579	0.0998079	23.47	1.26549e-06	-0.071904	0.054669	0.188434
Opioid use disorders	ICVF-Splenium of corpus callosum	rs142089863	G	T	0.458395	0.0966349	22.5	2.09976e-06	-0.037083	0.028976	0.200637
Opioid use disorders	ICVF-Splenium of corpus callosum	rs1883819	G	A	-0.20158	0.0426438	22.35	2.27798e-06	0.0057882	0.010389	0.577444
Opioid use disorders	ICVF-Splenium of corpus callosum	rs75939050	C	T	0.824337	0.179065	21.19	4.15346e-06	-5.5733e-05	0.044915	0.99901
Opioid use disorders	ICVF-Splenium of corpus callosum	rs76604990	A	G	0.444585	0.0961804	21.37	3.79306e-06	0.0018349	0.02878	0.949166
Opioid use disorders	ICVF-Superior cerebellar peduncle L	rs115555892	G	A	0.306115	0.0657226	21.69	3.19794e-06	-0.0001085	0.022182	0.996097
Opioid use disorders	ICVF-Superior cerebellar peduncle L	rs141406101	T	C	0.483579	0.0998079	23.47	1.26549e-06	0.012273	0.054671	0.822379
Opioid use disorders	ICVF-Superior cerebellar peduncle L	rs142089863	G	T	0.458395	0.0966349	22.5	2.09976e-06	-0.030404	0.028976	0.294056
Opioid use disorders	ICVF-Superior cerebellar peduncle L	rs1883819	G	A	-0.20158	0.0426438	22.35	2.27798e-06	0.009594	0.010389	0.355779
Opioid use disorders	ICVF-Superior cerebellar peduncle L	rs75939050	C	T	0.824337	0.179065	21.19	4.15346e-06	-0.015916	0.044915	0.723069
Opioid use disorders	ICVF-Superior cerebellar peduncle L	rs76604990	A	G	0.444585	0.0961804	21.37	3.79306e-06	0.018324	0.02878	0.524336
Opioid use disorders	ICVF-Superior cerebellar peduncle R	rs115555892	G	A	0.306115	0.0657226	21.69	3.19794e-06	0.0046221	0.022182	0.834938
Opioid use disorders	ICVF-Superior cerebellar peduncle R	rs141406101	T	C	0.483579	0.0998079	23.47	1.26549e-06	0.0019358	0.054671	0.971755
Opioid use disorders	ICVF-Superior cerebellar peduncle R	rs142089863	G	T	0.458395	0.0966349	22.5	2.09976e-06	-0.0023803	0.028977	0.934534
Opioid use disorders	ICVF-Superior cerebellar peduncle R	rs1883819	G	A	-0.20158	0.0426438	22.35	2.27798e-06	0.0091634	0.010389	0.377781
Opioid use disorders	ICVF-Superior cerebellar peduncle R	rs75939050	C	T	0.824337	0.179065	21.19	4.15346e-06	0.01568	0.044915	0.727009
Opioid use disorders	ICVF-Superior cerebellar peduncle R	rs76604990	A	G	0.444585	0.0961804	21.37	3.79306e-06	-0.0056535	0.02878	0.844269
Opioid use disorders	ICVF-Superior corona radiata L	rs115555892	G	A	0.306115	0.0657226	21.69	3.19794e-06	0.01009	0.022181	0.649202
Opioid use disorders	ICVF-Superior corona radiata L	rs141406101	T	C	0.483579	0.0998079	23.47	1.26549e-06	-0.047521	0.05467	0.384725
Opioid use disorders	ICVF-Superior corona radiata L	rs142089863	G	T	0.458395	0.0966349	22.5	2.09976e-06	-0.047635	0.028975	0.100189
Opioid use disorders	ICVF-Superior corona radiata L	rs1883819	G	A	-0.20158	0.0426438	22.35	2.27798e-06	-4.3727e-05	0.010389	0.996642
Opioid use disorders	ICVF-Superior corona radiata L	rs75939050	C	T	0.824337	0.179065	21.19	4.15346e-06	0.057517	0.044913	0.200336
Opioid use disorders	ICVF-Superior corona radiata L	rs76604990	A	G	0.444585	0.0961804	21.37	3.79306e-06	0.0037013	0.02878	0.897673
Opioid use disorders	ICVF-Superior corona radiata R	rs115555892	G	A	0.306115	0.0657226	21.69	3.19794e-06	0.0024923	0.022182	0.91054
Opioid use disorders	ICVF-Superior corona radiata R	rs141406101	T	C	0.483579	0.0998079	23.47	1.26549e-06	-0.030368	0.054671	0.578575
Opioid use disorders	ICVF-Superior corona radiata R	rs142089863	G	T	0.458395	0.0966349	22.5	2.09976e-06	-0.044966	0.028975	0.120709
Opioid use disorders	ICVF-Superior corona radiata R	rs1883819	G	A	-0.20158	0.0426438	22.35	2.27798e-06	-0.0096761	0.010389	0.351682
Opioid use disorders	ICVF-Superior corona radiata R	rs75939050	C	T	0.824337	0.179065	21.19	4.15346e-06	0.039568	0.044914	0.378338
Opioid use disorders	ICVF-Superior corona radiata R	rs76604990	A	G	0.444585	0.0961804	21.37	3.79306e-06	0.013022	0.02878	0.650939
Opioid use disorders	ICVF-Superior fronto-occipital fasciculus L	rs115555892	G	A	0.306115	0.0657226	21.69	3.19794e-06	-0.014107	0.022181	0.524795
Opioid use disorders	ICVF-Superior fronto-occipital fasciculus L	rs141406101	T	C	0.483579	0.0998079	23.47	1.26549e-06	-0.043222	0.05467	0.42919
Opioid use disorders	ICVF-Superior fronto-occipital fasciculus L	rs142089863	G	T	0.458395	0.0966349	22.5	2.09976e-06	-0.053148	0.028975	0.0666193
Opioid use disorders	ICVF-Superior fronto-occipital fasciculus L	rs1883819	G	A	-0.20158	0.0426438	22.35	2.27798e-06	-0.0029302	0.010389	0.777911
Opioid use disorders	ICVF-Superior fronto-occipital fasciculus L	rs75939050	C	T	0.824337	0.179065	21.19	4.15346e-06	0.021734	0.044915	0.628463
Opioid use disorders	ICVF-Superior fronto-occipital fasciculus L	rs76604990	A	G	0.444585	0.0961804	21.37	3.79306e-06	0.010798	0.02878	0.707522
Opioid use disorders	ICVF-Superior fronto-occipital fasciculus R	rs115555892	G	A	0.306115	0.0657226	21.69	3.19794e-06	-0.014824	0.022181	0.503953
Opioid use disorders	ICVF-Superior fronto-occipital fasciculus R	rs141406101	T	C	0.483579	0.0998079	23.47	1.26549e-06	-0.036425	0.054671	0.505243
Opioid use disorders	ICVF-Superior fronto-occipital fasciculus R	rs142089863	G	T	0.458395	0.0966349	22.5	2.09976e-06	-0.067104	0.028973	0.0205636
Opioid use disorders	ICVF-Superior fronto-occipital fasciculus R	rs1883819	G	A	-0.20158	0.0426438	22.35	2.27798e-06	0.0042136	0.010389	0.685062
Opioid use disorders	ICVF-Superior fronto-occipital fasciculus R	rs75939050	C	T	0.824337	0.179065	21.19	4.15346e-06	0.00082322	0.044915	0.985377
Opioid use disorders	ICVF-Superior fronto-occipital fasciculus R	rs76604990	A	G	0.444585	0.0961804	21.37	3.79306e-06	0.019763	0.02878	0.492289
Opioid use disorders	ICVF-Superior longitudinal fasciculus L	rs115555892	G	A	0.306115	0.0657226	21.69	3.19794e-06	-0.0095586	0.022182	0.66653
Opioid use disorders	ICVF-Superior longitudinal fasciculus L	rs141406101	T	C	0.483579	0.0998079	23.47	1.26549e-06	-0.057377	0.05467	0.293948
Opioid use disorders	ICVF-Superior longitudinal fasciculus L	rs142089863	G	T	0.458395	0.0966349	22.5	2.09976e-06	-0.037112	0.028976	0.200277
Opioid use disorders	ICVF-Superior longitudinal fasciculus L	rs1883819	G	A	-0.20158	0.0426438	22.35	2.27798e-06	-0.00051005	0.010389	0.960846
Opioid use disorders	ICVF-Superior longitudinal fasciculus L	rs75939050	C	T	0.824337	0.179065	21.19	4.15346e-06	0.017222	0.044915	0.701391
Opioid use disorders	ICVF-Superior longitudinal fasciculus L	rs76604990	A	G	0.444585	0.0961804	21.37	3.79306e-06	0.015985	0.02878	0.578629
Opioid use disorders	ICVF-Superior longitudinal fasciculus R	rs115555892	G	A	0.306115	0.0657226	21.69	3.19794e-06	-0.015369	0.022181	0.488382
Opioid use disorders	ICVF-Superior longitudinal fasciculus R	rs141406101	T	C	0.483579	0.0998079	23.47	1.26549e-06	-0.069218	0.054669	0.20548
Opioid use disorders	ICVF-Superior longitudinal fasciculus R	rs142089863	G	T	0.458395	0.0966349	22.5	2.09976e-06	-0.02001	0.028977	0.489846
Opioid use disorders	ICVF-Superior longitudinal fasciculus R	rs1883819	G	A	-0.20158	0.0426438	22.35	2.27798e-06	-0.001657	0.010389	0.873283
Opioid use disorders	ICVF-Superior longitudinal fasciculus R	rs75939050	C	T	0.824337	0.179065	21.19	4.15346e-06	0.0177	0.044915	0.693522
Opioid use disorders	ICVF-Superior longitudinal fasciculus R	rs76604990	A	G	0.444585	0.0961804	21.37	3.79306e-06	0.028804	0.028779	0.316906
Opioid use disorders	ICVF-Tapetum L	rs115555892	G	A	0.306115	0.0657226	21.69	3.19794e-06	0.0056221	0.022182	0.799919
Opioid use disorders	ICVF-Tapetum L	rs141406101	T	C	0.483579	0.0998079	23.47	1.26549e-06	-0.1108	0.054666	0.0426973
Opioid use disorders	ICVF-Tapetum L	rs142089863	G	T	0.458395	0.0966349	22.5	2.09976e-06	-0.0059508	0.028977	0.83729
Opioid use disorders	ICVF-Tapetum L	rs1883819	G	A	-0.20158	0.0426438	22.35	2.27798e-06	0.00021608	0.010389	0.983407
Opioid use disorders	ICVF-Tapetum L	rs75939050	C	T	0.824337	0.179065	21.19	4.15346e-06	0.0076998	0.044915	0.863887
Opioid use disorders	ICVF-Tapetum L	rs76604990	A	G	0.444585	0.0961804	21.37	3.79306e-06	0.026195	0.02878	0.362727
Opioid use disorders	ICVF-Tapetum R	rs115555892	G	A	0.306115	0.0657226	21.69	3.19794e-06	0.025968	0.022181	0.241719
Opioid use disorders	ICVF-Tapetum R	rs141406101	T	C	0.483579	0.0998079	23.47	1.26549e-06	-0.071929	0.054669	0.188283
Opioid use disorders	ICVF-Tapetum R	rs142089863	G	T	0.458395	0.0966349	22.5	2.09976e-06	-0.01101	0.028977	0.703979
Opioid use disorders	ICVF-Tapetum R	rs1883819	G	A	-0.20158	0.0426438	22.35	2.27798e-06	0.0012888	0.010389	0.901281
Opioid use disorders	ICVF-Tapetum R	rs75939050	C	T	0.824337	0.179065	21.19	4.15346e-06	-0.026815	0.044915	0.550503
Opioid use disorders	ICVF-Tapetum R	rs76604990	A	G	0.444585	0.0961804	21.37	3.79306e-06	0.030352	0.028779	0.291602
Opioid use disorders	ICVF-Uncinate fasciculus L	rs115555892	G	A	0.306115	0.0657226	21.69	3.19794e-06	-0.0060522	0.022182	0.784964
Opioid use disorders	ICVF-Uncinate fasciculus L	rs141406101	T	C	0.483579	0.0998079	23.47	1.26549e-06	-0.085739	0.054668	0.11681
Opioid use disorders	ICVF-Uncinate fasciculus L	rs142089863	G	T	0.458395	0.0966349	22.5	2.09976e-06	0.010975	0.028977	0.704872
Opioid use disorders	ICVF-Uncinate fasciculus L	rs1883819	G	A	-0.20158	0.0426438	22.35	2.27798e-06	-0.0022831	0.010389	0.826065
Opioid use disorders	ICVF-Uncinate fasciculus L	rs75939050	C	T	0.824337	0.179065	21.19	4.15346e-06	0.027534	0.044915	0.539871
Opioid use disorders	ICVF-Uncinate fasciculus L	rs76604990	A	G	0.444585	0.0961804	21.37	3.79306e-06	-0.027186	0.02878	0.344858
Opioid use disorders	ICVF-Uncinate fasciculus R	rs115555892	G	A	0.306115	0.0657226	21.69	3.19794e-06	-0.016669	0.022181	0.452366
Opioid use disorders	ICVF-Uncinate fasciculus R	rs141406101	T	C	0.483579	0.0998079	23.47	1.26549e-06	-0.011175	0.054671	0.838039
Opioid use disorders	ICVF-Uncinate fasciculus R	rs142089863	G	T	0.458395	0.0966349	22.5	2.09976e-06	0.016187	0.028977	0.576421
Opioid use disorders	ICVF-Uncinate fasciculus R	rs1883819	G	A	-0.20158	0.0426438	22.35	2.27798e-06	-0.00084327	0.010389	0.935311
Opioid use disorders	ICVF-Uncinate fasciculus R	rs75939050	C	T	0.824337	0.179065	21.19	4.15346e-06	0.008017	0.044915	0.858337
Opioid use disorders	ICVF-Uncinate fasciculus R	rs76604990	A	G	0.444585	0.0961804	21.37	3.79306e-06	-0.011062	0.02878	0.700713
Opioid use disorders	ISOVF-Anterior corona radiata L	rs115555892	G	A	0.306115	0.0657226	21.69	3.19794e-06	0.0049092	0.022182	0.824848
Opioid use disorders	ISOVF-Anterior corona radiata L	rs141406101	T	C	0.483579	0.0998079	23.47	1.26549e-06	-0.0080565	0.054671	0.882846
Opioid use disorders	ISOVF-Anterior corona radiata L	rs142089863	G	T	0.458395	0.0966349	22.5	2.09976e-06	0.017779	0.028977	0.539523
Opioid use disorders	ISOVF-Anterior corona radiata L	rs1883819	G	A	-0.20158	0.0426438	22.35	2.27798e-06	-0.0032642	0.010389	0.75339
Opioid use disorders	ISOVF-Anterior corona radiata L	rs75939050	C	T	0.824337	0.179065	21.19	4.15346e-06	-0.023972	0.044915	0.59354
Opioid use disorders	ISOVF-Anterior corona radiata L	rs76604990	A	G	0.444585	0.0961804	21.37	3.79306e-06	0.019092	0.02878	0.507096
Opioid use disorders	ISOVF-Anterior corona radiata R	rs115555892	G	A	0.306115	0.0657226	21.69	3.19794e-06	0.0015654	0.022182	0.943739
Opioid use disorders	ISOVF-Anterior corona radiata R	rs141406101	T	C	0.483579	0.0998079	23.47	1.26549e-06	0.023387	0.054671	0.668821
Opioid use disorders	ISOVF-Anterior corona radiata R	rs142089863	G	T	0.458395	0.0966349	22.5	2.09976e-06	0.026659	0.028976	0.357577
Opioid use disorders	ISOVF-Anterior corona radiata R	rs1883819	G	A	-0.20158	0.0426438	22.35	2.27798e-06	0.0040572	0.010389	0.696161
Opioid use disorders	ISOVF-Anterior corona radiata R	rs75939050	C	T	0.824337	0.179065	21.19	4.15346e-06	0.0037071	0.044915	0.934222
Opioid use disorders	ISOVF-Anterior corona radiata R	rs76604990	A	G	0.444585	0.0961804	21.37	3.79306e-06	0.0073028	0.02878	0.799694
Opioid use disorders	ISOVF-Anterior limb of internal capsule L	rs115555892	G	A	0.306115	0.0657226	21.69	3.19794e-06	0.0015039	0.022182	0.945947
Opioid use disorders	ISOVF-Anterior limb of internal capsule L	rs141406101	T	C	0.483579	0.0998079	23.47	1.26549e-06	0.00013256	0.054671	0.998065
Opioid use disorders	ISOVF-Anterior limb of internal capsule L	rs142089863	G	T	0.458395	0.0966349	22.5	2.09976e-06	0.037647	0.028976	0.193865
Opioid use disorders	ISOVF-Anterior limb of internal capsule L	rs1883819	G	A	-0.20158	0.0426438	22.35	2.27798e-06	-0.0037925	0.010389	0.715089
Opioid use disorders	ISOVF-Anterior limb of internal capsule L	rs75939050	C	T	0.824337	0.179065	21.19	4.15346e-06	-0.059645	0.044913	0.184192
Opioid use disorders	ISOVF-Anterior limb of internal capsule L	rs76604990	A	G	0.444585	0.0961804	21.37	3.79306e-06	-0.0094337	0.02878	0.74307
Opioid use disorders	ISOVF-Anterior limb of internal capsule R	rs115555892	G	A	0.306115	0.0657226	21.69	3.19794e-06	-0.026499	0.022181	0.232231
Opioid use disorders	ISOVF-Anterior limb of internal capsule R	rs141406101	T	C	0.483579	0.0998079	23.47	1.26549e-06	-0.014487	0.054671	0.791025
Opioid use disorders	ISOVF-Anterior limb of internal capsule R	rs142089863	G	T	0.458395	0.0966349	22.5	2.09976e-06	0.019864	0.028977	0.493015
Opioid use disorders	ISOVF-Anterior limb of internal capsule R	rs1883819	G	A	-0.20158	0.0426438	22.35	2.27798e-06	-0.0063573	0.010389	0.540605
Opioid use disorders	ISOVF-Anterior limb of internal capsule R	rs75939050	C	T	0.824337	0.179065	21.19	4.15346e-06	-0.042611	0.044914	0.342768
Opioid use disorders	ISOVF-Anterior limb of internal capsule R	rs76604990	A	G	0.444585	0.0961804	21.37	3.79306e-06	-0.026069	0.02878	0.365048
Opioid use disorders	ISOVF-Body of corpus callosum	rs115555892	G	A	0.306115	0.0657226	21.69	3.19794e-06	0.039571	0.02218	0.0744218
Opioid use disorders	ISOVF-Body of corpus callosum	rs141406101	T	C	0.483579	0.0998079	23.47	1.26549e-06	0.027585	0.054671	0.613875
Opioid use disorders	ISOVF-Body of corpus callosum	rs142089863	G	T	0.458395	0.0966349	22.5	2.09976e-06	0.036438	0.028976	0.208574
Opioid use disorders	ISOVF-Body of corpus callosum	rs1883819	G	A	-0.20158	0.0426438	22.35	2.27798e-06	0.011442	0.010389	0.270776
Opioid use disorders	ISOVF-Body of corpus callosum	rs75939050	C	T	0.824337	0.179065	21.19	4.15346e-06	-0.011197	0.044915	0.80313
Opioid use disorders	ISOVF-Body of corpus callosum	rs76604990	A	G	0.444585	0.0961804	21.37	3.79306e-06	-0.0029813	0.02878	0.917498
Opioid use disorders	ISOVF-Cerebral peduncle L	rs115555892	G	A	0.306115	0.0657226	21.69	3.19794e-06	0.0049883	0.022182	0.822072
Opioid use disorders	ISOVF-Cerebral peduncle L	rs141406101	T	C	0.483579	0.0998079	23.47	1.26549e-06	0.049148	0.05467	0.368663
Opioid use disorders	ISOVF-Cerebral peduncle L	rs142089863	G	T	0.458395	0.0966349	22.5	2.09976e-06	0.046569	0.028975	0.108021
Opioid use disorders	ISOVF-Cerebral peduncle L	rs1883819	G	A	-0.20158	0.0426438	22.35	2.27798e-06	0.0045136	0.010389	0.663972
Opioid use disorders	ISOVF-Cerebral peduncle L	rs75939050	C	T	0.824337	0.179065	21.19	4.15346e-06	-0.02392	0.044915	0.594347
Opioid use disorders	ISOVF-Cerebral peduncle L	rs76604990	A	G	0.444585	0.0961804	21.37	3.79306e-06	-0.017114	0.02878	0.55209
Opioid use disorders	ISOVF-Cerebral peduncle R	rs115555892	G	A	0.306115	0.0657226	21.69	3.19794e-06	0.042198	0.02218	0.0571084
Opioid use disorders	ISOVF-Cerebral peduncle R	rs141406101	T	C	0.483579	0.0998079	23.47	1.26549e-06	0.0044863	0.054671	0.934598
Opioid use disorders	ISOVF-Cerebral peduncle R	rs142089863	G	T	0.458395	0.0966349	22.5	2.09976e-06	0.059264	0.028974	0.0408225
Opioid use disorders	ISOVF-Cerebral peduncle R	rs1883819	G	A	-0.20158	0.0426438	22.35	2.27798e-06	0.011073	0.010389	0.28653
Opioid use disorders	ISOVF-Cerebral peduncle R	rs75939050	C	T	0.824337	0.179065	21.19	4.15346e-06	0.0042325	0.044915	0.924924
Opioid use disorders	ISOVF-Cerebral peduncle R	rs76604990	A	G	0.444585	0.0961804	21.37	3.79306e-06	-0.026776	0.02878	0.352192
Opioid use disorders	ISOVF-Cingulum cingulate gyrus L	rs115555892	G	A	0.306115	0.0657226	21.69	3.19794e-06	-0.0050819	0.022182	0.818791
Opioid use disorders	ISOVF-Cingulum cingulate gyrus L	rs141406101	T	C	0.483579	0.0998079	23.47	1.26549e-06	0.01421	0.054671	0.79493
Opioid use disorders	ISOVF-Cingulum cingulate gyrus L	rs142089863	G	T	0.458395	0.0966349	22.5	2.09976e-06	0.019492	0.028977	0.501153
Opioid use disorders	ISOVF-Cingulum cingulate gyrus L	rs1883819	G	A	-0.20158	0.0426438	22.35	2.27798e-06	-0.00016981	0.010389	0.986959
Opioid use disorders	ISOVF-Cingulum cingulate gyrus L	rs75939050	C	T	0.824337	0.179065	21.19	4.15346e-06	-0.035353	0.044914	0.431221
Opioid use disorders	ISOVF-Cingulum cingulate gyrus L	rs76604990	A	G	0.444585	0.0961804	21.37	3.79306e-06	0.070284	0.028776	0.0145949
Opioid use disorders	ISOVF-Cingulum cingulate gyrus R	rs115555892	G	A	0.306115	0.0657226	21.69	3.19794e-06	-0.0075683	0.022182	0.73296
Opioid use disorders	ISOVF-Cingulum cingulate gyrus R	rs141406101	T	C	0.483579	0.0998079	23.47	1.26549e-06	0.03204	0.054671	0.55784
Opioid use disorders	ISOVF-Cingulum cingulate gyrus R	rs142089863	G	T	0.458395	0.0966349	22.5	2.09976e-06	0.0015065	0.028977	0.958537
Opioid use disorders	ISOVF-Cingulum cingulate gyrus R	rs1883819	G	A	-0.20158	0.0426438	22.35	2.27798e-06	-0.0040529	0.010389	0.696466
Opioid use disorders	ISOVF-Cingulum cingulate gyrus R	rs75939050	C	T	0.824337	0.179065	21.19	4.15346e-06	-0.012629	0.044915	0.778592
Opioid use disorders	ISOVF-Cingulum cingulate gyrus R	rs76604990	A	G	0.444585	0.0961804	21.37	3.79306e-06	0.048858	0.028778	0.0895777
Opioid use disorders	ISOVF-Cingulum hippocampus L	rs115555892	G	A	0.306115	0.0657226	21.69	3.19794e-06	0.013312	0.022181	0.548428
Opioid use disorders	ISOVF-Cingulum hippocampus L	rs141406101	T	C	0.483579	0.0998079	23.47	1.26549e-06	0.014592	0.054671	0.789551
Opioid use disorders	ISOVF-Cingulum hippocampus L	rs142089863	G	T	0.458395	0.0966349	22.5	2.09976e-06	-0.043725	0.028975	0.131302
Opioid use disorders	ISOVF-Cingulum hippocampus L	rs1883819	G	A	-0.20158	0.0426438	22.35	2.27798e-06	0.022872	0.010388	0.0276949
Opioid use disorders	ISOVF-Cingulum hippocampus L	rs75939050	C	T	0.824337	0.179065	21.19	4.15346e-06	0.016648	0.044915	0.710902
Opioid use disorders	ISOVF-Cingulum hippocampus L	rs76604990	A	G	0.444585	0.0961804	21.37	3.79306e-06	0.020194	0.02878	0.482881
Opioid use disorders	ISOVF-Cingulum hippocampus R	rs115555892	G	A	0.306115	0.0657226	21.69	3.19794e-06	0.029138	0.022181	0.188969
Opioid use disorders	ISOVF-Cingulum hippocampus R	rs141406101	T	C	0.483579	0.0998079	23.47	1.26549e-06	-0.068756	0.054669	0.208521
Opioid use disorders	ISOVF-Cingulum hippocampus R	rs142089863	G	T	0.458395	0.0966349	22.5	2.09976e-06	-0.017756	0.028977	0.54002
Opioid use disorders	ISOVF-Cingulum hippocampus R	rs1883819	G	A	-0.20158	0.0426438	22.35	2.27798e-06	0.018354	0.010389	0.0772859
Opioid use disorders	ISOVF-Cingulum hippocampus R	rs75939050	C	T	0.824337	0.179065	21.19	4.15346e-06	0.060152	0.044913	0.180489
Opioid use disorders	ISOVF-Cingulum hippocampus R	rs76604990	A	G	0.444585	0.0961804	21.37	3.79306e-06	0.016279	0.02878	0.571637
Opioid use disorders	ISOVF-Corticospinal tract L	rs115555892	G	A	0.306115	0.0657226	21.69	3.19794e-06	-0.027532	0.022181	0.214526
Opioid use disorders	ISOVF-Corticospinal tract L	rs141406101	T	C	0.483579	0.0998079	23.47	1.26549e-06	0.057902	0.05467	0.289554
Opioid use disorders	ISOVF-Corticospinal tract L	rs142089863	G	T	0.458395	0.0966349	22.5	2.09976e-06	0.016189	0.028977	0.576368
Opioid use disorders	ISOVF-Corticospinal tract L	rs1883819	G	A	-0.20158	0.0426438	22.35	2.27798e-06	0.0048725	0.010389	0.639087
Opioid use disorders	ISOVF-Corticospinal tract L	rs75939050	C	T	0.824337	0.179065	21.19	4.15346e-06	0.069408	0.044912	0.122264
Opioid use disorders	ISOVF-Corticospinal tract L	rs76604990	A	G	0.444585	0.0961804	21.37	3.79306e-06	-0.013661	0.02878	0.635024
Opioid use disorders	ISOVF-Corticospinal tract R	rs115555892	G	A	0.306115	0.0657226	21.69	3.19794e-06	-0.017329	0.022181	0.43468
Opioid use disorders	ISOVF-Corticospinal tract R	rs141406101	T	C	0.483579	0.0998079	23.47	1.26549e-06	0.10598	0.054666	0.0525533
Opioid use disorders	ISOVF-Corticospinal tract R	rs142089863	G	T	0.458395	0.0966349	22.5	2.09976e-06	-0.01307	0.028977	0.651959
Opioid use disorders	ISOVF-Corticospinal tract R	rs1883819	G	A	-0.20158	0.0426438	22.35	2.27798e-06	0.012119	0.010389	0.243422
Opioid use disorders	ISOVF-Corticospinal tract R	rs75939050	C	T	0.824337	0.179065	21.19	4.15346e-06	0.07618	0.044912	0.0898669
Opioid use disorders	ISOVF-Corticospinal tract R	rs76604990	A	G	0.444585	0.0961804	21.37	3.79306e-06	-0.006112	0.02878	0.831823
Opioid use disorders	ISOVF-External capsule L	rs115555892	G	A	0.306115	0.0657226	21.69	3.19794e-06	-0.0040449	0.022182	0.855305
Opioid use disorders	ISOVF-External capsule L	rs141406101	T	C	0.483579	0.0998079	23.47	1.26549e-06	-0.091932	0.054667	0.0926403
Opioid use disorders	ISOVF-External capsule L	rs142089863	G	T	0.458395	0.0966349	22.5	2.09976e-06	0.029226	0.028976	0.313177
Opioid use disorders	ISOVF-External capsule L	rs1883819	G	A	-0.20158	0.0426438	22.35	2.27798e-06	0.0050933	0.010389	0.623965
Opioid use disorders	ISOVF-External capsule L	rs75939050	C	T	0.824337	0.179065	21.19	4.15346e-06	-0.026473	0.044915	0.555597
Opioid use disorders	ISOVF-External capsule L	rs76604990	A	G	0.444585	0.0961804	21.37	3.79306e-06	-0.0002118	0.02878	0.994128
Opioid use disorders	ISOVF-External capsule R	rs115555892	G	A	0.306115	0.0657226	21.69	3.19794e-06	-0.0088586	0.022182	0.68962
Opioid use disorders	ISOVF-External capsule R	rs141406101	T	C	0.483579	0.0998079	23.47	1.26549e-06	-0.037409	0.05467	0.49381
Opioid use disorders	ISOVF-External capsule R	rs142089863	G	T	0.458395	0.0966349	22.5	2.09976e-06	0.049929	0.028975	0.0848594
Opioid use disorders	ISOVF-External capsule R	rs1883819	G	A	-0.20158	0.0426438	22.35	2.27798e-06	-0.0037605	0.010389	0.717381
Opioid use disorders	ISOVF-External capsule R	rs75939050	C	T	0.824337	0.179065	21.19	4.15346e-06	0.0060426	0.044915	0.892981
Opioid use disorders	ISOVF-External capsule R	rs76604990	A	G	0.444585	0.0961804	21.37	3.79306e-06	-0.015793	0.02878	0.58319
Opioid use disorders	ISOVF-Fornix cres+Stria terminalis L	rs115555892	G	A	0.306115	0.0657226	21.69	3.19794e-06	-0.0021712	0.022182	0.922026
Opioid use disorders	ISOVF-Fornix cres+Stria terminalis L	rs141406101	T	C	0.483579	0.0998079	23.47	1.26549e-06	0.007142	0.054671	0.896064
Opioid use disorders	ISOVF-Fornix cres+Stria terminalis L	rs142089863	G	T	0.458395	0.0966349	22.5	2.09976e-06	-0.039832	0.028976	0.169251
Opioid use disorders	ISOVF-Fornix cres+Stria terminalis L	rs1883819	G	A	-0.20158	0.0426438	22.35	2.27798e-06	0.013504	0.010389	0.193678
Opioid use disorders	ISOVF-Fornix cres+Stria terminalis L	rs75939050	C	T	0.824337	0.179065	21.19	4.15346e-06	0.060935	0.044913	0.17488
Opioid use disorders	ISOVF-Fornix cres+Stria terminalis L	rs76604990	A	G	0.444585	0.0961804	21.37	3.79306e-06	-0.03727	0.028779	0.195317
Opioid use disorders	ISOVF-Fornix cres+Stria terminalis R	rs115555892	G	A	0.306115	0.0657226	21.69	3.19794e-06	-0.0068034	0.022182	0.759067
Opioid use disorders	ISOVF-Fornix cres+Stria terminalis R	rs141406101	T	C	0.483579	0.0998079	23.47	1.26549e-06	0.086935	0.054668	0.111794
Opioid use disorders	ISOVF-Fornix cres+Stria terminalis R	rs142089863	G	T	0.458395	0.0966349	22.5	2.09976e-06	-0.024296	0.028976	0.401782
Opioid use disorders	ISOVF-Fornix cres+Stria terminalis R	rs1883819	G	A	-0.20158	0.0426438	22.35	2.27798e-06	0.0063368	0.010389	0.541914
Opioid use disorders	ISOVF-Fornix cres+Stria terminalis R	rs75939050	C	T	0.824337	0.179065	21.19	4.15346e-06	0.014137	0.044915	0.752957
Opioid use disorders	ISOVF-Fornix cres+Stria terminalis R	rs76604990	A	G	0.444585	0.0961804	21.37	3.79306e-06	-0.05892	0.028777	0.0406256
Opioid use disorders	ISOVF-Fornix	rs115555892	G	A	0.306115	0.0657226	21.69	3.19794e-06	0.019831	0.022181	0.371321
Opioid use disorders	ISOVF-Fornix	rs141406101	T	C	0.483579	0.0998079	23.47	1.26549e-06	0.061714	0.054669	0.258976
Opioid use disorders	ISOVF-Fornix	rs142089863	G	T	0.458395	0.0966349	22.5	2.09976e-06	-0.020957	0.028976	0.469537
Opioid use disorders	ISOVF-Fornix	rs1883819	G	A	-0.20158	0.0426438	22.35	2.27798e-06	-0.0095619	0.010389	0.357396
Opioid use disorders	ISOVF-Fornix	rs75939050	C	T	0.824337	0.179065	21.19	4.15346e-06	-0.018312	0.044915	0.683487
Opioid use disorders	ISOVF-Fornix	rs76604990	A	G	0.444585	0.0961804	21.37	3.79306e-06	-0.054706	0.028778	0.0573192
Opioid use disorders	ISOVF-Genu of corpus callosum	rs115555892	G	A	0.306115	0.0657226	21.69	3.19794e-06	0.023457	0.022181	0.290275
Opioid use disorders	ISOVF-Genu of corpus callosum	rs141406101	T	C	0.483579	0.0998079	23.47	1.26549e-06	0.040006	0.05467	0.464312
Opioid use disorders	ISOVF-Genu of corpus callosum	rs142089863	G	T	0.458395	0.0966349	22.5	2.09976e-06	0.0078144	0.028977	0.787408
Opioid use disorders	ISOVF-Genu of corpus callosum	rs1883819	G	A	-0.20158	0.0426438	22.35	2.27798e-06	0.0080867	0.010389	0.436365
Opioid use disorders	ISOVF-Genu of corpus callosum	rs75939050	C	T	0.824337	0.179065	21.19	4.15346e-06	-0.0010812	0.044915	0.980795
Opioid use disorders	ISOVF-Genu of corpus callosum	rs76604990	A	G	0.444585	0.0961804	21.37	3.79306e-06	-0.017974	0.02878	0.532292
Opioid use disorders	ISOVF-Inferior cerebellar peduncle L	rs115555892	G	A	0.306115	0.0657226	21.69	3.19794e-06	-0.023096	0.022181	0.297769
Opioid use disorders	ISOVF-Inferior cerebellar peduncle L	rs141406101	T	C	0.483579	0.0998079	23.47	1.26549e-06	-0.033793	0.054671	0.5365
Opioid use disorders	ISOVF-Inferior cerebellar peduncle L	rs142089863	G	T	0.458395	0.0966349	22.5	2.09976e-06	-0.026473	0.028976	0.360928
Opioid use disorders	ISOVF-Inferior cerebellar peduncle L	rs1883819	G	A	-0.20158	0.0426438	22.35	2.27798e-06	0.019836	0.010389	0.0562212
Opioid use disorders	ISOVF-Inferior cerebellar peduncle L	rs75939050	C	T	0.824337	0.179065	21.19	4.15346e-06	-0.041628	0.044914	0.354014
Opioid use disorders	ISOVF-Inferior cerebellar peduncle L	rs76604990	A	G	0.444585	0.0961804	21.37	3.79306e-06	0.0029191	0.02878	0.919211
Opioid use disorders	ISOVF-Inferior cerebellar peduncle R	rs115555892	G	A	0.306115	0.0657226	21.69	3.19794e-06	-0.0096851	0.022181	0.662384
Opioid use disorders	ISOVF-Inferior cerebellar peduncle R	rs141406101	T	C	0.483579	0.0998079	23.47	1.26549e-06	0.057166	0.05467	0.295733
Opioid use disorders	ISOVF-Inferior cerebellar peduncle R	rs142089863	G	T	0.458395	0.0966349	22.5	2.09976e-06	-0.074007	0.028972	0.0106439
Opioid use disorders	ISOVF-Inferior cerebellar peduncle R	rs1883819	G	A	-0.20158	0.0426438	22.35	2.27798e-06	0.021287	0.010388	0.0404576
Opioid use disorders	ISOVF-Inferior cerebellar peduncle R	rs75939050	C	T	0.824337	0.179065	21.19	4.15346e-06	-0.019182	0.044915	0.66933
Opioid use disorders	ISOVF-Inferior cerebellar peduncle R	rs76604990	A	G	0.444585	0.0961804	21.37	3.79306e-06	-0.014728	0.02878	0.608836
Opioid use disorders	ISOVF-Medial lemniscus L	rs115555892	G	A	0.306115	0.0657226	21.69	3.19794e-06	-0.010196	0.022181	0.645773
Opioid use disorders	ISOVF-Medial lemniscus L	rs141406101	T	C	0.483579	0.0998079	23.47	1.26549e-06	0.088915	0.054668	0.103865
Opioid use disorders	ISOVF-Medial lemniscus L	rs142089863	G	T	0.458395	0.0966349	22.5	2.09976e-06	-0.041707	0.028975	0.150051
Opioid use disorders	ISOVF-Medial lemniscus L	rs1883819	G	A	-0.20158	0.0426438	22.35	2.27798e-06	-0.0051249	0.010389	0.621813
Opioid use disorders	ISOVF-Medial lemniscus L	rs75939050	C	T	0.824337	0.179065	21.19	4.15346e-06	0.042369	0.044914	0.345525
Opioid use disorders	ISOVF-Medial lemniscus L	rs76604990	A	G	0.444585	0.0961804	21.37	3.79306e-06	-0.022708	0.02878	0.430101
Opioid use disorders	ISOVF-Medial lemniscus R	rs115555892	G	A	0.306115	0.0657226	21.69	3.19794e-06	0.0072823	0.022182	0.742677
Opioid use disorders	ISOVF-Medial lemniscus R	rs141406101	T	C	0.483579	0.0998079	23.47	1.26549e-06	0.071723	0.054669	0.189548
Opioid use disorders	ISOVF-Medial lemniscus R	rs142089863	G	T	0.458395	0.0966349	22.5	2.09976e-06	-0.054284	0.028974	0.0610099
Opioid use disorders	ISOVF-Medial lemniscus R	rs1883819	G	A	-0.20158	0.0426438	22.35	2.27798e-06	-0.0025961	0.010389	0.802687
Opioid use disorders	ISOVF-Medial lemniscus R	rs75939050	C	T	0.824337	0.179065	21.19	4.15346e-06	0.079613	0.044912	0.0762957
Opioid use disorders	ISOVF-Medial lemniscus R	rs76604990	A	G	0.444585	0.0961804	21.37	3.79306e-06	0.0080433	0.02878	0.779884
Opioid use disorders	ISOVF-Middle cerebellar peduncle	rs115555892	G	A	0.306115	0.0657226	21.69	3.19794e-06	0.0022154	0.022182	0.920445
Opioid use disorders	ISOVF-Middle cerebellar peduncle	rs141406101	T	C	0.483579	0.0998079	23.47	1.26549e-06	0.052951	0.05467	0.332774
Opioid use disorders	ISOVF-Middle cerebellar peduncle	rs142089863	G	T	0.458395	0.0966349	22.5	2.09976e-06	0.018859	0.028977	0.515157
Opioid use disorders	ISOVF-Middle cerebellar peduncle	rs1883819	G	A	-0.20158	0.0426438	22.35	2.27798e-06	0.0016204	0.010389	0.876062
Opioid use disorders	ISOVF-Middle cerebellar peduncle	rs75939050	C	T	0.824337	0.179065	21.19	4.15346e-06	0.061176	0.044913	0.173181
Opioid use disorders	ISOVF-Middle cerebellar peduncle	rs76604990	A	G	0.444585	0.0961804	21.37	3.79306e-06	-0.027505	0.02878	0.339234
Opioid use disorders	ISOVF-Pontine crossing tract	rs115555892	G	A	0.306115	0.0657226	21.69	3.19794e-06	-0.024764	0.022181	0.264241
Opioid use disorders	ISOVF-Pontine crossing tract	rs141406101	T	C	0.483579	0.0998079	23.47	1.26549e-06	0.098285	0.054667	0.0722104
Opioid use disorders	ISOVF-Pontine crossing tract	rs142089863	G	T	0.458395	0.0966349	22.5	2.09976e-06	-0.0099316	0.028977	0.731796
Opioid use disorders	ISOVF-Pontine crossing tract	rs1883819	G	A	-0.20158	0.0426438	22.35	2.27798e-06	0.0067292	0.010389	0.51719
Opioid use disorders	ISOVF-Pontine crossing tract	rs75939050	C	T	0.824337	0.179065	21.19	4.15346e-06	0.061259	0.044913	0.172596
Opioid use disorders	ISOVF-Pontine crossing tract	rs76604990	A	G	0.444585	0.0961804	21.37	3.79306e-06	-0.039715	0.028779	0.167595
Opioid use disorders	ISOVF-Posterior corona radiata L	rs115555892	G	A	0.306115	0.0657226	21.69	3.19794e-06	0.0019986	0.022182	0.928207
Opioid use disorders	ISOVF-Posterior corona radiata L	rs141406101	T	C	0.483579	0.0998079	23.47	1.26549e-06	0.060216	0.054669	0.270707
Opioid use disorders	ISOVF-Posterior corona radiata L	rs142089863	G	T	0.458395	0.0966349	22.5	2.09976e-06	-0.010113	0.028977	0.727093
Opioid use disorders	ISOVF-Posterior corona radiata L	rs1883819	G	A	-0.20158	0.0426438	22.35	2.27798e-06	0.010765	0.010389	0.30011
Opioid use disorders	ISOVF-Posterior corona radiata L	rs75939050	C	T	0.824337	0.179065	21.19	4.15346e-06	-0.0035703	0.044915	0.936643
Opioid use disorders	ISOVF-Posterior corona radiata L	rs76604990	A	G	0.444585	0.0961804	21.37	3.79306e-06	0.037137	0.028779	0.196916
Opioid use disorders	ISOVF-Posterior corona radiata R	rs115555892	G	A	0.306115	0.0657226	21.69	3.19794e-06	0.0066005	0.022182	0.766037
Opioid use disorders	ISOVF-Posterior corona radiata R	rs141406101	T	C	0.483579	0.0998079	23.47	1.26549e-06	0.030754	0.054671	0.57376
Opioid use disorders	ISOVF-Posterior corona radiata R	rs142089863	G	T	0.458395	0.0966349	22.5	2.09976e-06	0.015082	0.028977	0.602726
Opioid use disorders	ISOVF-Posterior corona radiata R	rs1883819	G	A	-0.20158	0.0426438	22.35	2.27798e-06	0.0053711	0.010389	0.605174
Opioid use disorders	ISOVF-Posterior corona radiata R	rs75939050	C	T	0.824337	0.179065	21.19	4.15346e-06	-0.041231	0.044914	0.358633
Opioid use disorders	ISOVF-Posterior corona radiata R	rs76604990	A	G	0.444585	0.0961804	21.37	3.79306e-06	0.044918	0.028779	0.11858
Opioid use disorders	ISOVF-Posterior limb of internal capsule L	rs115555892	G	A	0.306115	0.0657226	21.69	3.19794e-06	0.021339	0.022181	0.336047
Opioid use disorders	ISOVF-Posterior limb of internal capsule L	rs141406101	T	C	0.483579	0.0998079	23.47	1.26549e-06	0.081701	0.054668	0.135061
Opioid use disorders	ISOVF-Posterior limb of internal capsule L	rs142089863	G	T	0.458395	0.0966349	22.5	2.09976e-06	0.023359	0.028976	0.420175
Opioid use disorders	ISOVF-Posterior limb of internal capsule L	rs1883819	G	A	-0.20158	0.0426438	22.35	2.27798e-06	0.00080546	0.010389	0.938206
Opioid use disorders	ISOVF-Posterior limb of internal capsule L	rs75939050	C	T	0.824337	0.179065	21.19	4.15346e-06	-0.069435	0.044912	0.122118
Opioid use disorders	ISOVF-Posterior limb of internal capsule L	rs76604990	A	G	0.444585	0.0961804	21.37	3.79306e-06	0.03947	0.028779	0.170232
Opioid use disorders	ISOVF-Posterior limb of internal capsule R	rs115555892	G	A	0.306115	0.0657226	21.69	3.19794e-06	-0.019668	0.022181	0.375241
Opioid use disorders	ISOVF-Posterior limb of internal capsule R	rs141406101	T	C	0.483579	0.0998079	23.47	1.26549e-06	0.030096	0.054671	0.581983
Opioid use disorders	ISOVF-Posterior limb of internal capsule R	rs142089863	G	T	0.458395	0.0966349	22.5	2.09976e-06	0.017051	0.028977	0.55625
Opioid use disorders	ISOVF-Posterior limb of internal capsule R	rs1883819	G	A	-0.20158	0.0426438	22.35	2.27798e-06	-0.0032512	0.010389	0.754345
Opioid use disorders	ISOVF-Posterior limb of internal capsule R	rs75939050	C	T	0.824337	0.179065	21.19	4.15346e-06	-0.01737	0.044915	0.698972
Opioid use disorders	ISOVF-Posterior limb of internal capsule R	rs76604990	A	G	0.444585	0.0961804	21.37	3.79306e-06	0.01119	0.02878	0.697413
Opioid use disorders	ISOVF-Posterior thalamic radiation L	rs115555892	G	A	0.306115	0.0657226	21.69	3.19794e-06	-0.011932	0.022181	0.590623
Opioid use disorders	ISOVF-Posterior thalamic radiation L	rs141406101	T	C	0.483579	0.0998079	23.47	1.26549e-06	0.012543	0.054671	0.818536
Opioid use disorders	ISOVF-Posterior thalamic radiation L	rs142089863	G	T	0.458395	0.0966349	22.5	2.09976e-06	-0.03421	0.028976	0.237761
Opioid use disorders	ISOVF-Posterior thalamic radiation L	rs1883819	G	A	-0.20158	0.0426438	22.35	2.27798e-06	0.0006453	0.010389	0.950476
Opioid use disorders	ISOVF-Posterior thalamic radiation L	rs75939050	C	T	0.824337	0.179065	21.19	4.15346e-06	-0.021647	0.044915	0.62984
Opioid use disorders	ISOVF-Posterior thalamic radiation L	rs76604990	A	G	0.444585	0.0961804	21.37	3.79306e-06	0.0030259	0.02878	0.916269
Opioid use disorders	ISOVF-Posterior thalamic radiation R	rs115555892	G	A	0.306115	0.0657226	21.69	3.19794e-06	0.00025846	0.022182	0.990703
Opioid use disorders	ISOVF-Posterior thalamic radiation R	rs141406101	T	C	0.483579	0.0998079	23.47	1.26549e-06	-0.0086041	0.054671	0.874948
Opioid use disorders	ISOVF-Posterior thalamic radiation R	rs142089863	G	T	0.458395	0.0966349	22.5	2.09976e-06	-0.01488	0.028977	0.607589
Opioid use disorders	ISOVF-Posterior thalamic radiation R	rs1883819	G	A	-0.20158	0.0426438	22.35	2.27798e-06	-0.0097314	0.010389	0.348931
Opioid use disorders	ISOVF-Posterior thalamic radiation R	rs75939050	C	T	0.824337	0.179065	21.19	4.15346e-06	0.0020132	0.044915	0.964251
Opioid use disorders	ISOVF-Posterior thalamic radiation R	rs76604990	A	G	0.444585	0.0961804	21.37	3.79306e-06	0.0013309	0.02878	0.963117
Opioid use disorders	ISOVF-Retrolenticular part of internal capsule L	rs115555892	G	A	0.306115	0.0657226	21.69	3.19794e-06	-0.020356	0.022181	0.358781
Opioid use disorders	ISOVF-Retrolenticular part of internal capsule L	rs141406101	T	C	0.483579	0.0998079	23.47	1.26549e-06	0.016365	0.054671	0.76468
Opioid use disorders	ISOVF-Retrolenticular part of internal capsule L	rs142089863	G	T	0.458395	0.0966349	22.5	2.09976e-06	0.0071577	0.028977	0.8049
Opioid use disorders	ISOVF-Retrolenticular part of internal capsule L	rs1883819	G	A	-0.20158	0.0426438	22.35	2.27798e-06	0.0051436	0.010389	0.62054
Opioid use disorders	ISOVF-Retrolenticular part of internal capsule L	rs75939050	C	T	0.824337	0.179065	21.19	4.15346e-06	-0.042452	0.044914	0.344572
Opioid use disorders	ISOVF-Retrolenticular part of internal capsule L	rs76604990	A	G	0.444585	0.0961804	21.37	3.79306e-06	0.029337	0.028779	0.308042
Opioid use disorders	ISOVF-Retrolenticular part of internal capsule R	rs115555892	G	A	0.306115	0.0657226	21.69	3.19794e-06	0.0066741	0.022182	0.763502
Opioid use disorders	ISOVF-Retrolenticular part of internal capsule R	rs141406101	T	C	0.483579	0.0998079	23.47	1.26549e-06	-0.05772	0.05467	0.291072
Opioid use disorders	ISOVF-Retrolenticular part of internal capsule R	rs142089863	G	T	0.458395	0.0966349	22.5	2.09976e-06	0.029605	0.028976	0.306938
Opioid use disorders	ISOVF-Retrolenticular part of internal capsule R	rs1883819	G	A	-0.20158	0.0426438	22.35	2.27798e-06	-0.0037845	0.010389	0.715665
Opioid use disorders	ISOVF-Retrolenticular part of internal capsule R	rs75939050	C	T	0.824337	0.179065	21.19	4.15346e-06	-0.065299	0.044913	0.145986
Opioid use disorders	ISOVF-Retrolenticular part of internal capsule R	rs76604990	A	G	0.444585	0.0961804	21.37	3.79306e-06	0.0090152	0.02878	0.754102
Opioid use disorders	ISOVF-Sagittal stratum L	rs115555892	G	A	0.306115	0.0657226	21.69	3.19794e-06	-0.0061984	0.022182	0.77992
Opioid use disorders	ISOVF-Sagittal stratum L	rs141406101	T	C	0.483579	0.0998079	23.47	1.26549e-06	-0.14192	0.054662	0.00942975
Opioid use disorders	ISOVF-Sagittal stratum L	rs142089863	G	T	0.458395	0.0966349	22.5	2.09976e-06	0.040846	0.028975	0.158646
Opioid use disorders	ISOVF-Sagittal stratum L	rs1883819	G	A	-0.20158	0.0426438	22.35	2.27798e-06	0.0030033	0.010389	0.77252
Opioid use disorders	ISOVF-Sagittal stratum L	rs75939050	C	T	0.824337	0.179065	21.19	4.15346e-06	-0.033733	0.044914	0.452627
Opioid use disorders	ISOVF-Sagittal stratum L	rs76604990	A	G	0.444585	0.0961804	21.37	3.79306e-06	-0.036189	0.028779	0.208598
Opioid use disorders	ISOVF-Sagittal stratum R	rs115555892	G	A	0.306115	0.0657226	21.69	3.19794e-06	0.017857	0.022181	0.420814
Opioid use disorders	ISOVF-Sagittal stratum R	rs141406101	T	C	0.483579	0.0998079	23.47	1.26549e-06	-0.077998	0.054668	0.153667
Opioid use disorders	ISOVF-Sagittal stratum R	rs142089863	G	T	0.458395	0.0966349	22.5	2.09976e-06	-0.021465	0.028976	0.458828
Opioid use disorders	ISOVF-Sagittal stratum R	rs1883819	G	A	-0.20158	0.0426438	22.35	2.27798e-06	-0.0059441	0.010389	0.567231
Opioid use disorders	ISOVF-Sagittal stratum R	rs75939050	C	T	0.824337	0.179065	21.19	4.15346e-06	0.0033189	0.044915	0.941096
Opioid use disorders	ISOVF-Sagittal stratum R	rs76604990	A	G	0.444585	0.0961804	21.37	3.79306e-06	-0.0091845	0.02878	0.749635
Opioid use disorders	ISOVF-Splenium of corpus callosum	rs115555892	G	A	0.306115	0.0657226	21.69	3.19794e-06	-0.0013431	0.022182	0.951717
Opioid use disorders	ISOVF-Splenium of corpus callosum	rs141406101	T	C	0.483579	0.0998079	23.47	1.26549e-06	-0.027702	0.054671	0.612364
Opioid use disorders	ISOVF-Splenium of corpus callosum	rs142089863	G	T	0.458395	0.0966349	22.5	2.09976e-06	0.04498	0.028975	0.12059
Opioid use disorders	ISOVF-Splenium of corpus callosum	rs1883819	G	A	-0.20158	0.0426438	22.35	2.27798e-06	0.0069943	0.010389	0.500818
Opioid use disorders	ISOVF-Splenium of corpus callosum	rs75939050	C	T	0.824337	0.179065	21.19	4.15346e-06	-0.064062	0.044913	0.15378
Opioid use disorders	ISOVF-Splenium of corpus callosum	rs76604990	A	G	0.444585	0.0961804	21.37	3.79306e-06	-0.024257	0.02878	0.399328
Opioid use disorders	ISOVF-Superior cerebellar peduncle L	rs115555892	G	A	0.306115	0.0657226	21.69	3.19794e-06	0.022771	0.022181	0.304628
Opioid use disorders	ISOVF-Superior cerebellar peduncle L	rs141406101	T	C	0.483579	0.0998079	23.47	1.26549e-06	0.07151	0.054669	0.190871
Opioid use disorders	ISOVF-Superior cerebellar peduncle L	rs142089863	G	T	0.458395	0.0966349	22.5	2.09976e-06	0.032477	0.028976	0.262367
Opioid use disorders	ISOVF-Superior cerebellar peduncle L	rs1883819	G	A	-0.20158	0.0426438	22.35	2.27798e-06	0.013219	0.010389	0.203245
Opioid use disorders	ISOVF-Superior cerebellar peduncle L	rs75939050	C	T	0.824337	0.179065	21.19	4.15346e-06	-0.042816	0.044914	0.340455
Opioid use disorders	ISOVF-Superior cerebellar peduncle L	rs76604990	A	G	0.444585	0.0961804	21.37	3.79306e-06	0.036396	0.028779	0.206006
Opioid use disorders	ISOVF-Superior cerebellar peduncle R	rs115555892	G	A	0.306115	0.0657226	21.69	3.19794e-06	0.026118	0.022181	0.239012
Opioid use disorders	ISOVF-Superior cerebellar peduncle R	rs141406101	T	C	0.483579	0.0998079	23.47	1.26549e-06	0.052939	0.05467	0.332882
Opioid use disorders	ISOVF-Superior cerebellar peduncle R	rs142089863	G	T	0.458395	0.0966349	22.5	2.09976e-06	0.046927	0.028975	0.105344
Opioid use disorders	ISOVF-Superior cerebellar peduncle R	rs1883819	G	A	-0.20158	0.0426438	22.35	2.27798e-06	0.013085	0.010389	0.207855
Opioid use disorders	ISOVF-Superior cerebellar peduncle R	rs75939050	C	T	0.824337	0.179065	21.19	4.15346e-06	-0.052262	0.044914	0.244591
Opioid use disorders	ISOVF-Superior cerebellar peduncle R	rs76604990	A	G	0.444585	0.0961804	21.37	3.79306e-06	0.0017228	0.02878	0.952268
Opioid use disorders	ISOVF-Superior corona radiata L	rs115555892	G	A	0.306115	0.0657226	21.69	3.19794e-06	0.0080042	0.022182	0.718208
Opioid use disorders	ISOVF-Superior corona radiata L	rs141406101	T	C	0.483579	0.0998079	23.47	1.26549e-06	0.010347	0.054671	0.849896
Opioid use disorders	ISOVF-Superior corona radiata L	rs142089863	G	T	0.458395	0.0966349	22.5	2.09976e-06	-0.015108	0.028977	0.602116
Opioid use disorders	ISOVF-Superior corona radiata L	rs1883819	G	A	-0.20158	0.0426438	22.35	2.27798e-06	0.0080243	0.010389	0.439906
Opioid use disorders	ISOVF-Superior corona radiata L	rs75939050	C	T	0.824337	0.179065	21.19	4.15346e-06	-0.022895	0.044915	0.610225
Opioid use disorders	ISOVF-Superior corona radiata L	rs76604990	A	G	0.444585	0.0961804	21.37	3.79306e-06	0.032825	0.028779	0.25405
Opioid use disorders	ISOVF-Superior corona radiata R	rs115555892	G	A	0.306115	0.0657226	21.69	3.19794e-06	-0.0064107	0.022182	0.772574
Opioid use disorders	ISOVF-Superior corona radiata R	rs141406101	T	C	0.483579	0.0998079	23.47	1.26549e-06	0.040831	0.05467	0.455156
Opioid use disorders	ISOVF-Superior corona radiata R	rs142089863	G	T	0.458395	0.0966349	22.5	2.09976e-06	0.014631	0.028977	0.613621
Opioid use disorders	ISOVF-Superior corona radiata R	rs1883819	G	A	-0.20158	0.0426438	22.35	2.27798e-06	-0.0043392	0.010389	0.676192
Opioid use disorders	ISOVF-Superior corona radiata R	rs75939050	C	T	0.824337	0.179065	21.19	4.15346e-06	-0.017978	0.044915	0.688954
Opioid use disorders	ISOVF-Superior corona radiata R	rs76604990	A	G	0.444585	0.0961804	21.37	3.79306e-06	0.029278	0.028779	0.309015
Opioid use disorders	ISOVF-Superior fronto-occipital fasciculus L	rs115555892	G	A	0.306115	0.0657226	21.69	3.19794e-06	0.02004	0.022181	0.366286
Opioid use disorders	ISOVF-Superior fronto-occipital fasciculus L	rs141406101	T	C	0.483579	0.0998079	23.47	1.26549e-06	0.087345	0.054668	0.110113
Opioid use disorders	ISOVF-Superior fronto-occipital fasciculus L	rs142089863	G	T	0.458395	0.0966349	22.5	2.09976e-06	-0.019562	0.028977	0.499632
Opioid use disorders	ISOVF-Superior fronto-occipital fasciculus L	rs1883819	G	A	-0.20158	0.0426438	22.35	2.27798e-06	0.00065734	0.010389	0.949553
Opioid use disorders	ISOVF-Superior fronto-occipital fasciculus L	rs75939050	C	T	0.824337	0.179065	21.19	4.15346e-06	-0.058127	0.044913	0.19561
Opioid use disorders	ISOVF-Superior fronto-occipital fasciculus L	rs76604990	A	G	0.444585	0.0961804	21.37	3.79306e-06	-0.039692	0.028779	0.167842
Opioid use disorders	ISOVF-Superior fronto-occipital fasciculus R	rs115555892	G	A	0.306115	0.0657226	21.69	3.19794e-06	-0.0092137	0.022182	0.677876
Opioid use disorders	ISOVF-Superior fronto-occipital fasciculus R	rs141406101	T	C	0.483579	0.0998079	23.47	1.26549e-06	0.027863	0.054671	0.610295
Opioid use disorders	ISOVF-Superior fronto-occipital fasciculus R	rs142089863	G	T	0.458395	0.0966349	22.5	2.09976e-06	0.0062737	0.028977	0.828594
Opioid use disorders	ISOVF-Superior fronto-occipital fasciculus R	rs1883819	G	A	-0.20158	0.0426438	22.35	2.27798e-06	-0.0026431	0.010389	0.799186
Opioid use disorders	ISOVF-Superior fronto-occipital fasciculus R	rs75939050	C	T	0.824337	0.179065	21.19	4.15346e-06	-0.015389	0.044915	0.73188
Opioid use disorders	ISOVF-Superior fronto-occipital fasciculus R	rs76604990	A	G	0.444585	0.0961804	21.37	3.79306e-06	-0.0032091	0.02878	0.911217
Opioid use disorders	ISOVF-Superior longitudinal fasciculus L	rs115555892	G	A	0.306115	0.0657226	21.69	3.19794e-06	0.032827	0.02218	0.138883
Opioid use disorders	ISOVF-Superior longitudinal fasciculus L	rs141406101	T	C	0.483579	0.0998079	23.47	1.26549e-06	-0.045074	0.05467	0.409676
Opioid use disorders	ISOVF-Superior longitudinal fasciculus L	rs142089863	G	T	0.458395	0.0966349	22.5	2.09976e-06	-0.011907	0.028977	0.681146
Opioid use disorders	ISOVF-Superior longitudinal fasciculus L	rs1883819	G	A	-0.20158	0.0426438	22.35	2.27798e-06	0.0065314	0.010389	0.529578
Opioid use disorders	ISOVF-Superior longitudinal fasciculus L	rs75939050	C	T	0.824337	0.179065	21.19	4.15346e-06	-0.039021	0.044914	0.384973
Opioid use disorders	ISOVF-Superior longitudinal fasciculus L	rs76604990	A	G	0.444585	0.0961804	21.37	3.79306e-06	0.022962	0.02878	0.424962
Opioid use disorders	ISOVF-Superior longitudinal fasciculus R	rs115555892	G	A	0.306115	0.0657226	21.69	3.19794e-06	0.010569	0.022181	0.633738
Opioid use disorders	ISOVF-Superior longitudinal fasciculus R	rs141406101	T	C	0.483579	0.0998079	23.47	1.26549e-06	-0.033082	0.054671	0.545105
Opioid use disorders	ISOVF-Superior longitudinal fasciculus R	rs142089863	G	T	0.458395	0.0966349	22.5	2.09976e-06	-0.012174	0.028977	0.674388
Opioid use disorders	ISOVF-Superior longitudinal fasciculus R	rs1883819	G	A	-0.20158	0.0426438	22.35	2.27798e-06	-0.0068785	0.010389	0.507925
Opioid use disorders	ISOVF-Superior longitudinal fasciculus R	rs75939050	C	T	0.824337	0.179065	21.19	4.15346e-06	-0.0090167	0.044915	0.840895
Opioid use disorders	ISOVF-Superior longitudinal fasciculus R	rs76604990	A	G	0.444585	0.0961804	21.37	3.79306e-06	0.064578	0.028777	0.024837
Opioid use disorders	ISOVF-Tapetum L	rs115555892	G	A	0.306115	0.0657226	21.69	3.19794e-06	0.0032557	0.022182	0.883312
Opioid use disorders	ISOVF-Tapetum L	rs141406101	T	C	0.483579	0.0998079	23.47	1.26549e-06	0.073522	0.054669	0.178686
Opioid use disorders	ISOVF-Tapetum L	rs142089863	G	T	0.458395	0.0966349	22.5	2.09976e-06	-0.0073914	0.028977	0.798664
Opioid use disorders	ISOVF-Tapetum L	rs1883819	G	A	-0.20158	0.0426438	22.35	2.27798e-06	0.0081139	0.010389	0.43482
Opioid use disorders	ISOVF-Tapetum L	rs75939050	C	T	0.824337	0.179065	21.19	4.15346e-06	0.064427	0.044913	0.151447
Opioid use disorders	ISOVF-Tapetum L	rs76604990	A	G	0.444585	0.0961804	21.37	3.79306e-06	-0.027007	0.02878	0.348049
Opioid use disorders	ISOVF-Tapetum R	rs115555892	G	A	0.306115	0.0657226	21.69	3.19794e-06	0.02812	0.022181	0.204899
Opioid use disorders	ISOVF-Tapetum R	rs141406101	T	C	0.483579	0.0998079	23.47	1.26549e-06	0.099247	0.054667	0.0694704
Opioid use disorders	ISOVF-Tapetum R	rs142089863	G	T	0.458395	0.0966349	22.5	2.09976e-06	0.022894	0.028976	0.429497
Opioid use disorders	ISOVF-Tapetum R	rs1883819	G	A	-0.20158	0.0426438	22.35	2.27798e-06	-0.008764	0.010389	0.398924
Opioid use disorders	ISOVF-Tapetum R	rs75939050	C	T	0.824337	0.179065	21.19	4.15346e-06	0.027383	0.044915	0.542088
Opioid use disorders	ISOVF-Tapetum R	rs76604990	A	G	0.444585	0.0961804	21.37	3.79306e-06	-0.029219	0.028779	0.309992
Opioid use disorders	ISOVF-Uncinate fasciculus L	rs115555892	G	A	0.306115	0.0657226	21.69	3.19794e-06	0.0015004	0.022182	0.946072
Opioid use disorders	ISOVF-Uncinate fasciculus L	rs141406101	T	C	0.483579	0.0998079	23.47	1.26549e-06	-0.048055	0.05467	0.379411
Opioid use disorders	ISOVF-Uncinate fasciculus L	rs142089863	G	T	0.458395	0.0966349	22.5	2.09976e-06	0.033922	0.028976	0.241735
Opioid use disorders	ISOVF-Uncinate fasciculus L	rs1883819	G	A	-0.20158	0.0426438	22.35	2.27798e-06	0.0034108	0.010389	0.742694
Opioid use disorders	ISOVF-Uncinate fasciculus L	rs75939050	C	T	0.824337	0.179065	21.19	4.15346e-06	-0.0011341	0.044915	0.979856
Opioid use disorders	ISOVF-Uncinate fasciculus L	rs76604990	A	G	0.444585	0.0961804	21.37	3.79306e-06	-0.059073	0.028777	0.0401051
Opioid use disorders	ISOVF-Uncinate fasciculus R	rs115555892	G	A	0.306115	0.0657226	21.69	3.19794e-06	0.031037	0.022181	0.161741
Opioid use disorders	ISOVF-Uncinate fasciculus R	rs141406101	T	C	0.483579	0.0998079	23.47	1.26549e-06	-0.0050631	0.054671	0.926215
Opioid use disorders	ISOVF-Uncinate fasciculus R	rs142089863	G	T	0.458395	0.0966349	22.5	2.09976e-06	0.069716	0.028973	0.016125
Opioid use disorders	ISOVF-Uncinate fasciculus R	rs1883819	G	A	-0.20158	0.0426438	22.35	2.27798e-06	-0.0092421	0.010389	0.373697
Opioid use disorders	ISOVF-Uncinate fasciculus R	rs75939050	C	T	0.824337	0.179065	21.19	4.15346e-06	0.015795	0.044915	0.725087
Opioid use disorders	ISOVF-Uncinate fasciculus R	rs76604990	A	G	0.444585	0.0961804	21.37	3.79306e-06	-3.3172e-05	0.02878	0.99908
Opioid use disorders	L1-Anterior corona radiata L	rs115555892	G	A	0.306115	0.0657226	21.69	3.19794e-06	-0.015032	0.022181	0.497966
Opioid use disorders	L1-Anterior corona radiata L	rs141406101	T	C	0.483579	0.0998079	23.47	1.26549e-06	0.031185	0.054671	0.568395
Opioid use disorders	L1-Anterior corona radiata L	rs142089863	G	T	0.458395	0.0966349	22.5	2.09976e-06	0.040751	0.028975	0.159625
Opioid use disorders	L1-Anterior corona radiata L	rs1883819	G	A	-0.20158	0.0426438	22.35	2.27798e-06	0.0026694	0.010389	0.797225
Opioid use disorders	L1-Anterior corona radiata L	rs75939050	C	T	0.824337	0.179065	21.19	4.15346e-06	0.0058261	0.044915	0.896793
Opioid use disorders	L1-Anterior corona radiata L	rs76604990	A	G	0.444585	0.0961804	21.37	3.79306e-06	0.025421	0.02878	0.377086
Opioid use disorders	L1-Anterior corona radiata R	rs115555892	G	A	0.306115	0.0657226	21.69	3.19794e-06	-0.0049761	0.022182	0.822498
Opioid use disorders	L1-Anterior corona radiata R	rs141406101	T	C	0.483579	0.0998079	23.47	1.26549e-06	0.065026	0.054669	0.234277
Opioid use disorders	L1-Anterior corona radiata R	rs142089863	G	T	0.458395	0.0966349	22.5	2.09976e-06	0.045578	0.028975	0.115731
Opioid use disorders	L1-Anterior corona radiata R	rs1883819	G	A	-0.20158	0.0426438	22.35	2.27798e-06	0.0072339	0.010389	0.48625
Opioid use disorders	L1-Anterior corona radiata R	rs75939050	C	T	0.824337	0.179065	21.19	4.15346e-06	-0.010616	0.044915	0.813154
Opioid use disorders	L1-Anterior corona radiata R	rs76604990	A	G	0.444585	0.0961804	21.37	3.79306e-06	-0.00748	0.02878	0.794941
Opioid use disorders	L1-Anterior limb of internal capsule L	rs115555892	G	A	0.306115	0.0657226	21.69	3.19794e-06	0.0023972	0.022182	0.913941
Opioid use disorders	L1-Anterior limb of internal capsule L	rs141406101	T	C	0.483579	0.0998079	23.47	1.26549e-06	-0.036437	0.05467	0.505103
Opioid use disorders	L1-Anterior limb of internal capsule L	rs142089863	G	T	0.458395	0.0966349	22.5	2.09976e-06	0.064802	0.028973	0.0253221
Opioid use disorders	L1-Anterior limb of internal capsule L	rs1883819	G	A	-0.20158	0.0426438	22.35	2.27798e-06	-0.0022787	0.010389	0.82639
Opioid use disorders	L1-Anterior limb of internal capsule L	rs75939050	C	T	0.824337	0.179065	21.19	4.15346e-06	-0.028162	0.044915	0.530652
Opioid use disorders	L1-Anterior limb of internal capsule L	rs76604990	A	G	0.444585	0.0961804	21.37	3.79306e-06	-0.033327	0.028779	0.246865
Opioid use disorders	L1-Anterior limb of internal capsule R	rs115555892	G	A	0.306115	0.0657226	21.69	3.19794e-06	0.0045578	0.022182	0.8372
Opioid use disorders	L1-Anterior limb of internal capsule R	rs141406101	T	C	0.483579	0.0998079	23.47	1.26549e-06	-0.029962	0.054671	0.58366
Opioid use disorders	L1-Anterior limb of internal capsule R	rs142089863	G	T	0.458395	0.0966349	22.5	2.09976e-06	0.062095	0.028974	0.0321144
Opioid use disorders	L1-Anterior limb of internal capsule R	rs1883819	G	A	-0.20158	0.0426438	22.35	2.27798e-06	-0.0067371	0.010389	0.516678
Opioid use disorders	L1-Anterior limb of internal capsule R	rs75939050	C	T	0.824337	0.179065	21.19	4.15346e-06	-0.032421	0.044914	0.470403
Opioid use disorders	L1-Anterior limb of internal capsule R	rs76604990	A	G	0.444585	0.0961804	21.37	3.79306e-06	-0.039959	0.028779	0.165006
Opioid use disorders	L1-Body of corpus callosum	rs115555892	G	A	0.306115	0.0657226	21.69	3.19794e-06	0.002097	0.022182	0.924683
Opioid use disorders	L1-Body of corpus callosum	rs141406101	T	C	0.483579	0.0998079	23.47	1.26549e-06	0.030573	0.054671	0.576023
Opioid use disorders	L1-Body of corpus callosum	rs142089863	G	T	0.458395	0.0966349	22.5	2.09976e-06	0.02533	0.028976	0.38205
Opioid use disorders	L1-Body of corpus callosum	rs1883819	G	A	-0.20158	0.0426438	22.35	2.27798e-06	0.010701	0.010389	0.302998
Opioid use disorders	L1-Body of corpus callosum	rs75939050	C	T	0.824337	0.179065	21.19	4.15346e-06	-0.029421	0.044914	0.512448
Opioid use disorders	L1-Body of corpus callosum	rs76604990	A	G	0.444585	0.0961804	21.37	3.79306e-06	0.0053146	0.02878	0.853497
Opioid use disorders	L1-Cerebral peduncle L	rs115555892	G	A	0.306115	0.0657226	21.69	3.19794e-06	0.012791	0.022181	0.56417
Opioid use disorders	L1-Cerebral peduncle L	rs141406101	T	C	0.483579	0.0998079	23.47	1.26549e-06	-0.034623	0.054671	0.526538
Opioid use disorders	L1-Cerebral peduncle L	rs142089863	G	T	0.458395	0.0966349	22.5	2.09976e-06	0.055077	0.028974	0.0573324
Opioid use disorders	L1-Cerebral peduncle L	rs1883819	G	A	-0.20158	0.0426438	22.35	2.27798e-06	-0.010325	0.010389	0.32031
Opioid use disorders	L1-Cerebral peduncle L	rs75939050	C	T	0.824337	0.179065	21.19	4.15346e-06	-0.0092849	0.044915	0.836229
Opioid use disorders	L1-Cerebral peduncle L	rs76604990	A	G	0.444585	0.0961804	21.37	3.79306e-06	-0.034979	0.028779	0.224218
Opioid use disorders	L1-Cerebral peduncle R	rs115555892	G	A	0.306115	0.0657226	21.69	3.19794e-06	0.022803	0.022181	0.303934
Opioid use disorders	L1-Cerebral peduncle R	rs141406101	T	C	0.483579	0.0998079	23.47	1.26549e-06	-0.080672	0.054668	0.140052
Opioid use disorders	L1-Cerebral peduncle R	rs142089863	G	T	0.458395	0.0966349	22.5	2.09976e-06	0.05208	0.028975	0.072277
Opioid use disorders	L1-Cerebral peduncle R	rs1883819	G	A	-0.20158	0.0426438	22.35	2.27798e-06	0.0010559	0.010389	0.919045
Opioid use disorders	L1-Cerebral peduncle R	rs75939050	C	T	0.824337	0.179065	21.19	4.15346e-06	-0.012887	0.044915	0.774177
Opioid use disorders	L1-Cerebral peduncle R	rs76604990	A	G	0.444585	0.0961804	21.37	3.79306e-06	-0.032093	0.028779	0.264807
Opioid use disorders	L1-Cingulum cingulate gyrus L	rs115555892	G	A	0.306115	0.0657226	21.69	3.19794e-06	-0.014672	0.022181	0.508312
Opioid use disorders	L1-Cingulum cingulate gyrus L	rs141406101	T	C	0.483579	0.0998079	23.47	1.26549e-06	0.085445	0.054668	0.118073
Opioid use disorders	L1-Cingulum cingulate gyrus L	rs142089863	G	T	0.458395	0.0966349	22.5	2.09976e-06	0.021763	0.028976	0.452637
Opioid use disorders	L1-Cingulum cingulate gyrus L	rs1883819	G	A	-0.20158	0.0426438	22.35	2.27798e-06	0.0033059	0.010389	0.750326
Opioid use disorders	L1-Cingulum cingulate gyrus L	rs75939050	C	T	0.824337	0.179065	21.19	4.15346e-06	-0.031498	0.044914	0.483126
Opioid use disorders	L1-Cingulum cingulate gyrus L	rs76604990	A	G	0.444585	0.0961804	21.37	3.79306e-06	0.054589	0.028778	0.0578496
Opioid use disorders	L1-Cingulum cingulate gyrus R	rs115555892	G	A	0.306115	0.0657226	21.69	3.19794e-06	-0.013381	0.022181	0.546361
Opioid use disorders	L1-Cingulum cingulate gyrus R	rs141406101	T	C	0.483579	0.0998079	23.47	1.26549e-06	0.09836	0.054667	0.0719946
Opioid use disorders	L1-Cingulum cingulate gyrus R	rs142089863	G	T	0.458395	0.0966349	22.5	2.09976e-06	0.01129	0.028977	0.696819
Opioid use disorders	L1-Cingulum cingulate gyrus R	rs1883819	G	A	-0.20158	0.0426438	22.35	2.27798e-06	-0.010268	0.010389	0.322983
Opioid use disorders	L1-Cingulum cingulate gyrus R	rs75939050	C	T	0.824337	0.179065	21.19	4.15346e-06	0.012466	0.044915	0.781376
Opioid use disorders	L1-Cingulum cingulate gyrus R	rs76604990	A	G	0.444585	0.0961804	21.37	3.79306e-06	0.05447	0.028778	0.0583983
Opioid use disorders	L1-Cingulum hippocampus L	rs115555892	G	A	0.306115	0.0657226	21.69	3.19794e-06	0.0024338	0.022182	0.912631
Opioid use disorders	L1-Cingulum hippocampus L	rs141406101	T	C	0.483579	0.0998079	23.47	1.26549e-06	-0.043414	0.05467	0.42714
Opioid use disorders	L1-Cingulum hippocampus L	rs142089863	G	T	0.458395	0.0966349	22.5	2.09976e-06	-0.020566	0.028976	0.477859
Opioid use disorders	L1-Cingulum hippocampus L	rs1883819	G	A	-0.20158	0.0426438	22.35	2.27798e-06	0.010971	0.010389	0.290958
Opioid use disorders	L1-Cingulum hippocampus L	rs75939050	C	T	0.824337	0.179065	21.19	4.15346e-06	-0.0049577	0.044915	0.91211
Opioid use disorders	L1-Cingulum hippocampus L	rs76604990	A	G	0.444585	0.0961804	21.37	3.79306e-06	0.028751	0.028779	0.317797
Opioid use disorders	L1-Cingulum hippocampus R	rs115555892	G	A	0.306115	0.0657226	21.69	3.19794e-06	0.025886	0.022181	0.243215
Opioid use disorders	L1-Cingulum hippocampus R	rs141406101	T	C	0.483579	0.0998079	23.47	1.26549e-06	-0.057092	0.05467	0.296353
Opioid use disorders	L1-Cingulum hippocampus R	rs142089863	G	T	0.458395	0.0966349	22.5	2.09976e-06	-0.034287	0.028976	0.236712
Opioid use disorders	L1-Cingulum hippocampus R	rs1883819	G	A	-0.20158	0.0426438	22.35	2.27798e-06	0.018304	0.010388	0.0780908
Opioid use disorders	L1-Cingulum hippocampus R	rs75939050	C	T	0.824337	0.179065	21.19	4.15346e-06	-0.0095637	0.044915	0.831385
Opioid use disorders	L1-Cingulum hippocampus R	rs76604990	A	G	0.444585	0.0961804	21.37	3.79306e-06	0.0050055	0.02878	0.861928
Opioid use disorders	L1-Corticospinal tract L	rs115555892	G	A	0.306115	0.0657226	21.69	3.19794e-06	-0.023851	0.022181	0.282247
Opioid use disorders	L1-Corticospinal tract L	rs141406101	T	C	0.483579	0.0998079	23.47	1.26549e-06	0.070564	0.054669	0.196802
Opioid use disorders	L1-Corticospinal tract L	rs142089863	G	T	0.458395	0.0966349	22.5	2.09976e-06	0.0048973	0.028977	0.865793
Opioid use disorders	L1-Corticospinal tract L	rs1883819	G	A	-0.20158	0.0426438	22.35	2.27798e-06	-0.005408	0.010389	0.602684
Opioid use disorders	L1-Corticospinal tract L	rs75939050	C	T	0.824337	0.179065	21.19	4.15346e-06	0.069576	0.044912	0.121358
Opioid use disorders	L1-Corticospinal tract L	rs76604990	A	G	0.444585	0.0961804	21.37	3.79306e-06	-0.039367	0.028779	0.171356
Opioid use disorders	L1-Corticospinal tract R	rs115555892	G	A	0.306115	0.0657226	21.69	3.19794e-06	-0.0046604	0.022182	0.833589
Opioid use disorders	L1-Corticospinal tract R	rs141406101	T	C	0.483579	0.0998079	23.47	1.26549e-06	0.097941	0.054667	0.073215
Opioid use disorders	L1-Corticospinal tract R	rs142089863	G	T	0.458395	0.0966349	22.5	2.09976e-06	-0.02941	0.028976	0.310134
Opioid use disorders	L1-Corticospinal tract R	rs1883819	G	A	-0.20158	0.0426438	22.35	2.27798e-06	0.013859	0.010389	0.182196
Opioid use disorders	L1-Corticospinal tract R	rs75939050	C	T	0.824337	0.179065	21.19	4.15346e-06	0.067867	0.044912	0.13078
Opioid use disorders	L1-Corticospinal tract R	rs76604990	A	G	0.444585	0.0961804	21.37	3.79306e-06	-0.02561	0.02878	0.373542
Opioid use disorders	L1-External capsule L	rs115555892	G	A	0.306115	0.0657226	21.69	3.19794e-06	0.0041397	0.022182	0.851956
Opioid use disorders	L1-External capsule L	rs141406101	T	C	0.483579	0.0998079	23.47	1.26549e-06	-0.021029	0.054671	0.700503
Opioid use disorders	L1-External capsule L	rs142089863	G	T	0.458395	0.0966349	22.5	2.09976e-06	0.069039	0.028973	0.017187
Opioid use disorders	L1-External capsule L	rs1883819	G	A	-0.20158	0.0426438	22.35	2.27798e-06	-0.0036033	0.010389	0.728719
Opioid use disorders	L1-External capsule L	rs75939050	C	T	0.824337	0.179065	21.19	4.15346e-06	-0.0019759	0.044915	0.96491
Opioid use disorders	L1-External capsule L	rs76604990	A	G	0.444585	0.0961804	21.37	3.79306e-06	-0.0028804	0.02878	0.92028
Opioid use disorders	L1-External capsule R	rs115555892	G	A	0.306115	0.0657226	21.69	3.19794e-06	-0.0091261	0.022181	0.680769
Opioid use disorders	L1-External capsule R	rs141406101	T	C	0.483579	0.0998079	23.47	1.26549e-06	0.0078161	0.054671	0.886319
Opioid use disorders	L1-External capsule R	rs142089863	G	T	0.458395	0.0966349	22.5	2.09976e-06	0.076599	0.028972	0.00820163
Opioid use disorders	L1-External capsule R	rs1883819	G	A	-0.20158	0.0426438	22.35	2.27798e-06	-0.0092138	0.010389	0.375154
Opioid use disorders	L1-External capsule R	rs75939050	C	T	0.824337	0.179065	21.19	4.15346e-06	0.014428	0.044915	0.748032
Opioid use disorders	L1-External capsule R	rs76604990	A	G	0.444585	0.0961804	21.37	3.79306e-06	0.026994	0.02878	0.348281
Opioid use disorders	L1-Fornix cres+Stria terminalis L	rs115555892	G	A	0.306115	0.0657226	21.69	3.19794e-06	-0.0084903	0.022181	0.701892
Opioid use disorders	L1-Fornix cres+Stria terminalis L	rs141406101	T	C	0.483579	0.0998079	23.47	1.26549e-06	-0.0061484	0.054671	0.910458
Opioid use disorders	L1-Fornix cres+Stria terminalis L	rs142089863	G	T	0.458395	0.0966349	22.5	2.09976e-06	-0.058388	0.028974	0.0438935
Opioid use disorders	L1-Fornix cres+Stria terminalis L	rs1883819	G	A	-0.20158	0.0426438	22.35	2.27798e-06	0.017232	0.010389	0.0971852
Opioid use disorders	L1-Fornix cres+Stria terminalis L	rs75939050	C	T	0.824337	0.179065	21.19	4.15346e-06	0.0097622	0.044915	0.827938
Opioid use disorders	L1-Fornix cres+Stria terminalis L	rs76604990	A	G	0.444585	0.0961804	21.37	3.79306e-06	-0.016348	0.02878	0.570007
Opioid use disorders	L1-Fornix cres+Stria terminalis R	rs115555892	G	A	0.306115	0.0657226	21.69	3.19794e-06	-0.0025765	0.022182	0.90753
Opioid use disorders	L1-Fornix cres+Stria terminalis R	rs141406101	T	C	0.483579	0.0998079	23.47	1.26549e-06	0.043483	0.05467	0.426403
Opioid use disorders	L1-Fornix cres+Stria terminalis R	rs142089863	G	T	0.458395	0.0966349	22.5	2.09976e-06	-0.039428	0.028976	0.173608
Opioid use disorders	L1-Fornix cres+Stria terminalis R	rs1883819	G	A	-0.20158	0.0426438	22.35	2.27798e-06	0.020944	0.010388	0.0437925
Opioid use disorders	L1-Fornix cres+Stria terminalis R	rs75939050	C	T	0.824337	0.179065	21.19	4.15346e-06	-0.0030671	0.044915	0.945558
Opioid use disorders	L1-Fornix cres+Stria terminalis R	rs76604990	A	G	0.444585	0.0961804	21.37	3.79306e-06	-0.047341	0.028778	0.099977
Opioid use disorders	L1-Fornix	rs115555892	G	A	0.306115	0.0657226	21.69	3.19794e-06	0.015694	0.022181	0.479248
Opioid use disorders	L1-Fornix	rs141406101	T	C	0.483579	0.0998079	23.47	1.26549e-06	0.051993	0.05467	0.341594
Opioid use disorders	L1-Fornix	rs142089863	G	T	0.458395	0.0966349	22.5	2.09976e-06	-0.021497	0.028976	0.458163
Opioid use disorders	L1-Fornix	rs1883819	G	A	-0.20158	0.0426438	22.35	2.27798e-06	-0.013024	0.010389	0.209976
Opioid use disorders	L1-Fornix	rs75939050	C	T	0.824337	0.179065	21.19	4.15346e-06	-0.024301	0.044915	0.588491
Opioid use disorders	L1-Fornix	rs76604990	A	G	0.444585	0.0961804	21.37	3.79306e-06	-0.054446	0.028778	0.0585059
Opioid use disorders	L1-Genu of corpus callosum	rs115555892	G	A	0.306115	0.0657226	21.69	3.19794e-06	0.017798	0.022181	0.422338
Opioid use disorders	L1-Genu of corpus callosum	rs141406101	T	C	0.483579	0.0998079	23.47	1.26549e-06	0.039521	0.05467	0.469753
Opioid use disorders	L1-Genu of corpus callosum	rs142089863	G	T	0.458395	0.0966349	22.5	2.09976e-06	0.017194	0.028977	0.55293
Opioid use disorders	L1-Genu of corpus callosum	rs1883819	G	A	-0.20158	0.0426438	22.35	2.27798e-06	0.010395	0.010389	0.317037
Opioid use disorders	L1-Genu of corpus callosum	rs75939050	C	T	0.824337	0.179065	21.19	4.15346e-06	0.03322	0.044914	0.459536
Opioid use disorders	L1-Genu of corpus callosum	rs76604990	A	G	0.444585	0.0961804	21.37	3.79306e-06	-0.0060758	0.02878	0.832801
Opioid use disorders	L1-Inferior cerebellar peduncle L	rs115555892	G	A	0.306115	0.0657226	21.69	3.19794e-06	-0.019357	0.022181	0.382851
Opioid use disorders	L1-Inferior cerebellar peduncle L	rs141406101	T	C	0.483579	0.0998079	23.47	1.26549e-06	0.016378	0.054671	0.764504
Opioid use disorders	L1-Inferior cerebellar peduncle L	rs142089863	G	T	0.458395	0.0966349	22.5	2.09976e-06	-0.0085359	0.028977	0.768316
Opioid use disorders	L1-Inferior cerebellar peduncle L	rs1883819	G	A	-0.20158	0.0426438	22.35	2.27798e-06	0.01299	0.010389	0.211179
Opioid use disorders	L1-Inferior cerebellar peduncle L	rs75939050	C	T	0.824337	0.179065	21.19	4.15346e-06	-0.049105	0.044914	0.274265
Opioid use disorders	L1-Inferior cerebellar peduncle L	rs76604990	A	G	0.444585	0.0961804	21.37	3.79306e-06	0.039496	0.028779	0.16995
Opioid use disorders	L1-Inferior cerebellar peduncle R	rs115555892	G	A	0.306115	0.0657226	21.69	3.19794e-06	-0.00525	0.022182	0.812905
Opioid use disorders	L1-Inferior cerebellar peduncle R	rs141406101	T	C	0.483579	0.0998079	23.47	1.26549e-06	0.0081536	0.054671	0.881447
Opioid use disorders	L1-Inferior cerebellar peduncle R	rs142089863	G	T	0.458395	0.0966349	22.5	2.09976e-06	-0.021128	0.028976	0.465929
Opioid use disorders	L1-Inferior cerebellar peduncle R	rs1883819	G	A	-0.20158	0.0426438	22.35	2.27798e-06	0.01222	0.010389	0.239514
Opioid use disorders	L1-Inferior cerebellar peduncle R	rs75939050	C	T	0.824337	0.179065	21.19	4.15346e-06	-0.0066468	0.044915	0.882354
Opioid use disorders	L1-Inferior cerebellar peduncle R	rs76604990	A	G	0.444585	0.0961804	21.37	3.79306e-06	0.013074	0.02878	0.649636
Opioid use disorders	L1-Medial lemniscus L	rs115555892	G	A	0.306115	0.0657226	21.69	3.19794e-06	0.021116	0.022181	0.341114
Opioid use disorders	L1-Medial lemniscus L	rs141406101	T	C	0.483579	0.0998079	23.47	1.26549e-06	0.031573	0.054671	0.563599
Opioid use disorders	L1-Medial lemniscus L	rs142089863	G	T	0.458395	0.0966349	22.5	2.09976e-06	-0.03604	0.028976	0.213585
Opioid use disorders	L1-Medial lemniscus L	rs1883819	G	A	-0.20158	0.0426438	22.35	2.27798e-06	0.004687	0.010389	0.651884
Opioid use disorders	L1-Medial lemniscus L	rs75939050	C	T	0.824337	0.179065	21.19	4.15346e-06	0.077366	0.044912	0.0849767
Opioid use disorders	L1-Medial lemniscus L	rs76604990	A	G	0.444585	0.0961804	21.37	3.79306e-06	-0.013709	0.02878	0.633841
Opioid use disorders	L1-Medial lemniscus R	rs115555892	G	A	0.306115	0.0657226	21.69	3.19794e-06	0.026168	0.022181	0.238106
Opioid use disorders	L1-Medial lemniscus R	rs141406101	T	C	0.483579	0.0998079	23.47	1.26549e-06	0.042965	0.05467	0.431937
Opioid use disorders	L1-Medial lemniscus R	rs142089863	G	T	0.458395	0.0966349	22.5	2.09976e-06	-0.025856	0.028976	0.372237
Opioid use disorders	L1-Medial lemniscus R	rs1883819	G	A	-0.20158	0.0426438	22.35	2.27798e-06	0.0067081	0.010389	0.51849
Opioid use disorders	L1-Medial lemniscus R	rs75939050	C	T	0.824337	0.179065	21.19	4.15346e-06	0.062769	0.044913	0.162259
Opioid use disorders	L1-Medial lemniscus R	rs76604990	A	G	0.444585	0.0961804	21.37	3.79306e-06	0.0050277	0.02878	0.861321
Opioid use disorders	L1-Middle cerebellar peduncle	rs115555892	G	A	0.306115	0.0657226	21.69	3.19794e-06	-0.0058147	0.022182	0.793213
Opioid use disorders	L1-Middle cerebellar peduncle	rs141406101	T	C	0.483579	0.0998079	23.47	1.26549e-06	0.03932	0.05467	0.472009
Opioid use disorders	L1-Middle cerebellar peduncle	rs142089863	G	T	0.458395	0.0966349	22.5	2.09976e-06	0.032233	0.028976	0.265981
Opioid use disorders	L1-Middle cerebellar peduncle	rs1883819	G	A	-0.20158	0.0426438	22.35	2.27798e-06	-0.0031461	0.010389	0.762026
Opioid use disorders	L1-Middle cerebellar peduncle	rs75939050	C	T	0.824337	0.179065	21.19	4.15346e-06	0.037296	0.044914	0.40634
Opioid use disorders	L1-Middle cerebellar peduncle	rs76604990	A	G	0.444585	0.0961804	21.37	3.79306e-06	-0.030423	0.028779	0.290476
Opioid use disorders	L1-Pontine crossing tract	rs115555892	G	A	0.306115	0.0657226	21.69	3.19794e-06	-0.030515	0.022181	0.16892
Opioid use disorders	L1-Pontine crossing tract	rs141406101	T	C	0.483579	0.0998079	23.47	1.26549e-06	0.11231	0.054666	0.0399301
Opioid use disorders	L1-Pontine crossing tract	rs142089863	G	T	0.458395	0.0966349	22.5	2.09976e-06	-0.0016467	0.028977	0.954683
Opioid use disorders	L1-Pontine crossing tract	rs1883819	G	A	-0.20158	0.0426438	22.35	2.27798e-06	0.0091802	0.010389	0.376895
Opioid use disorders	L1-Pontine crossing tract	rs75939050	C	T	0.824337	0.179065	21.19	4.15346e-06	0.087726	0.044911	0.0507925
Opioid use disorders	L1-Pontine crossing tract	rs76604990	A	G	0.444585	0.0961804	21.37	3.79306e-06	-0.0085898	0.02878	0.76535
Opioid use disorders	L1-Posterior corona radiata L	rs115555892	G	A	0.306115	0.0657226	21.69	3.19794e-06	0.012896	0.022181	0.560996
Opioid use disorders	L1-Posterior corona radiata L	rs141406101	T	C	0.483579	0.0998079	23.47	1.26549e-06	0.079681	0.054668	0.144981
Opioid use disorders	L1-Posterior corona radiata L	rs142089863	G	T	0.458395	0.0966349	22.5	2.09976e-06	-0.016235	0.028977	0.575281
Opioid use disorders	L1-Posterior corona radiata L	rs1883819	G	A	-0.20158	0.0426438	22.35	2.27798e-06	0.0034176	0.010389	0.742198
Opioid use disorders	L1-Posterior corona radiata L	rs75939050	C	T	0.824337	0.179065	21.19	4.15346e-06	-0.053298	0.044913	0.235364
Opioid use disorders	L1-Posterior corona radiata L	rs76604990	A	G	0.444585	0.0961804	21.37	3.79306e-06	-0.0021118	0.02878	0.941508
Opioid use disorders	L1-Posterior corona radiata R	rs115555892	G	A	0.306115	0.0657226	21.69	3.19794e-06	0.024532	0.022181	0.268739
Opioid use disorders	L1-Posterior corona radiata R	rs141406101	T	C	0.483579	0.0998079	23.47	1.26549e-06	0.068756	0.054669	0.208521
Opioid use disorders	L1-Posterior corona radiata R	rs142089863	G	T	0.458395	0.0966349	22.5	2.09976e-06	-0.0073263	0.028977	0.800398
Opioid use disorders	L1-Posterior corona radiata R	rs1883819	G	A	-0.20158	0.0426438	22.35	2.27798e-06	0.0025719	0.010389	0.804478
Opioid use disorders	L1-Posterior corona radiata R	rs75939050	C	T	0.824337	0.179065	21.19	4.15346e-06	-0.014759	0.044915	0.742472
Opioid use disorders	L1-Posterior corona radiata R	rs76604990	A	G	0.444585	0.0961804	21.37	3.79306e-06	-0.025586	0.02878	0.373999
Opioid use disorders	L1-Posterior limb of internal capsule L	rs115555892	G	A	0.306115	0.0657226	21.69	3.19794e-06	0.033209	0.02218	0.134345
Opioid use disorders	L1-Posterior limb of internal capsule L	rs141406101	T	C	0.483579	0.0998079	23.47	1.26549e-06	0.013064	0.054671	0.811137
Opioid use disorders	L1-Posterior limb of internal capsule L	rs142089863	G	T	0.458395	0.0966349	22.5	2.09976e-06	0.059151	0.028974	0.0412098
Opioid use disorders	L1-Posterior limb of internal capsule L	rs1883819	G	A	-0.20158	0.0426438	22.35	2.27798e-06	-0.019092	0.010388	0.066115
Opioid use disorders	L1-Posterior limb of internal capsule L	rs75939050	C	T	0.824337	0.179065	21.19	4.15346e-06	-0.018619	0.044915	0.678485
Opioid use disorders	L1-Posterior limb of internal capsule L	rs76604990	A	G	0.444585	0.0961804	21.37	3.79306e-06	-0.042557	0.028779	0.139219
Opioid use disorders	L1-Posterior limb of internal capsule R	rs115555892	G	A	0.306115	0.0657226	21.69	3.19794e-06	0.017362	0.022181	0.43379
Opioid use disorders	L1-Posterior limb of internal capsule R	rs141406101	T	C	0.483579	0.0998079	23.47	1.26549e-06	0.0095084	0.054671	0.86193
Opioid use disorders	L1-Posterior limb of internal capsule R	rs142089863	G	T	0.458395	0.0966349	22.5	2.09976e-06	0.043001	0.028975	0.137803
Opioid use disorders	L1-Posterior limb of internal capsule R	rs1883819	G	A	-0.20158	0.0426438	22.35	2.27798e-06	-0.017764	0.010388	0.087277
Opioid use disorders	L1-Posterior limb of internal capsule R	rs75939050	C	T	0.824337	0.179065	21.19	4.15346e-06	0.0015953	0.044915	0.971668
Opioid use disorders	L1-Posterior limb of internal capsule R	rs76604990	A	G	0.444585	0.0961804	21.37	3.79306e-06	-0.058294	0.028777	0.0428055
Opioid use disorders	L1-Posterior thalamic radiation L	rs115555892	G	A	0.306115	0.0657226	21.69	3.19794e-06	-0.010587	0.022181	0.63317
Opioid use disorders	L1-Posterior thalamic radiation L	rs141406101	T	C	0.483579	0.0998079	23.47	1.26549e-06	0.021147	0.054671	0.698908
Opioid use disorders	L1-Posterior thalamic radiation L	rs142089863	G	T	0.458395	0.0966349	22.5	2.09976e-06	0.014532	0.028977	0.616027
Opioid use disorders	L1-Posterior thalamic radiation L	rs1883819	G	A	-0.20158	0.0426438	22.35	2.27798e-06	-0.0082972	0.010389	0.424502
Opioid use disorders	L1-Posterior thalamic radiation L	rs75939050	C	T	0.824337	0.179065	21.19	4.15346e-06	-0.0070903	0.044915	0.874567
Opioid use disorders	L1-Posterior thalamic radiation L	rs76604990	A	G	0.444585	0.0961804	21.37	3.79306e-06	0.024974	0.02878	0.38554
Opioid use disorders	L1-Posterior thalamic radiation R	rs115555892	G	A	0.306115	0.0657226	21.69	3.19794e-06	-0.00044706	0.022182	0.98392
Opioid use disorders	L1-Posterior thalamic radiation R	rs141406101	T	C	0.483579	0.0998079	23.47	1.26549e-06	-0.0056486	0.054671	0.917709
Opioid use disorders	L1-Posterior thalamic radiation R	rs142089863	G	T	0.458395	0.0966349	22.5	2.09976e-06	-0.024847	0.028976	0.391192
Opioid use disorders	L1-Posterior thalamic radiation R	rs1883819	G	A	-0.20158	0.0426438	22.35	2.27798e-06	-0.004007	0.010389	0.699729
Opioid use disorders	L1-Posterior thalamic radiation R	rs75939050	C	T	0.824337	0.179065	21.19	4.15346e-06	0.021592	0.044915	0.630725
Opioid use disorders	L1-Posterior thalamic radiation R	rs76604990	A	G	0.444585	0.0961804	21.37	3.79306e-06	0.047389	0.028778	0.0996323
Opioid use disorders	L1-Retrolenticular part of internal capsule L	rs115555892	G	A	0.306115	0.0657226	21.69	3.19794e-06	-0.00048132	0.022182	0.982688
Opioid use disorders	L1-Retrolenticular part of internal capsule L	rs141406101	T	C	0.483579	0.0998079	23.47	1.26549e-06	-0.002047	0.054671	0.970132
Opioid use disorders	L1-Retrolenticular part of internal capsule L	rs142089863	G	T	0.458395	0.0966349	22.5	2.09976e-06	0.057624	0.028974	0.0467305
Opioid use disorders	L1-Retrolenticular part of internal capsule L	rs1883819	G	A	-0.20158	0.0426438	22.35	2.27798e-06	-0.002861	0.010389	0.783033
Opioid use disorders	L1-Retrolenticular part of internal capsule L	rs75939050	C	T	0.824337	0.179065	21.19	4.15346e-06	-0.0060682	0.044915	0.89253
Opioid use disorders	L1-Retrolenticular part of internal capsule L	rs76604990	A	G	0.444585	0.0961804	21.37	3.79306e-06	-0.0345	0.028779	0.230627
Opioid use disorders	L1-Retrolenticular part of internal capsule R	rs115555892	G	A	0.306115	0.0657226	21.69	3.19794e-06	0.02298	0.022181	0.300206
Opioid use disorders	L1-Retrolenticular part of internal capsule R	rs141406101	T	C	0.483579	0.0998079	23.47	1.26549e-06	-0.0011285	0.054671	0.983532
Opioid use disorders	L1-Retrolenticular part of internal capsule R	rs142089863	G	T	0.458395	0.0966349	22.5	2.09976e-06	0.030087	0.028976	0.299116
Opioid use disorders	L1-Retrolenticular part of internal capsule R	rs1883819	G	A	-0.20158	0.0426438	22.35	2.27798e-06	-0.0056034	0.010389	0.589644
Opioid use disorders	L1-Retrolenticular part of internal capsule R	rs75939050	C	T	0.824337	0.179065	21.19	4.15346e-06	-0.047062	0.044914	0.294727
Opioid use disorders	L1-Retrolenticular part of internal capsule R	rs76604990	A	G	0.444585	0.0961804	21.37	3.79306e-06	-0.028494	0.028779	0.322137
Opioid use disorders	L1-Sagittal stratum L	rs115555892	G	A	0.306115	0.0657226	21.69	3.19794e-06	-0.0060223	0.022182	0.786013
Opioid use disorders	L1-Sagittal stratum L	rs141406101	T	C	0.483579	0.0998079	23.47	1.26549e-06	0.050543	0.05467	0.35523
Opioid use disorders	L1-Sagittal stratum L	rs142089863	G	T	0.458395	0.0966349	22.5	2.09976e-06	0.03431	0.028976	0.236396
Opioid use disorders	L1-Sagittal stratum L	rs1883819	G	A	-0.20158	0.0426438	22.35	2.27798e-06	0.0016752	0.010389	0.871907
Opioid use disorders	L1-Sagittal stratum L	rs75939050	C	T	0.824337	0.179065	21.19	4.15346e-06	-0.050649	0.044914	0.25946
Opioid use disorders	L1-Sagittal stratum L	rs76604990	A	G	0.444585	0.0961804	21.37	3.79306e-06	0.0064051	0.02878	0.823886
Opioid use disorders	L1-Sagittal stratum R	rs115555892	G	A	0.306115	0.0657226	21.69	3.19794e-06	-0.0014692	0.022182	0.94719
Opioid use disorders	L1-Sagittal stratum R	rs141406101	T	C	0.483579	0.0998079	23.47	1.26549e-06	0.018159	0.054671	0.739776
Opioid use disorders	L1-Sagittal stratum R	rs142089863	G	T	0.458395	0.0966349	22.5	2.09976e-06	-0.0079316	0.028977	0.784296
Opioid use disorders	L1-Sagittal stratum R	rs1883819	G	A	-0.20158	0.0426438	22.35	2.27798e-06	0.0052266	0.010389	0.614908
Opioid use disorders	L1-Sagittal stratum R	rs75939050	C	T	0.824337	0.179065	21.19	4.15346e-06	0.0002421	0.044915	0.995699
Opioid use disorders	L1-Sagittal stratum R	rs76604990	A	G	0.444585	0.0961804	21.37	3.79306e-06	0.022682	0.02878	0.430626
Opioid use disorders	L1-Splenium of corpus callosum	rs115555892	G	A	0.306115	0.0657226	21.69	3.19794e-06	0.028061	0.022181	0.20584
Opioid use disorders	L1-Splenium of corpus callosum	rs141406101	T	C	0.483579	0.0998079	23.47	1.26549e-06	0.011019	0.054671	0.840268
Opioid use disorders	L1-Splenium of corpus callosum	rs142089863	G	T	0.458395	0.0966349	22.5	2.09976e-06	0.048208	0.028975	0.0961612
Opioid use disorders	L1-Splenium of corpus callosum	rs1883819	G	A	-0.20158	0.0426438	22.35	2.27798e-06	0.0061344	0.010389	0.554894
Opioid use disorders	L1-Splenium of corpus callosum	rs75939050	C	T	0.824337	0.179065	21.19	4.15346e-06	-0.026764	0.044915	0.551252
Opioid use disorders	L1-Splenium of corpus callosum	rs76604990	A	G	0.444585	0.0961804	21.37	3.79306e-06	-0.063092	0.028777	0.0283596
Opioid use disorders	L1-Superior cerebellar peduncle L	rs115555892	G	A	0.306115	0.0657226	21.69	3.19794e-06	0.023399	0.022181	0.291481
Opioid use disorders	L1-Superior cerebellar peduncle L	rs141406101	T	C	0.483579	0.0998079	23.47	1.26549e-06	0.024155	0.054671	0.658628
Opioid use disorders	L1-Superior cerebellar peduncle L	rs142089863	G	T	0.458395	0.0966349	22.5	2.09976e-06	0.00092692	0.028977	0.974482
Opioid use disorders	L1-Superior cerebellar peduncle L	rs1883819	G	A	-0.20158	0.0426438	22.35	2.27798e-06	0.016262	0.010389	0.11752
Opioid use disorders	L1-Superior cerebellar peduncle L	rs75939050	C	T	0.824337	0.179065	21.19	4.15346e-06	-0.06814	0.044912	0.129241
Opioid use disorders	L1-Superior cerebellar peduncle L	rs76604990	A	G	0.444585	0.0961804	21.37	3.79306e-06	0.023886	0.02878	0.406565
Opioid use disorders	L1-Superior cerebellar peduncle R	rs115555892	G	A	0.306115	0.0657226	21.69	3.19794e-06	0.039741	0.02218	0.0731813
Opioid use disorders	L1-Superior cerebellar peduncle R	rs141406101	T	C	0.483579	0.0998079	23.47	1.26549e-06	0.019692	0.054671	0.718704
Opioid use disorders	L1-Superior cerebellar peduncle R	rs142089863	G	T	0.458395	0.0966349	22.5	2.09976e-06	0.017736	0.028977	0.54048
Opioid use disorders	L1-Superior cerebellar peduncle R	rs1883819	G	A	-0.20158	0.0426438	22.35	2.27798e-06	0.0098749	0.010389	0.341861
Opioid use disorders	L1-Superior cerebellar peduncle R	rs75939050	C	T	0.824337	0.179065	21.19	4.15346e-06	-0.059201	0.044913	0.187478
Opioid use disorders	L1-Superior cerebellar peduncle R	rs76604990	A	G	0.444585	0.0961804	21.37	3.79306e-06	0.0093546	0.02878	0.745161
Opioid use disorders	L1-Superior corona radiata L	rs115555892	G	A	0.306115	0.0657226	21.69	3.19794e-06	0.0015298	0.022182	0.945018
Opioid use disorders	L1-Superior corona radiata L	rs141406101	T	C	0.483579	0.0998079	23.47	1.26549e-06	0.031543	0.054671	0.563975
Opioid use disorders	L1-Superior corona radiata L	rs142089863	G	T	0.458395	0.0966349	22.5	2.09976e-06	0.0013763	0.028977	0.962117
Opioid use disorders	L1-Superior corona radiata L	rs1883819	G	A	-0.20158	0.0426438	22.35	2.27798e-06	-0.0042272	0.010389	0.684101
Opioid use disorders	L1-Superior corona radiata L	rs75939050	C	T	0.824337	0.179065	21.19	4.15346e-06	-0.024209	0.044915	0.589889
Opioid use disorders	L1-Superior corona radiata L	rs76604990	A	G	0.444585	0.0961804	21.37	3.79306e-06	-0.0078994	0.02878	0.783718
Opioid use disorders	L1-Superior corona radiata R	rs115555892	G	A	0.306115	0.0657226	21.69	3.19794e-06	-0.003064	0.022182	0.890135
Opioid use disorders	L1-Superior corona radiata R	rs141406101	T	C	0.483579	0.0998079	23.47	1.26549e-06	0.051311	0.05467	0.347969
Opioid use disorders	L1-Superior corona radiata R	rs142089863	G	T	0.458395	0.0966349	22.5	2.09976e-06	0.009646	0.028977	0.739231
Opioid use disorders	L1-Superior corona radiata R	rs1883819	G	A	-0.20158	0.0426438	22.35	2.27798e-06	0.0013272	0.010389	0.898349
Opioid use disorders	L1-Superior corona radiata R	rs75939050	C	T	0.824337	0.179065	21.19	4.15346e-06	0.0021509	0.044915	0.961805
Opioid use disorders	L1-Superior corona radiata R	rs76604990	A	G	0.444585	0.0961804	21.37	3.79306e-06	-0.015985	0.02878	0.578615
Opioid use disorders	L1-Superior fronto-occipital fasciculus L	rs115555892	G	A	0.306115	0.0657226	21.69	3.19794e-06	0.0083103	0.022181	0.707929
Opioid use disorders	L1-Superior fronto-occipital fasciculus L	rs141406101	T	C	0.483579	0.0998079	23.47	1.26549e-06	0.067	0.054669	0.220379
Opioid use disorders	L1-Superior fronto-occipital fasciculus L	rs142089863	G	T	0.458395	0.0966349	22.5	2.09976e-06	0.016117	0.028977	0.578069
Opioid use disorders	L1-Superior fronto-occipital fasciculus L	rs1883819	G	A	-0.20158	0.0426438	22.35	2.27798e-06	0.0099971	0.010389	0.335923
Opioid use disorders	L1-Superior fronto-occipital fasciculus L	rs75939050	C	T	0.824337	0.179065	21.19	4.15346e-06	-0.092901	0.04491	0.0386011
Opioid use disorders	L1-Superior fronto-occipital fasciculus L	rs76604990	A	G	0.444585	0.0961804	21.37	3.79306e-06	-0.01504	0.02878	0.601257
Opioid use disorders	L1-Superior fronto-occipital fasciculus R	rs115555892	G	A	0.306115	0.0657226	21.69	3.19794e-06	-0.012093	0.022181	0.585639
Opioid use disorders	L1-Superior fronto-occipital fasciculus R	rs141406101	T	C	0.483579	0.0998079	23.47	1.26549e-06	0.038124	0.05467	0.48559
Opioid use disorders	L1-Superior fronto-occipital fasciculus R	rs142089863	G	T	0.458395	0.0966349	22.5	2.09976e-06	0.050743	0.028975	0.0799098
Opioid use disorders	L1-Superior fronto-occipital fasciculus R	rs1883819	G	A	-0.20158	0.0426438	22.35	2.27798e-06	0.0061242	0.010389	0.555546
Opioid use disorders	L1-Superior fronto-occipital fasciculus R	rs75939050	C	T	0.824337	0.179065	21.19	4.15346e-06	-0.027747	0.044915	0.536735
Opioid use disorders	L1-Superior fronto-occipital fasciculus R	rs76604990	A	G	0.444585	0.0961804	21.37	3.79306e-06	-0.012293	0.02878	0.669299
Opioid use disorders	L1-Superior longitudinal fasciculus L	rs115555892	G	A	0.306115	0.0657226	21.69	3.19794e-06	0.025642	0.022181	0.247685
Opioid use disorders	L1-Superior longitudinal fasciculus L	rs141406101	T	C	0.483579	0.0998079	23.47	1.26549e-06	0.050561	0.05467	0.355059
Opioid use disorders	L1-Superior longitudinal fasciculus L	rs142089863	G	T	0.458395	0.0966349	22.5	2.09976e-06	0.015492	0.028977	0.592898
Opioid use disorders	L1-Superior longitudinal fasciculus L	rs1883819	G	A	-0.20158	0.0426438	22.35	2.27798e-06	0.0092046	0.010389	0.37563
Opioid use disorders	L1-Superior longitudinal fasciculus L	rs75939050	C	T	0.824337	0.179065	21.19	4.15346e-06	-0.017872	0.044915	0.690701
Opioid use disorders	L1-Superior longitudinal fasciculus L	rs76604990	A	G	0.444585	0.0961804	21.37	3.79306e-06	-0.017707	0.02878	0.538394
Opioid use disorders	L1-Superior longitudinal fasciculus R	rs115555892	G	A	0.306115	0.0657226	21.69	3.19794e-06	0.026062	0.022181	0.240021
Opioid use disorders	L1-Superior longitudinal fasciculus R	rs141406101	T	C	0.483579	0.0998079	23.47	1.26549e-06	0.050411	0.05467	0.356484
Opioid use disorders	L1-Superior longitudinal fasciculus R	rs142089863	G	T	0.458395	0.0966349	22.5	2.09976e-06	0.0066464	0.028977	0.818582
Opioid use disorders	L1-Superior longitudinal fasciculus R	rs1883819	G	A	-0.20158	0.0426438	22.35	2.27798e-06	-0.00051851	0.010389	0.960196
Opioid use disorders	L1-Superior longitudinal fasciculus R	rs75939050	C	T	0.824337	0.179065	21.19	4.15346e-06	0.027025	0.044915	0.547381
Opioid use disorders	L1-Superior longitudinal fasciculus R	rs76604990	A	G	0.444585	0.0961804	21.37	3.79306e-06	-0.027369	0.02878	0.341625
Opioid use disorders	L1-Tapetum L	rs115555892	G	A	0.306115	0.0657226	21.69	3.19794e-06	0.0091904	0.022181	0.678641
Opioid use disorders	L1-Tapetum L	rs141406101	T	C	0.483579	0.0998079	23.47	1.26549e-06	0.099776	0.054667	0.0679829
Opioid use disorders	L1-Tapetum L	rs142089863	G	T	0.458395	0.0966349	22.5	2.09976e-06	-0.00693	0.028977	0.810987
Opioid use disorders	L1-Tapetum L	rs1883819	G	A	-0.20158	0.0426438	22.35	2.27798e-06	0.0056512	0.010389	0.586476
Opioid use disorders	L1-Tapetum L	rs75939050	C	T	0.824337	0.179065	21.19	4.15346e-06	0.053175	0.044913	0.23645
Opioid use disorders	L1-Tapetum L	rs76604990	A	G	0.444585	0.0961804	21.37	3.79306e-06	-0.02088	0.02878	0.468134
Opioid use disorders	L1-Tapetum R	rs115555892	G	A	0.306115	0.0657226	21.69	3.19794e-06	0.037704	0.02218	0.0891661
Opioid use disorders	L1-Tapetum R	rs141406101	T	C	0.483579	0.0998079	23.47	1.26549e-06	0.15338	0.054661	0.00501996
Opioid use disorders	L1-Tapetum R	rs142089863	G	T	0.458395	0.0966349	22.5	2.09976e-06	0.0051724	0.028977	0.858329
Opioid use disorders	L1-Tapetum R	rs1883819	G	A	-0.20158	0.0426438	22.35	2.27798e-06	-0.0098212	0.010389	0.344493
Opioid use disorders	L1-Tapetum R	rs75939050	C	T	0.824337	0.179065	21.19	4.15346e-06	0.063011	0.044913	0.160642
Opioid use disorders	L1-Tapetum R	rs76604990	A	G	0.444585	0.0961804	21.37	3.79306e-06	-0.033391	0.028779	0.245957
Opioid use disorders	L1-Uncinate fasciculus L	rs115555892	G	A	0.306115	0.0657226	21.69	3.19794e-06	0.024631	0.022181	0.266803
Opioid use disorders	L1-Uncinate fasciculus L	rs141406101	T	C	0.483579	0.0998079	23.47	1.26549e-06	-0.027043	0.054671	0.62084
Opioid use disorders	L1-Uncinate fasciculus L	rs142089863	G	T	0.458395	0.0966349	22.5	2.09976e-06	0.049524	0.028975	0.087438
Opioid use disorders	L1-Uncinate fasciculus L	rs1883819	G	A	-0.20158	0.0426438	22.35	2.27798e-06	-0.014698	0.010389	0.157134
Opioid use disorders	L1-Uncinate fasciculus L	rs75939050	C	T	0.824337	0.179065	21.19	4.15346e-06	0.067252	0.044913	0.134304
Opioid use disorders	L1-Uncinate fasciculus L	rs76604990	A	G	0.444585	0.0961804	21.37	3.79306e-06	-0.043556	0.028779	0.130173
Opioid use disorders	L1-Uncinate fasciculus R	rs115555892	G	A	0.306115	0.0657226	21.69	3.19794e-06	0.026853	0.022181	0.226053
Opioid use disorders	L1-Uncinate fasciculus R	rs141406101	T	C	0.483579	0.0998079	23.47	1.26549e-06	0.052167	0.05467	0.339985
Opioid use disorders	L1-Uncinate fasciculus R	rs142089863	G	T	0.458395	0.0966349	22.5	2.09976e-06	0.064808	0.028973	0.0253105
Opioid use disorders	L1-Uncinate fasciculus R	rs1883819	G	A	-0.20158	0.0426438	22.35	2.27798e-06	-0.020117	0.010388	0.0528202
Opioid use disorders	L1-Uncinate fasciculus R	rs75939050	C	T	0.824337	0.179065	21.19	4.15346e-06	0.039399	0.044914	0.380391
Opioid use disorders	L1-Uncinate fasciculus R	rs76604990	A	G	0.444585	0.0961804	21.37	3.79306e-06	-0.033392	0.028779	0.245952
Opioid use disorders	L2-Anterior corona radiata L	rs115555892	G	A	0.306115	0.0657226	21.69	3.19794e-06	0.020124	0.022181	0.364284
Opioid use disorders	L2-Anterior corona radiata L	rs141406101	T	C	0.483579	0.0998079	23.47	1.26549e-06	0.10594	0.054666	0.0526502
Opioid use disorders	L2-Anterior corona radiata L	rs142089863	G	T	0.458395	0.0966349	22.5	2.09976e-06	0.036699	0.028976	0.205334
Opioid use disorders	L2-Anterior corona radiata L	rs1883819	G	A	-0.20158	0.0426438	22.35	2.27798e-06	0.0079451	0.010389	0.444427
Opioid use disorders	L2-Anterior corona radiata L	rs75939050	C	T	0.824337	0.179065	21.19	4.15346e-06	-0.020818	0.044915	0.643013
Opioid use disorders	L2-Anterior corona radiata L	rs76604990	A	G	0.444585	0.0961804	21.37	3.79306e-06	0.018268	0.02878	0.525594
Opioid use disorders	L2-Anterior corona radiata R	rs115555892	G	A	0.306115	0.0657226	21.69	3.19794e-06	0.015687	0.022181	0.479424
Opioid use disorders	L2-Anterior corona radiata R	rs141406101	T	C	0.483579	0.0998079	23.47	1.26549e-06	0.091208	0.054667	0.0952577
Opioid use disorders	L2-Anterior corona radiata R	rs142089863	G	T	0.458395	0.0966349	22.5	2.09976e-06	0.05295	0.028974	0.0676394
Opioid use disorders	L2-Anterior corona radiata R	rs1883819	G	A	-0.20158	0.0426438	22.35	2.27798e-06	0.0089787	0.010389	0.387454
Opioid use disorders	L2-Anterior corona radiata R	rs75939050	C	T	0.824337	0.179065	21.19	4.15346e-06	0.010983	0.044915	0.806828
Opioid use disorders	L2-Anterior corona radiata R	rs76604990	A	G	0.444585	0.0961804	21.37	3.79306e-06	0.014749	0.02878	0.608331
Opioid use disorders	L2-Anterior limb of internal capsule L	rs115555892	G	A	0.306115	0.0657226	21.69	3.19794e-06	-0.0022091	0.022182	0.92067
Opioid use disorders	L2-Anterior limb of internal capsule L	rs141406101	T	C	0.483579	0.0998079	23.47	1.26549e-06	0.024937	0.054671	0.648306
Opioid use disorders	L2-Anterior limb of internal capsule L	rs142089863	G	T	0.458395	0.0966349	22.5	2.09976e-06	0.046373	0.028975	0.109519
Opioid use disorders	L2-Anterior limb of internal capsule L	rs1883819	G	A	-0.20158	0.0426438	22.35	2.27798e-06	0.0014945	0.010389	0.885621
Opioid use disorders	L2-Anterior limb of internal capsule L	rs75939050	C	T	0.824337	0.179065	21.19	4.15346e-06	-0.016611	0.044915	0.711508
Opioid use disorders	L2-Anterior limb of internal capsule L	rs76604990	A	G	0.444585	0.0961804	21.37	3.79306e-06	0.0085912	0.02878	0.765315
Opioid use disorders	L2-Anterior limb of internal capsule R	rs115555892	G	A	0.306115	0.0657226	21.69	3.19794e-06	-0.016087	0.022181	0.468317
Opioid use disorders	L2-Anterior limb of internal capsule R	rs141406101	T	C	0.483579	0.0998079	23.47	1.26549e-06	0.033457	0.054671	0.540568
Opioid use disorders	L2-Anterior limb of internal capsule R	rs142089863	G	T	0.458395	0.0966349	22.5	2.09976e-06	0.035803	0.028976	0.216616
Opioid use disorders	L2-Anterior limb of internal capsule R	rs1883819	G	A	-0.20158	0.0426438	22.35	2.27798e-06	0.0048389	0.010389	0.641387
Opioid use disorders	L2-Anterior limb of internal capsule R	rs75939050	C	T	0.824337	0.179065	21.19	4.15346e-06	0.022635	0.044915	0.614299
Opioid use disorders	L2-Anterior limb of internal capsule R	rs76604990	A	G	0.444585	0.0961804	21.37	3.79306e-06	0.0085296	0.02878	0.766955
Opioid use disorders	L2-Body of corpus callosum	rs115555892	G	A	0.306115	0.0657226	21.69	3.19794e-06	0.027496	0.022181	0.21512
Opioid use disorders	L2-Body of corpus callosum	rs141406101	T	C	0.483579	0.0998079	23.47	1.26549e-06	0.017566	0.054671	0.74798
Opioid use disorders	L2-Body of corpus callosum	rs142089863	G	T	0.458395	0.0966349	22.5	2.09976e-06	0.038965	0.028976	0.178715
Opioid use disorders	L2-Body of corpus callosum	rs1883819	G	A	-0.20158	0.0426438	22.35	2.27798e-06	0.0083094	0.010389	0.423819
Opioid use disorders	L2-Body of corpus callosum	rs75939050	C	T	0.824337	0.179065	21.19	4.15346e-06	-0.03724	0.044914	0.407043
Opioid use disorders	L2-Body of corpus callosum	rs76604990	A	G	0.444585	0.0961804	21.37	3.79306e-06	0.019343	0.02878	0.501534
Opioid use disorders	L2-Cerebral peduncle L	rs115555892	G	A	0.306115	0.0657226	21.69	3.19794e-06	-0.0004158	0.022182	0.985044
Opioid use disorders	L2-Cerebral peduncle L	rs141406101	T	C	0.483579	0.0998079	23.47	1.26549e-06	0.065939	0.054669	0.227772
Opioid use disorders	L2-Cerebral peduncle L	rs142089863	G	T	0.458395	0.0966349	22.5	2.09976e-06	0.041065	0.028975	0.15643
Opioid use disorders	L2-Cerebral peduncle L	rs1883819	G	A	-0.20158	0.0426438	22.35	2.27798e-06	0.02237	0.010388	0.0312968
Opioid use disorders	L2-Cerebral peduncle L	rs75939050	C	T	0.824337	0.179065	21.19	4.15346e-06	-0.0071086	0.044915	0.874247
Opioid use disorders	L2-Cerebral peduncle L	rs76604990	A	G	0.444585	0.0961804	21.37	3.79306e-06	0.0040041	0.02878	0.889351
Opioid use disorders	L2-Cerebral peduncle R	rs115555892	G	A	0.306115	0.0657226	21.69	3.19794e-06	0.043315	0.02218	0.0508394
Opioid use disorders	L2-Cerebral peduncle R	rs141406101	T	C	0.483579	0.0998079	23.47	1.26549e-06	0.043731	0.05467	0.42378
Opioid use disorders	L2-Cerebral peduncle R	rs142089863	G	T	0.458395	0.0966349	22.5	2.09976e-06	0.071179	0.028973	0.0140281
Opioid use disorders	L2-Cerebral peduncle R	rs1883819	G	A	-0.20158	0.0426438	22.35	2.27798e-06	0.015128	0.010389	0.145348
Opioid use disorders	L2-Cerebral peduncle R	rs75939050	C	T	0.824337	0.179065	21.19	4.15346e-06	0.0015136	0.044915	0.973117
Opioid use disorders	L2-Cerebral peduncle R	rs76604990	A	G	0.444585	0.0961804	21.37	3.79306e-06	0.025912	0.02878	0.367926
Opioid use disorders	L2-Cingulum cingulate gyrus L	rs115555892	G	A	0.306115	0.0657226	21.69	3.19794e-06	0.026816	0.022181	0.226684
Opioid use disorders	L2-Cingulum cingulate gyrus L	rs141406101	T	C	0.483579	0.0998079	23.47	1.26549e-06	-0.040612	0.05467	0.457583
Opioid use disorders	L2-Cingulum cingulate gyrus L	rs142089863	G	T	0.458395	0.0966349	22.5	2.09976e-06	0.014063	0.028977	0.627437
Opioid use disorders	L2-Cingulum cingulate gyrus L	rs1883819	G	A	-0.20158	0.0426438	22.35	2.27798e-06	0.0027437	0.010389	0.791717
Opioid use disorders	L2-Cingulum cingulate gyrus L	rs75939050	C	T	0.824337	0.179065	21.19	4.15346e-06	-0.01871	0.044915	0.677002
Opioid use disorders	L2-Cingulum cingulate gyrus L	rs76604990	A	G	0.444585	0.0961804	21.37	3.79306e-06	0.013636	0.02878	0.635638
Opioid use disorders	L2-Cingulum cingulate gyrus R	rs115555892	G	A	0.306115	0.0657226	21.69	3.19794e-06	0.041037	0.02218	0.0642984
Opioid use disorders	L2-Cingulum cingulate gyrus R	rs141406101	T	C	0.483579	0.0998079	23.47	1.26549e-06	-0.02833	0.054671	0.604324
Opioid use disorders	L2-Cingulum cingulate gyrus R	rs142089863	G	T	0.458395	0.0966349	22.5	2.09976e-06	0.022984	0.028976	0.427681
Opioid use disorders	L2-Cingulum cingulate gyrus R	rs1883819	G	A	-0.20158	0.0426438	22.35	2.27798e-06	0.015636	0.010389	0.132321
Opioid use disorders	L2-Cingulum cingulate gyrus R	rs75939050	C	T	0.824337	0.179065	21.19	4.15346e-06	-0.0051955	0.044915	0.907913
Opioid use disorders	L2-Cingulum cingulate gyrus R	rs76604990	A	G	0.444585	0.0961804	21.37	3.79306e-06	-0.01615	0.02878	0.574698
Opioid use disorders	L2-Cingulum hippocampus L	rs115555892	G	A	0.306115	0.0657226	21.69	3.19794e-06	0.021974	0.022181	0.321855
Opioid use disorders	L2-Cingulum hippocampus L	rs141406101	T	C	0.483579	0.0998079	23.47	1.26549e-06	0.049701	0.05467	0.363295
Opioid use disorders	L2-Cingulum hippocampus L	rs142089863	G	T	0.458395	0.0966349	22.5	2.09976e-06	0.015783	0.028977	0.58599
Opioid use disorders	L2-Cingulum hippocampus L	rs1883819	G	A	-0.20158	0.0426438	22.35	2.27798e-06	0.0013063	0.010389	0.899939
Opioid use disorders	L2-Cingulum hippocampus L	rs75939050	C	T	0.824337	0.179065	21.19	4.15346e-06	-0.051029	0.044914	0.2559
Opioid use disorders	L2-Cingulum hippocampus L	rs76604990	A	G	0.444585	0.0961804	21.37	3.79306e-06	0.031869	0.028779	0.268158
Opioid use disorders	L2-Cingulum hippocampus R	rs115555892	G	A	0.306115	0.0657226	21.69	3.19794e-06	0.045236	0.022179	0.0414095
Opioid use disorders	L2-Cingulum hippocampus R	rs141406101	T	C	0.483579	0.0998079	23.47	1.26549e-06	-0.001328	0.054671	0.980621
Opioid use disorders	L2-Cingulum hippocampus R	rs142089863	G	T	0.458395	0.0966349	22.5	2.09976e-06	0.072201	0.028973	0.0127087
Opioid use disorders	L2-Cingulum hippocampus R	rs1883819	G	A	-0.20158	0.0426438	22.35	2.27798e-06	-0.0073541	0.010389	0.479038
Opioid use disorders	L2-Cingulum hippocampus R	rs75939050	C	T	0.824337	0.179065	21.19	4.15346e-06	-0.0038251	0.044915	0.932133
Opioid use disorders	L2-Cingulum hippocampus R	rs76604990	A	G	0.444585	0.0961804	21.37	3.79306e-06	0.066666	0.028776	0.0205305
Opioid use disorders	L2-Corticospinal tract L	rs115555892	G	A	0.306115	0.0657226	21.69	3.19794e-06	-0.01267	0.022181	0.567858
Opioid use disorders	L2-Corticospinal tract L	rs141406101	T	C	0.483579	0.0998079	23.47	1.26549e-06	0.037212	0.05467	0.496089
Opioid use disorders	L2-Corticospinal tract L	rs142089863	G	T	0.458395	0.0966349	22.5	2.09976e-06	0.005797	0.028977	0.841438
Opioid use disorders	L2-Corticospinal tract L	rs1883819	G	A	-0.20158	0.0426438	22.35	2.27798e-06	-0.0032488	0.010389	0.754501
Opioid use disorders	L2-Corticospinal tract L	rs75939050	C	T	0.824337	0.179065	21.19	4.15346e-06	0.029828	0.044914	0.506629
Opioid use disorders	L2-Corticospinal tract L	rs76604990	A	G	0.444585	0.0961804	21.37	3.79306e-06	-0.022313	0.02878	0.438167
Opioid use disorders	L2-Corticospinal tract R	rs115555892	G	A	0.306115	0.0657226	21.69	3.19794e-06	-0.0042404	0.022182	0.848395
Opioid use disorders	L2-Corticospinal tract R	rs141406101	T	C	0.483579	0.0998079	23.47	1.26549e-06	0.07774	0.054668	0.155035
Opioid use disorders	L2-Corticospinal tract R	rs142089863	G	T	0.458395	0.0966349	22.5	2.09976e-06	-0.0031558	0.028977	0.913276
Opioid use disorders	L2-Corticospinal tract R	rs1883819	G	A	-0.20158	0.0426438	22.35	2.27798e-06	0.0066512	0.010389	0.522047
Opioid use disorders	L2-Corticospinal tract R	rs75939050	C	T	0.824337	0.179065	21.19	4.15346e-06	0.094377	0.04491	0.0356123
Opioid use disorders	L2-Corticospinal tract R	rs76604990	A	G	0.444585	0.0961804	21.37	3.79306e-06	-0.019251	0.02878	0.503559
Opioid use disorders	L2-External capsule L	rs115555892	G	A	0.306115	0.0657226	21.69	3.19794e-06	0.0033142	0.022182	0.881229
Opioid use disorders	L2-External capsule L	rs141406101	T	C	0.483579	0.0998079	23.47	1.26549e-06	0.029513	0.054671	0.589318
Opioid use disorders	L2-External capsule L	rs142089863	G	T	0.458395	0.0966349	22.5	2.09976e-06	0.050123	0.028975	0.0836758
Opioid use disorders	L2-External capsule L	rs1883819	G	A	-0.20158	0.0426438	22.35	2.27798e-06	0.010059	0.010389	0.332935
Opioid use disorders	L2-External capsule L	rs75939050	C	T	0.824337	0.179065	21.19	4.15346e-06	0.0053416	0.044915	0.905334
Opioid use disorders	L2-External capsule L	rs76604990	A	G	0.444585	0.0961804	21.37	3.79306e-06	-0.01221	0.02878	0.671367
Opioid use disorders	L2-External capsule R	rs115555892	G	A	0.306115	0.0657226	21.69	3.19794e-06	0.002586	0.022182	0.907192
Opioid use disorders	L2-External capsule R	rs141406101	T	C	0.483579	0.0998079	23.47	1.26549e-06	0.051945	0.05467	0.34205
Opioid use disorders	L2-External capsule R	rs142089863	G	T	0.458395	0.0966349	22.5	2.09976e-06	0.046186	0.028975	0.110953
Opioid use disorders	L2-External capsule R	rs1883819	G	A	-0.20158	0.0426438	22.35	2.27798e-06	0.0036867	0.010389	0.722703
Opioid use disorders	L2-External capsule R	rs75939050	C	T	0.824337	0.179065	21.19	4.15346e-06	0.0013761	0.044915	0.975558
Opioid use disorders	L2-External capsule R	rs76604990	A	G	0.444585	0.0961804	21.37	3.79306e-06	-0.023726	0.02878	0.409723
Opioid use disorders	L2-Fornix cres+Stria terminalis L	rs115555892	G	A	0.306115	0.0657226	21.69	3.19794e-06	0.0099286	0.022181	0.65444
Opioid use disorders	L2-Fornix cres+Stria terminalis L	rs141406101	T	C	0.483579	0.0998079	23.47	1.26549e-06	0.058294	0.05467	0.286299
Opioid use disorders	L2-Fornix cres+Stria terminalis L	rs142089863	G	T	0.458395	0.0966349	22.5	2.09976e-06	-0.0022599	0.028977	0.937836
Opioid use disorders	L2-Fornix cres+Stria terminalis L	rs1883819	G	A	-0.20158	0.0426438	22.35	2.27798e-06	-0.00033618	0.010389	0.974186
Opioid use disorders	L2-Fornix cres+Stria terminalis L	rs75939050	C	T	0.824337	0.179065	21.19	4.15346e-06	0.012846	0.044915	0.774872
Opioid use disorders	L2-Fornix cres+Stria terminalis L	rs76604990	A	G	0.444585	0.0961804	21.37	3.79306e-06	-0.032211	0.028779	0.263057
Opioid use disorders	L2-Fornix cres+Stria terminalis R	rs115555892	G	A	0.306115	0.0657226	21.69	3.19794e-06	0.0026688	0.022182	0.904234
Opioid use disorders	L2-Fornix cres+Stria terminalis R	rs141406101	T	C	0.483579	0.0998079	23.47	1.26549e-06	0.071174	0.054669	0.192957
Opioid use disorders	L2-Fornix cres+Stria terminalis R	rs142089863	G	T	0.458395	0.0966349	22.5	2.09976e-06	0.027757	0.028976	0.338112
Opioid use disorders	L2-Fornix cres+Stria terminalis R	rs1883819	G	A	-0.20158	0.0426438	22.35	2.27798e-06	-0.0075203	0.010389	0.469148
Opioid use disorders	L2-Fornix cres+Stria terminalis R	rs75939050	C	T	0.824337	0.179065	21.19	4.15346e-06	0.011514	0.044915	0.797688
Opioid use disorders	L2-Fornix cres+Stria terminalis R	rs76604990	A	G	0.444585	0.0961804	21.37	3.79306e-06	-0.047148	0.028778	0.10137
Opioid use disorders	L2-Fornix	rs115555892	G	A	0.306115	0.0657226	21.69	3.19794e-06	0.02912	0.022181	0.189247
Opioid use disorders	L2-Fornix	rs141406101	T	C	0.483579	0.0998079	23.47	1.26549e-06	0.082937	0.054668	0.129256
Opioid use disorders	L2-Fornix	rs142089863	G	T	0.458395	0.0966349	22.5	2.09976e-06	-0.021063	0.028976	0.467294
Opioid use disorders	L2-Fornix	rs1883819	G	A	-0.20158	0.0426438	22.35	2.27798e-06	-0.011416	0.010389	0.271838
Opioid use disorders	L2-Fornix	rs75939050	C	T	0.824337	0.179065	21.19	4.15346e-06	-0.026454	0.044915	0.555879
Opioid use disorders	L2-Fornix	rs76604990	A	G	0.444585	0.0961804	21.37	3.79306e-06	-0.057535	0.028777	0.0455932
Opioid use disorders	L2-Genu of corpus callosum	rs115555892	G	A	0.306115	0.0657226	21.69	3.19794e-06	0.0050966	0.022182	0.818273
Opioid use disorders	L2-Genu of corpus callosum	rs141406101	T	C	0.483579	0.0998079	23.47	1.26549e-06	0.04959	0.05467	0.364376
Opioid use disorders	L2-Genu of corpus callosum	rs142089863	G	T	0.458395	0.0966349	22.5	2.09976e-06	0.025917	0.028976	0.371108
Opioid use disorders	L2-Genu of corpus callosum	rs1883819	G	A	-0.20158	0.0426438	22.35	2.27798e-06	0.0055709	0.010389	0.591807
Opioid use disorders	L2-Genu of corpus callosum	rs75939050	C	T	0.824337	0.179065	21.19	4.15346e-06	-0.033228	0.044914	0.45942
Opioid use disorders	L2-Genu of corpus callosum	rs76604990	A	G	0.444585	0.0961804	21.37	3.79306e-06	0.033609	0.028779	0.242885
Opioid use disorders	L2-Inferior cerebellar peduncle L	rs115555892	G	A	0.306115	0.0657226	21.69	3.19794e-06	-0.00076847	0.022182	0.972364
Opioid use disorders	L2-Inferior cerebellar peduncle L	rs141406101	T	C	0.483579	0.0998079	23.47	1.26549e-06	-0.0015591	0.054671	0.97725
Opioid use disorders	L2-Inferior cerebellar peduncle L	rs142089863	G	T	0.458395	0.0966349	22.5	2.09976e-06	-0.0017409	0.028977	0.952092
Opioid use disorders	L2-Inferior cerebellar peduncle L	rs1883819	G	A	-0.20158	0.0426438	22.35	2.27798e-06	0.0068971	0.010389	0.506769
Opioid use disorders	L2-Inferior cerebellar peduncle L	rs75939050	C	T	0.824337	0.179065	21.19	4.15346e-06	-0.026724	0.044915	0.551861
Opioid use disorders	L2-Inferior cerebellar peduncle L	rs76604990	A	G	0.444585	0.0961804	21.37	3.79306e-06	-0.015688	0.02878	0.585693
Opioid use disorders	L2-Inferior cerebellar peduncle R	rs115555892	G	A	0.306115	0.0657226	21.69	3.19794e-06	0.013243	0.022181	0.550491
Opioid use disorders	L2-Inferior cerebellar peduncle R	rs141406101	T	C	0.483579	0.0998079	23.47	1.26549e-06	-0.015908	0.054671	0.771081
Opioid use disorders	L2-Inferior cerebellar peduncle R	rs142089863	G	T	0.458395	0.0966349	22.5	2.09976e-06	-0.016989	0.028977	0.557673
Opioid use disorders	L2-Inferior cerebellar peduncle R	rs1883819	G	A	-0.20158	0.0426438	22.35	2.27798e-06	0.0029065	0.010389	0.779669
Opioid use disorders	L2-Inferior cerebellar peduncle R	rs75939050	C	T	0.824337	0.179065	21.19	4.15346e-06	-0.027085	0.044915	0.546487
Opioid use disorders	L2-Inferior cerebellar peduncle R	rs76604990	A	G	0.444585	0.0961804	21.37	3.79306e-06	-0.012688	0.02878	0.659326
Opioid use disorders	L2-Medial lemniscus L	rs115555892	G	A	0.306115	0.0657226	21.69	3.19794e-06	-0.020889	0.022181	0.346338
Opioid use disorders	L2-Medial lemniscus L	rs141406101	T	C	0.483579	0.0998079	23.47	1.26549e-06	0.10152	0.054667	0.063314
Opioid use disorders	L2-Medial lemniscus L	rs142089863	G	T	0.458395	0.0966349	22.5	2.09976e-06	-0.054016	0.028974	0.0623017
Opioid use disorders	L2-Medial lemniscus L	rs1883819	G	A	-0.20158	0.0426438	22.35	2.27798e-06	-0.0084179	0.010389	0.417792
Opioid use disorders	L2-Medial lemniscus L	rs75939050	C	T	0.824337	0.179065	21.19	4.15346e-06	0.030624	0.044914	0.495359
Opioid use disorders	L2-Medial lemniscus L	rs76604990	A	G	0.444585	0.0961804	21.37	3.79306e-06	-0.0037277	0.02878	0.896943
Opioid use disorders	L2-Medial lemniscus R	rs115555892	G	A	0.306115	0.0657226	21.69	3.19794e-06	-0.010117	0.022181	0.648321
Opioid use disorders	L2-Medial lemniscus R	rs141406101	T	C	0.483579	0.0998079	23.47	1.26549e-06	0.047213	0.05467	0.38782
Opioid use disorders	L2-Medial lemniscus R	rs142089863	G	T	0.458395	0.0966349	22.5	2.09976e-06	-0.057291	0.028974	0.0480176
Opioid use disorders	L2-Medial lemniscus R	rs1883819	G	A	-0.20158	0.0426438	22.35	2.27798e-06	-0.0047585	0.010389	0.646934
Opioid use disorders	L2-Medial lemniscus R	rs75939050	C	T	0.824337	0.179065	21.19	4.15346e-06	0.050951	0.044914	0.256626
Opioid use disorders	L2-Medial lemniscus R	rs76604990	A	G	0.444585	0.0961804	21.37	3.79306e-06	0.00076325	0.02878	0.978843
Opioid use disorders	L2-Middle cerebellar peduncle	rs115555892	G	A	0.306115	0.0657226	21.69	3.19794e-06	0.014135	0.022181	0.523974
Opioid use disorders	L2-Middle cerebellar peduncle	rs141406101	T	C	0.483579	0.0998079	23.47	1.26549e-06	0.039271	0.05467	0.472563
Opioid use disorders	L2-Middle cerebellar peduncle	rs142089863	G	T	0.458395	0.0966349	22.5	2.09976e-06	0.0081523	0.028977	0.778449
Opioid use disorders	L2-Middle cerebellar peduncle	rs1883819	G	A	-0.20158	0.0426438	22.35	2.27798e-06	0.0039924	0.010389	0.700777
Opioid use disorders	L2-Middle cerebellar peduncle	rs75939050	C	T	0.824337	0.179065	21.19	4.15346e-06	0.056328	0.044913	0.209807
Opioid use disorders	L2-Middle cerebellar peduncle	rs76604990	A	G	0.444585	0.0961804	21.37	3.79306e-06	-0.015634	0.02878	0.586989
Opioid use disorders	L2-Pontine crossing tract	rs115555892	G	A	0.306115	0.0657226	21.69	3.19794e-06	4.1834e-05	0.022182	0.998495
Opioid use disorders	L2-Pontine crossing tract	rs141406101	T	C	0.483579	0.0998079	23.47	1.26549e-06	0.0589	0.05467	0.28132
Opioid use disorders	L2-Pontine crossing tract	rs142089863	G	T	0.458395	0.0966349	22.5	2.09976e-06	-0.026063	0.028976	0.368417
Opioid use disorders	L2-Pontine crossing tract	rs1883819	G	A	-0.20158	0.0426438	22.35	2.27798e-06	0.0058559	0.010389	0.572994
Opioid use disorders	L2-Pontine crossing tract	rs75939050	C	T	0.824337	0.179065	21.19	4.15346e-06	0.067349	0.044913	0.133743
Opioid use disorders	L2-Pontine crossing tract	rs76604990	A	G	0.444585	0.0961804	21.37	3.79306e-06	-0.06383	0.028777	0.0265583
Opioid use disorders	L2-Posterior corona radiata L	rs115555892	G	A	0.306115	0.0657226	21.69	3.19794e-06	-0.0026196	0.022182	0.905993
Opioid use disorders	L2-Posterior corona radiata L	rs141406101	T	C	0.483579	0.0998079	23.47	1.26549e-06	0.10168	0.054667	0.0629071
Opioid use disorders	L2-Posterior corona radiata L	rs142089863	G	T	0.458395	0.0966349	22.5	2.09976e-06	0.024513	0.028976	0.397585
Opioid use disorders	L2-Posterior corona radiata L	rs1883819	G	A	-0.20158	0.0426438	22.35	2.27798e-06	0.010125	0.010389	0.3298
Opioid use disorders	L2-Posterior corona radiata L	rs75939050	C	T	0.824337	0.179065	21.19	4.15346e-06	0.011257	0.044915	0.802105
Opioid use disorders	L2-Posterior corona radiata L	rs76604990	A	G	0.444585	0.0961804	21.37	3.79306e-06	0.010656	0.02878	0.711197
Opioid use disorders	L2-Posterior corona radiata R	rs115555892	G	A	0.306115	0.0657226	21.69	3.19794e-06	0.0030025	0.022182	0.892327
Opioid use disorders	L2-Posterior corona radiata R	rs141406101	T	C	0.483579	0.0998079	23.47	1.26549e-06	0.060309	0.054669	0.269967
Opioid use disorders	L2-Posterior corona radiata R	rs142089863	G	T	0.458395	0.0966349	22.5	2.09976e-06	0.047955	0.028975	0.0979264
Opioid use disorders	L2-Posterior corona radiata R	rs1883819	G	A	-0.20158	0.0426438	22.35	2.27798e-06	0.0071719	0.010389	0.489993
Opioid use disorders	L2-Posterior corona radiata R	rs75939050	C	T	0.824337	0.179065	21.19	4.15346e-06	0.0065903	0.044915	0.883346
Opioid use disorders	L2-Posterior corona radiata R	rs76604990	A	G	0.444585	0.0961804	21.37	3.79306e-06	0.016263	0.02878	0.572032
Opioid use disorders	L2-Posterior limb of internal capsule L	rs115555892	G	A	0.306115	0.0657226	21.69	3.19794e-06	-0.0063019	0.022182	0.776336
Opioid use disorders	L2-Posterior limb of internal capsule L	rs141406101	T	C	0.483579	0.0998079	23.47	1.26549e-06	0.079225	0.054668	0.147299
Opioid use disorders	L2-Posterior limb of internal capsule L	rs142089863	G	T	0.458395	0.0966349	22.5	2.09976e-06	-0.0024688	0.028977	0.932105
Opioid use disorders	L2-Posterior limb of internal capsule L	rs1883819	G	A	-0.20158	0.0426438	22.35	2.27798e-06	0.016575	0.010389	0.110622
Opioid use disorders	L2-Posterior limb of internal capsule L	rs75939050	C	T	0.824337	0.179065	21.19	4.15346e-06	0.0032365	0.044915	0.942556
Opioid use disorders	L2-Posterior limb of internal capsule L	rs76604990	A	G	0.444585	0.0961804	21.37	3.79306e-06	0.063466	0.028777	0.0274347
Opioid use disorders	L2-Posterior limb of internal capsule R	rs115555892	G	A	0.306115	0.0657226	21.69	3.19794e-06	-0.0084262	0.022181	0.704044
Opioid use disorders	L2-Posterior limb of internal capsule R	rs141406101	T	C	0.483579	0.0998079	23.47	1.26549e-06	0.062692	0.054669	0.251501
Opioid use disorders	L2-Posterior limb of internal capsule R	rs142089863	G	T	0.458395	0.0966349	22.5	2.09976e-06	0.012783	0.028977	0.659113
Opioid use disorders	L2-Posterior limb of internal capsule R	rs1883819	G	A	-0.20158	0.0426438	22.35	2.27798e-06	0.010606	0.010389	0.307312
Opioid use disorders	L2-Posterior limb of internal capsule R	rs75939050	C	T	0.824337	0.179065	21.19	4.15346e-06	0.018245	0.044915	0.684605
Opioid use disorders	L2-Posterior limb of internal capsule R	rs76604990	A	G	0.444585	0.0961804	21.37	3.79306e-06	0.082909	0.028774	0.00396369
Opioid use disorders	L2-Posterior thalamic radiation L	rs115555892	G	A	0.306115	0.0657226	21.69	3.19794e-06	-0.0099094	0.022181	0.655058
Opioid use disorders	L2-Posterior thalamic radiation L	rs141406101	T	C	0.483579	0.0998079	23.47	1.26549e-06	0.081826	0.054668	0.134465
Opioid use disorders	L2-Posterior thalamic radiation L	rs142089863	G	T	0.458395	0.0966349	22.5	2.09976e-06	0.025662	0.028976	0.375837
Opioid use disorders	L2-Posterior thalamic radiation L	rs1883819	G	A	-0.20158	0.0426438	22.35	2.27798e-06	-0.0012234	0.010389	0.90626
Opioid use disorders	L2-Posterior thalamic radiation L	rs75939050	C	T	0.824337	0.179065	21.19	4.15346e-06	-0.012977	0.044915	0.772645
Opioid use disorders	L2-Posterior thalamic radiation L	rs76604990	A	G	0.444585	0.0961804	21.37	3.79306e-06	0.0098903	0.02878	0.731105
Opioid use disorders	L2-Posterior thalamic radiation R	rs115555892	G	A	0.306115	0.0657226	21.69	3.19794e-06	0.0024202	0.022182	0.913118
Opioid use disorders	L2-Posterior thalamic radiation R	rs141406101	T	C	0.483579	0.0998079	23.47	1.26549e-06	0.11091	0.054666	0.0424913
Opioid use disorders	L2-Posterior thalamic radiation R	rs142089863	G	T	0.458395	0.0966349	22.5	2.09976e-06	0.049716	0.028975	0.0861986
Opioid use disorders	L2-Posterior thalamic radiation R	rs1883819	G	A	-0.20158	0.0426438	22.35	2.27798e-06	-0.0093552	0.010389	0.367866
Opioid use disorders	L2-Posterior thalamic radiation R	rs75939050	C	T	0.824337	0.179065	21.19	4.15346e-06	-0.0096633	0.044915	0.829654
Opioid use disorders	L2-Posterior thalamic radiation R	rs76604990	A	G	0.444585	0.0961804	21.37	3.79306e-06	-0.014345	0.02878	0.618187
Opioid use disorders	L2-Retrolenticular part of internal capsule L	rs115555892	G	A	0.306115	0.0657226	21.69	3.19794e-06	-0.00099463	0.022182	0.964235
Opioid use disorders	L2-Retrolenticular part of internal capsule L	rs141406101	T	C	0.483579	0.0998079	23.47	1.26549e-06	0.079541	0.054668	0.14569
Opioid use disorders	L2-Retrolenticular part of internal capsule L	rs142089863	G	T	0.458395	0.0966349	22.5	2.09976e-06	-0.0038578	0.028977	0.894087
Opioid use disorders	L2-Retrolenticular part of internal capsule L	rs1883819	G	A	-0.20158	0.0426438	22.35	2.27798e-06	0.0032604	0.010389	0.753651
Opioid use disorders	L2-Retrolenticular part of internal capsule L	rs75939050	C	T	0.824337	0.179065	21.19	4.15346e-06	-0.016792	0.044915	0.7085
Opioid use disorders	L2-Retrolenticular part of internal capsule L	rs76604990	A	G	0.444585	0.0961804	21.37	3.79306e-06	0.025281	0.02878	0.379717
Opioid use disorders	L2-Retrolenticular part of internal capsule R	rs115555892	G	A	0.306115	0.0657226	21.69	3.19794e-06	0.0041277	0.022182	0.85238
Opioid use disorders	L2-Retrolenticular part of internal capsule R	rs141406101	T	C	0.483579	0.0998079	23.47	1.26549e-06	0.015495	0.054671	0.776855
Opioid use disorders	L2-Retrolenticular part of internal capsule R	rs142089863	G	T	0.458395	0.0966349	22.5	2.09976e-06	0.039547	0.028976	0.172318
Opioid use disorders	L2-Retrolenticular part of internal capsule R	rs1883819	G	A	-0.20158	0.0426438	22.35	2.27798e-06	0.0022655	0.010389	0.827384
Opioid use disorders	L2-Retrolenticular part of internal capsule R	rs75939050	C	T	0.824337	0.179065	21.19	4.15346e-06	-0.0051405	0.044915	0.908881
Opioid use disorders	L2-Retrolenticular part of internal capsule R	rs76604990	A	G	0.444585	0.0961804	21.37	3.79306e-06	0.027646	0.02878	0.336767
Opioid use disorders	L2-Sagittal stratum L	rs115555892	G	A	0.306115	0.0657226	21.69	3.19794e-06	-0.008125	0.022181	0.714151
Opioid use disorders	L2-Sagittal stratum L	rs141406101	T	C	0.483579	0.0998079	23.47	1.26549e-06	-0.021007	0.054671	0.70081
Opioid use disorders	L2-Sagittal stratum L	rs142089863	G	T	0.458395	0.0966349	22.5	2.09976e-06	0.011806	0.028977	0.683707
Opioid use disorders	L2-Sagittal stratum L	rs1883819	G	A	-0.20158	0.0426438	22.35	2.27798e-06	-0.0033156	0.010389	0.749618
Opioid use disorders	L2-Sagittal stratum L	rs75939050	C	T	0.824337	0.179065	21.19	4.15346e-06	0.031683	0.044914	0.480574
Opioid use disorders	L2-Sagittal stratum L	rs76604990	A	G	0.444585	0.0961804	21.37	3.79306e-06	0.0088561	0.02878	0.758298
Opioid use disorders	L2-Sagittal stratum R	rs115555892	G	A	0.306115	0.0657226	21.69	3.19794e-06	-0.010984	0.022181	0.620469
Opioid use disorders	L2-Sagittal stratum R	rs141406101	T	C	0.483579	0.0998079	23.47	1.26549e-06	0.042158	0.05467	0.440636
Opioid use disorders	L2-Sagittal stratum R	rs142089863	G	T	0.458395	0.0966349	22.5	2.09976e-06	0.037172	0.028976	0.199558
Opioid use disorders	L2-Sagittal stratum R	rs1883819	G	A	-0.20158	0.0426438	22.35	2.27798e-06	-0.00044486	0.010389	0.965846
Opioid use disorders	L2-Sagittal stratum R	rs75939050	C	T	0.824337	0.179065	21.19	4.15346e-06	0.02559	0.044915	0.568853
Opioid use disorders	L2-Sagittal stratum R	rs76604990	A	G	0.444585	0.0961804	21.37	3.79306e-06	-0.001184	0.02878	0.967186
Opioid use disorders	L2-Splenium of corpus callosum	rs115555892	G	A	0.306115	0.0657226	21.69	3.19794e-06	-0.0071282	0.022181	0.747946
Opioid use disorders	L2-Splenium of corpus callosum	rs141406101	T	C	0.483579	0.0998079	23.47	1.26549e-06	0.010846	0.054671	0.842752
Opioid use disorders	L2-Splenium of corpus callosum	rs142089863	G	T	0.458395	0.0966349	22.5	2.09976e-06	0.023774	0.028976	0.411955
Opioid use disorders	L2-Splenium of corpus callosum	rs1883819	G	A	-0.20158	0.0426438	22.35	2.27798e-06	-0.0019579	0.010389	0.850525
Opioid use disorders	L2-Splenium of corpus callosum	rs75939050	C	T	0.824337	0.179065	21.19	4.15346e-06	-0.016091	0.044915	0.720145
Opioid use disorders	L2-Splenium of corpus callosum	rs76604990	A	G	0.444585	0.0961804	21.37	3.79306e-06	0.041072	0.028779	0.153543
Opioid use disorders	L2-Superior cerebellar peduncle L	rs115555892	G	A	0.306115	0.0657226	21.69	3.19794e-06	0.020141	0.022181	0.363865
Opioid use disorders	L2-Superior cerebellar peduncle L	rs141406101	T	C	0.483579	0.0998079	23.47	1.26549e-06	0.045654	0.05467	0.403673
Opioid use disorders	L2-Superior cerebellar peduncle L	rs142089863	G	T	0.458395	0.0966349	22.5	2.09976e-06	0.058587	0.028974	0.0431817
Opioid use disorders	L2-Superior cerebellar peduncle L	rs1883819	G	A	-0.20158	0.0426438	22.35	2.27798e-06	0.0028021	0.010389	0.78739
Opioid use disorders	L2-Superior cerebellar peduncle L	rs75939050	C	T	0.824337	0.179065	21.19	4.15346e-06	0.024086	0.044915	0.59178
Opioid use disorders	L2-Superior cerebellar peduncle L	rs76604990	A	G	0.444585	0.0961804	21.37	3.79306e-06	0.010364	0.02878	0.71877
Opioid use disorders	L2-Superior cerebellar peduncle R	rs115555892	G	A	0.306115	0.0657226	21.69	3.19794e-06	0.022545	0.022181	0.30945
Opioid use disorders	L2-Superior cerebellar peduncle R	rs141406101	T	C	0.483579	0.0998079	23.47	1.26549e-06	0.038728	0.05467	0.478707
Opioid use disorders	L2-Superior cerebellar peduncle R	rs142089863	G	T	0.458395	0.0966349	22.5	2.09976e-06	0.042424	0.028975	0.143166
Opioid use disorders	L2-Superior cerebellar peduncle R	rs1883819	G	A	-0.20158	0.0426438	22.35	2.27798e-06	0.0038883	0.010389	0.708207
Opioid use disorders	L2-Superior cerebellar peduncle R	rs75939050	C	T	0.824337	0.179065	21.19	4.15346e-06	-0.0026701	0.044915	0.952597
Opioid use disorders	L2-Superior cerebellar peduncle R	rs76604990	A	G	0.444585	0.0961804	21.37	3.79306e-06	-0.0047966	0.02878	0.867637
Opioid use disorders	L2-Superior corona radiata L	rs115555892	G	A	0.306115	0.0657226	21.69	3.19794e-06	0.0060405	0.022182	0.78538
Opioid use disorders	L2-Superior corona radiata L	rs141406101	T	C	0.483579	0.0998079	23.47	1.26549e-06	0.042481	0.05467	0.437139
Opioid use disorders	L2-Superior corona radiata L	rs142089863	G	T	0.458395	0.0966349	22.5	2.09976e-06	0.038512	0.028976	0.183819
Opioid use disorders	L2-Superior corona radiata L	rs1883819	G	A	-0.20158	0.0426438	22.35	2.27798e-06	0.0088145	0.010389	0.396196
Opioid use disorders	L2-Superior corona radiata L	rs75939050	C	T	0.824337	0.179065	21.19	4.15346e-06	-0.010763	0.044915	0.810625
Opioid use disorders	L2-Superior corona radiata L	rs76604990	A	G	0.444585	0.0961804	21.37	3.79306e-06	0.016508	0.02878	0.566252
Opioid use disorders	L2-Superior corona radiata R	rs115555892	G	A	0.306115	0.0657226	21.69	3.19794e-06	0.010202	0.022181	0.64558
Opioid use disorders	L2-Superior corona radiata R	rs141406101	T	C	0.483579	0.0998079	23.47	1.26549e-06	0.01511	0.054671	0.782258
Opioid use disorders	L2-Superior corona radiata R	rs142089863	G	T	0.458395	0.0966349	22.5	2.09976e-06	0.036396	0.028976	0.209098
Opioid use disorders	L2-Superior corona radiata R	rs1883819	G	A	-0.20158	0.0426438	22.35	2.27798e-06	0.010283	0.010389	0.322307
Opioid use disorders	L2-Superior corona radiata R	rs75939050	C	T	0.824337	0.179065	21.19	4.15346e-06	-0.0018251	0.044915	0.967587
Opioid use disorders	L2-Superior corona radiata R	rs76604990	A	G	0.444585	0.0961804	21.37	3.79306e-06	0.015868	0.02878	0.581407
Opioid use disorders	L2-Superior fronto-occipital fasciculus L	rs115555892	G	A	0.306115	0.0657226	21.69	3.19794e-06	0.020018	0.022181	0.366826
Opioid use disorders	L2-Superior fronto-occipital fasciculus L	rs141406101	T	C	0.483579	0.0998079	23.47	1.26549e-06	0.1064	0.054666	0.0516179
Opioid use disorders	L2-Superior fronto-occipital fasciculus L	rs142089863	G	T	0.458395	0.0966349	22.5	2.09976e-06	0.015928	0.028977	0.582546
Opioid use disorders	L2-Superior fronto-occipital fasciculus L	rs1883819	G	A	-0.20158	0.0426438	22.35	2.27798e-06	-0.0068992	0.010389	0.506641
Opioid use disorders	L2-Superior fronto-occipital fasciculus L	rs75939050	C	T	0.824337	0.179065	21.19	4.15346e-06	-0.0041479	0.044915	0.92642
Opioid use disorders	L2-Superior fronto-occipital fasciculus L	rs76604990	A	G	0.444585	0.0961804	21.37	3.79306e-06	-0.029939	0.028779	0.298215
Opioid use disorders	L2-Superior fronto-occipital fasciculus R	rs115555892	G	A	0.306115	0.0657226	21.69	3.19794e-06	0.0010655	0.022182	0.961688
Opioid use disorders	L2-Superior fronto-occipital fasciculus R	rs141406101	T	C	0.483579	0.0998079	23.47	1.26549e-06	0.089094	0.054668	0.103174
Opioid use disorders	L2-Superior fronto-occipital fasciculus R	rs142089863	G	T	0.458395	0.0966349	22.5	2.09976e-06	0.03674	0.028976	0.204828
Opioid use disorders	L2-Superior fronto-occipital fasciculus R	rs1883819	G	A	-0.20158	0.0426438	22.35	2.27798e-06	-0.010323	0.010389	0.32042
Opioid use disorders	L2-Superior fronto-occipital fasciculus R	rs75939050	C	T	0.824337	0.179065	21.19	4.15346e-06	0.019256	0.044915	0.668129
Opioid use disorders	L2-Superior fronto-occipital fasciculus R	rs76604990	A	G	0.444585	0.0961804	21.37	3.79306e-06	-0.0213	0.02878	0.459251
Opioid use disorders	L2-Superior longitudinal fasciculus L	rs115555892	G	A	0.306115	0.0657226	21.69	3.19794e-06	0.023234	0.022181	0.29489
Opioid use disorders	L2-Superior longitudinal fasciculus L	rs141406101	T	C	0.483579	0.0998079	23.47	1.26549e-06	-0.01213	0.054671	0.824413
Opioid use disorders	L2-Superior longitudinal fasciculus L	rs142089863	G	T	0.458395	0.0966349	22.5	2.09976e-06	0.014474	0.028977	0.617419
Opioid use disorders	L2-Superior longitudinal fasciculus L	rs1883819	G	A	-0.20158	0.0426438	22.35	2.27798e-06	-0.0039757	0.010389	0.701972
Opioid use disorders	L2-Superior longitudinal fasciculus L	rs75939050	C	T	0.824337	0.179065	21.19	4.15346e-06	0.014873	0.044915	0.740543
Opioid use disorders	L2-Superior longitudinal fasciculus L	rs76604990	A	G	0.444585	0.0961804	21.37	3.79306e-06	0.015363	0.02878	0.593472
Opioid use disorders	L2-Superior longitudinal fasciculus R	rs115555892	G	A	0.306115	0.0657226	21.69	3.19794e-06	0.012125	0.022181	0.584655
Opioid use disorders	L2-Superior longitudinal fasciculus R	rs141406101	T	C	0.483579	0.0998079	23.47	1.26549e-06	0.0305	0.054671	0.576926
Opioid use disorders	L2-Superior longitudinal fasciculus R	rs142089863	G	T	0.458395	0.0966349	22.5	2.09976e-06	0.015708	0.028977	0.58776
Opioid use disorders	L2-Superior longitudinal fasciculus R	rs1883819	G	A	-0.20158	0.0426438	22.35	2.27798e-06	-0.0021503	0.010389	0.836032
Opioid use disorders	L2-Superior longitudinal fasciculus R	rs75939050	C	T	0.824337	0.179065	21.19	4.15346e-06	-0.012567	0.044915	0.779633
Opioid use disorders	L2-Superior longitudinal fasciculus R	rs76604990	A	G	0.444585	0.0961804	21.37	3.79306e-06	0.020756	0.02878	0.470782
Opioid use disorders	L2-Tapetum L	rs115555892	G	A	0.306115	0.0657226	21.69	3.19794e-06	-0.012924	0.022181	0.560132
Opioid use disorders	L2-Tapetum L	rs141406101	T	C	0.483579	0.0998079	23.47	1.26549e-06	0.1165	0.054665	0.0330826
Opioid use disorders	L2-Tapetum L	rs142089863	G	T	0.458395	0.0966349	22.5	2.09976e-06	0.0094632	0.028977	0.743995
Opioid use disorders	L2-Tapetum L	rs1883819	G	A	-0.20158	0.0426438	22.35	2.27798e-06	0.012622	0.010389	0.224404
Opioid use disorders	L2-Tapetum L	rs75939050	C	T	0.824337	0.179065	21.19	4.15346e-06	0.058055	0.044913	0.196164
Opioid use disorders	L2-Tapetum L	rs76604990	A	G	0.444585	0.0961804	21.37	3.79306e-06	-0.03288	0.028779	0.253268
Opioid use disorders	L2-Tapetum R	rs115555892	G	A	0.306115	0.0657226	21.69	3.19794e-06	-0.0013182	0.022182	0.95261
Opioid use disorders	L2-Tapetum R	rs141406101	T	C	0.483579	0.0998079	23.47	1.26549e-06	0.056612	0.05467	0.300435
Opioid use disorders	L2-Tapetum R	rs142089863	G	T	0.458395	0.0966349	22.5	2.09976e-06	0.025914	0.028976	0.371168
Opioid use disorders	L2-Tapetum R	rs1883819	G	A	-0.20158	0.0426438	22.35	2.27798e-06	-0.00059138	0.010389	0.954608
Opioid use disorders	L2-Tapetum R	rs75939050	C	T	0.824337	0.179065	21.19	4.15346e-06	0.023285	0.044915	0.604157
Opioid use disorders	L2-Tapetum R	rs76604990	A	G	0.444585	0.0961804	21.37	3.79306e-06	-0.045753	0.028778	0.11189
Opioid use disorders	L2-Uncinate fasciculus L	rs115555892	G	A	0.306115	0.0657226	21.69	3.19794e-06	0.0012334	0.022182	0.955657
Opioid use disorders	L2-Uncinate fasciculus L	rs141406101	T	C	0.483579	0.0998079	23.47	1.26549e-06	0.032747	0.054671	0.549187
Opioid use disorders	L2-Uncinate fasciculus L	rs142089863	G	T	0.458395	0.0966349	22.5	2.09976e-06	0.016099	0.028977	0.578496
Opioid use disorders	L2-Uncinate fasciculus L	rs1883819	G	A	-0.20158	0.0426438	22.35	2.27798e-06	0.0052439	0.010389	0.613734
Opioid use disorders	L2-Uncinate fasciculus L	rs75939050	C	T	0.824337	0.179065	21.19	4.15346e-06	-0.051566	0.044914	0.250934
Opioid use disorders	L2-Uncinate fasciculus L	rs76604990	A	G	0.444585	0.0961804	21.37	3.79306e-06	0.0077293	0.02878	0.788261
Opioid use disorders	L2-Uncinate fasciculus R	rs115555892	G	A	0.306115	0.0657226	21.69	3.19794e-06	0.0244	0.022181	0.271313
Opioid use disorders	L2-Uncinate fasciculus R	rs141406101	T	C	0.483579	0.0998079	23.47	1.26549e-06	-0.035279	0.054671	0.51874
Opioid use disorders	L2-Uncinate fasciculus R	rs142089863	G	T	0.458395	0.0966349	22.5	2.09976e-06	0.015541	0.028977	0.591725
Opioid use disorders	L2-Uncinate fasciculus R	rs1883819	G	A	-0.20158	0.0426438	22.35	2.27798e-06	-0.012462	0.010389	0.23034
Opioid use disorders	L2-Uncinate fasciculus R	rs75939050	C	T	0.824337	0.179065	21.19	4.15346e-06	0.013805	0.044915	0.758578
Opioid use disorders	L2-Uncinate fasciculus R	rs76604990	A	G	0.444585	0.0961804	21.37	3.79306e-06	0.01637	0.02878	0.569495
Opioid use disorders	L3-Anterior corona radiata L	rs115555892	G	A	0.306115	0.0657226	21.69	3.19794e-06	0.0088594	0.022181	0.689604
Opioid use disorders	L3-Anterior corona radiata L	rs141406101	T	C	0.483579	0.0998079	23.47	1.26549e-06	0.077507	0.054668	0.156275
Opioid use disorders	L3-Anterior corona radiata L	rs142089863	G	T	0.458395	0.0966349	22.5	2.09976e-06	0.046886	0.028975	0.105645
Opioid use disorders	L3-Anterior corona radiata L	rs1883819	G	A	-0.20158	0.0426438	22.35	2.27798e-06	0.0027589	0.010389	0.790588
Opioid use disorders	L3-Anterior corona radiata L	rs75939050	C	T	0.824337	0.179065	21.19	4.15346e-06	-0.0126	0.044915	0.779076
Opioid use disorders	L3-Anterior corona radiata L	rs76604990	A	G	0.444585	0.0961804	21.37	3.79306e-06	0.019011	0.02878	0.508897
Opioid use disorders	L3-Anterior corona radiata R	rs115555892	G	A	0.306115	0.0657226	21.69	3.19794e-06	0.011018	0.022181	0.619398
Opioid use disorders	L3-Anterior corona radiata R	rs141406101	T	C	0.483579	0.0998079	23.47	1.26549e-06	0.058156	0.05467	0.287442
Opioid use disorders	L3-Anterior corona radiata R	rs142089863	G	T	0.458395	0.0966349	22.5	2.09976e-06	0.058304	0.028974	0.0441977
Opioid use disorders	L3-Anterior corona radiata R	rs1883819	G	A	-0.20158	0.0426438	22.35	2.27798e-06	0.0065435	0.010389	0.52881
Opioid use disorders	L3-Anterior corona radiata R	rs75939050	C	T	0.824337	0.179065	21.19	4.15346e-06	-0.00010857	0.044915	0.998071
Opioid use disorders	L3-Anterior corona radiata R	rs76604990	A	G	0.444585	0.0961804	21.37	3.79306e-06	-0.0048038	0.02878	0.867439
Opioid use disorders	L3-Anterior limb of internal capsule L	rs115555892	G	A	0.306115	0.0657226	21.69	3.19794e-06	0.0056247	0.022182	0.799827
Opioid use disorders	L3-Anterior limb of internal capsule L	rs141406101	T	C	0.483579	0.0998079	23.47	1.26549e-06	0.041391	0.05467	0.448993
Opioid use disorders	L3-Anterior limb of internal capsule L	rs142089863	G	T	0.458395	0.0966349	22.5	2.09976e-06	0.051946	0.028975	0.073013
Opioid use disorders	L3-Anterior limb of internal capsule L	rs1883819	G	A	-0.20158	0.0426438	22.35	2.27798e-06	-0.0095433	0.010389	0.358319
Opioid use disorders	L3-Anterior limb of internal capsule L	rs75939050	C	T	0.824337	0.179065	21.19	4.15346e-06	0.0094062	0.044915	0.834119
Opioid use disorders	L3-Anterior limb of internal capsule L	rs76604990	A	G	0.444585	0.0961804	21.37	3.79306e-06	-0.025799	0.02878	0.370024
Opioid use disorders	L3-Anterior limb of internal capsule R	rs115555892	G	A	0.306115	0.0657226	21.69	3.19794e-06	-0.0083783	0.022181	0.705651
Opioid use disorders	L3-Anterior limb of internal capsule R	rs141406101	T	C	0.483579	0.0998079	23.47	1.26549e-06	0.024014	0.054671	0.660496
Opioid use disorders	L3-Anterior limb of internal capsule R	rs142089863	G	T	0.458395	0.0966349	22.5	2.09976e-06	0.041139	0.028975	0.155679
Opioid use disorders	L3-Anterior limb of internal capsule R	rs1883819	G	A	-0.20158	0.0426438	22.35	2.27798e-06	-0.012896	0.010389	0.214501
Opioid use disorders	L3-Anterior limb of internal capsule R	rs75939050	C	T	0.824337	0.179065	21.19	4.15346e-06	0.026267	0.044915	0.558676
Opioid use disorders	L3-Anterior limb of internal capsule R	rs76604990	A	G	0.444585	0.0961804	21.37	3.79306e-06	-0.030499	0.028779	0.289274
Opioid use disorders	L3-Body of corpus callosum	rs115555892	G	A	0.306115	0.0657226	21.69	3.19794e-06	0.026052	0.022181	0.240193
Opioid use disorders	L3-Body of corpus callosum	rs141406101	T	C	0.483579	0.0998079	23.47	1.26549e-06	0.0098224	0.054671	0.857419
Opioid use disorders	L3-Body of corpus callosum	rs142089863	G	T	0.458395	0.0966349	22.5	2.09976e-06	0.038797	0.028976	0.180597
Opioid use disorders	L3-Body of corpus callosum	rs1883819	G	A	-0.20158	0.0426438	22.35	2.27798e-06	0.011244	0.010389	0.279107
Opioid use disorders	L3-Body of corpus callosum	rs75939050	C	T	0.824337	0.179065	21.19	4.15346e-06	-0.041262	0.044914	0.358278
Opioid use disorders	L3-Body of corpus callosum	rs76604990	A	G	0.444585	0.0961804	21.37	3.79306e-06	0.013981	0.02878	0.627133
Opioid use disorders	L3-Cerebral peduncle L	rs115555892	G	A	0.306115	0.0657226	21.69	3.19794e-06	0.036241	0.02218	0.102285
Opioid use disorders	L3-Cerebral peduncle L	rs141406101	T	C	0.483579	0.0998079	23.47	1.26549e-06	0.037053	0.05467	0.497932
Opioid use disorders	L3-Cerebral peduncle L	rs142089863	G	T	0.458395	0.0966349	22.5	2.09976e-06	0.073868	0.028972	0.010792
Opioid use disorders	L3-Cerebral peduncle L	rs1883819	G	A	-0.20158	0.0426438	22.35	2.27798e-06	0.011613	0.010389	0.263633
Opioid use disorders	L3-Cerebral peduncle L	rs75939050	C	T	0.824337	0.179065	21.19	4.15346e-06	0.011103	0.044915	0.804756
Opioid use disorders	L3-Cerebral peduncle L	rs76604990	A	G	0.444585	0.0961804	21.37	3.79306e-06	-0.03286	0.028779	0.253548
Opioid use disorders	L3-Cerebral peduncle R	rs115555892	G	A	0.306115	0.0657226	21.69	3.19794e-06	0.045914	0.022179	0.0384503
Opioid use disorders	L3-Cerebral peduncle R	rs141406101	T	C	0.483579	0.0998079	23.47	1.26549e-06	-0.020354	0.054671	0.709659
Opioid use disorders	L3-Cerebral peduncle R	rs142089863	G	T	0.458395	0.0966349	22.5	2.09976e-06	0.090508	0.02897	0.00178525
Opioid use disorders	L3-Cerebral peduncle R	rs1883819	G	A	-0.20158	0.0426438	22.35	2.27798e-06	0.013737	0.010389	0.186093
Opioid use disorders	L3-Cerebral peduncle R	rs75939050	C	T	0.824337	0.179065	21.19	4.15346e-06	0.032384	0.044914	0.470901
Opioid use disorders	L3-Cerebral peduncle R	rs76604990	A	G	0.444585	0.0961804	21.37	3.79306e-06	0.010428	0.02878	0.717117
Opioid use disorders	L3-Cingulum cingulate gyrus L	rs115555892	G	A	0.306115	0.0657226	21.69	3.19794e-06	0.04328	0.02218	0.051027
Opioid use disorders	L3-Cingulum cingulate gyrus L	rs141406101	T	C	0.483579	0.0998079	23.47	1.26549e-06	-0.0068965	0.054671	0.899618
Opioid use disorders	L3-Cingulum cingulate gyrus L	rs142089863	G	T	0.458395	0.0966349	22.5	2.09976e-06	0.031071	0.028976	0.283602
Opioid use disorders	L3-Cingulum cingulate gyrus L	rs1883819	G	A	-0.20158	0.0426438	22.35	2.27798e-06	0.0080743	0.010389	0.437049
Opioid use disorders	L3-Cingulum cingulate gyrus L	rs75939050	C	T	0.824337	0.179065	21.19	4.15346e-06	-0.017722	0.044915	0.693154
Opioid use disorders	L3-Cingulum cingulate gyrus L	rs76604990	A	G	0.444585	0.0961804	21.37	3.79306e-06	0.010201	0.02878	0.723003
Opioid use disorders	L3-Cingulum cingulate gyrus R	rs115555892	G	A	0.306115	0.0657226	21.69	3.19794e-06	0.03459	0.02218	0.118891
Opioid use disorders	L3-Cingulum cingulate gyrus R	rs141406101	T	C	0.483579	0.0998079	23.47	1.26549e-06	-0.0075325	0.054671	0.890416
Opioid use disorders	L3-Cingulum cingulate gyrus R	rs142089863	G	T	0.458395	0.0966349	22.5	2.09976e-06	0.032132	0.028976	0.267479
Opioid use disorders	L3-Cingulum cingulate gyrus R	rs1883819	G	A	-0.20158	0.0426438	22.35	2.27798e-06	0.01455	0.010389	0.161362
Opioid use disorders	L3-Cingulum cingulate gyrus R	rs75939050	C	T	0.824337	0.179065	21.19	4.15346e-06	0.0040515	0.044915	0.928126
Opioid use disorders	L3-Cingulum cingulate gyrus R	rs76604990	A	G	0.444585	0.0961804	21.37	3.79306e-06	-0.001935	0.02878	0.946396
Opioid use disorders	L3-Cingulum hippocampus L	rs115555892	G	A	0.306115	0.0657226	21.69	3.19794e-06	0.0551	0.022178	0.0129837
Opioid use disorders	L3-Cingulum hippocampus L	rs141406101	T	C	0.483579	0.0998079	23.47	1.26549e-06	0.033179	0.054671	0.543926
Opioid use disorders	L3-Cingulum hippocampus L	rs142089863	G	T	0.458395	0.0966349	22.5	2.09976e-06	0.0226	0.028976	0.435422
Opioid use disorders	L3-Cingulum hippocampus L	rs1883819	G	A	-0.20158	0.0426438	22.35	2.27798e-06	0.0038006	0.010389	0.714496
Opioid use disorders	L3-Cingulum hippocampus L	rs75939050	C	T	0.824337	0.179065	21.19	4.15346e-06	-0.09462	0.04491	0.0351399
Opioid use disorders	L3-Cingulum hippocampus L	rs76604990	A	G	0.444585	0.0961804	21.37	3.79306e-06	0.020823	0.02878	0.469375
Opioid use disorders	L3-Cingulum hippocampus R	rs115555892	G	A	0.306115	0.0657226	21.69	3.19794e-06	0.070329	0.022176	0.00151915
Opioid use disorders	L3-Cingulum hippocampus R	rs141406101	T	C	0.483579	0.0998079	23.47	1.26549e-06	0.022079	0.054671	0.686325
Opioid use disorders	L3-Cingulum hippocampus R	rs142089863	G	T	0.458395	0.0966349	22.5	2.09976e-06	0.058326	0.028974	0.0441266
Opioid use disorders	L3-Cingulum hippocampus R	rs1883819	G	A	-0.20158	0.0426438	22.35	2.27798e-06	0.0044269	0.010389	0.670039
Opioid use disorders	L3-Cingulum hippocampus R	rs75939050	C	T	0.824337	0.179065	21.19	4.15346e-06	-0.067891	0.044912	0.130641
Opioid use disorders	L3-Cingulum hippocampus R	rs76604990	A	G	0.444585	0.0961804	21.37	3.79306e-06	0.0075093	0.02878	0.794164
Opioid use disorders	L3-Corticospinal tract L	rs115555892	G	A	0.306115	0.0657226	21.69	3.19794e-06	-0.02002	0.022181	0.366758
Opioid use disorders	L3-Corticospinal tract L	rs141406101	T	C	0.483579	0.0998079	23.47	1.26549e-06	0.054476	0.05467	0.319044
Opioid use disorders	L3-Corticospinal tract L	rs142089863	G	T	0.458395	0.0966349	22.5	2.09976e-06	-0.0051907	0.028977	0.857835
Opioid use disorders	L3-Corticospinal tract L	rs1883819	G	A	-0.20158	0.0426438	22.35	2.27798e-06	0.0076804	0.010389	0.459748
Opioid use disorders	L3-Corticospinal tract L	rs75939050	C	T	0.824337	0.179065	21.19	4.15346e-06	0.06186	0.044913	0.168422
Opioid use disorders	L3-Corticospinal tract L	rs76604990	A	G	0.444585	0.0961804	21.37	3.79306e-06	-0.033904	0.028779	0.238787
Opioid use disorders	L3-Corticospinal tract R	rs115555892	G	A	0.306115	0.0657226	21.69	3.19794e-06	-0.015257	0.022181	0.491575
Opioid use disorders	L3-Corticospinal tract R	rs141406101	T	C	0.483579	0.0998079	23.47	1.26549e-06	0.10161	0.054667	0.0630957
Opioid use disorders	L3-Corticospinal tract R	rs142089863	G	T	0.458395	0.0966349	22.5	2.09976e-06	-0.024356	0.028976	0.400618
Opioid use disorders	L3-Corticospinal tract R	rs1883819	G	A	-0.20158	0.0426438	22.35	2.27798e-06	0.01469	0.010389	0.157358
Opioid use disorders	L3-Corticospinal tract R	rs75939050	C	T	0.824337	0.179065	21.19	4.15346e-06	0.060184	0.044913	0.180256
Opioid use disorders	L3-Corticospinal tract R	rs76604990	A	G	0.444585	0.0961804	21.37	3.79306e-06	-0.026512	0.02878	0.356952
Opioid use disorders	L3-External capsule L	rs115555892	G	A	0.306115	0.0657226	21.69	3.19794e-06	0.0018026	0.022182	0.935233
Opioid use disorders	L3-External capsule L	rs141406101	T	C	0.483579	0.0998079	23.47	1.26549e-06	0.043288	0.05467	0.428489
Opioid use disorders	L3-External capsule L	rs142089863	G	T	0.458395	0.0966349	22.5	2.09976e-06	0.0559	0.028974	0.0537032
Opioid use disorders	L3-External capsule L	rs1883819	G	A	-0.20158	0.0426438	22.35	2.27798e-06	0.0088994	0.010389	0.39167
Opioid use disorders	L3-External capsule L	rs75939050	C	T	0.824337	0.179065	21.19	4.15346e-06	-0.0005808	0.044915	0.989683
Opioid use disorders	L3-External capsule L	rs76604990	A	G	0.444585	0.0961804	21.37	3.79306e-06	-0.02129	0.02878	0.459452
Opioid use disorders	L3-External capsule R	rs115555892	G	A	0.306115	0.0657226	21.69	3.19794e-06	-0.0037197	0.022182	0.866826
Opioid use disorders	L3-External capsule R	rs141406101	T	C	0.483579	0.0998079	23.47	1.26549e-06	0.031309	0.054671	0.566865
Opioid use disorders	L3-External capsule R	rs142089863	G	T	0.458395	0.0966349	22.5	2.09976e-06	0.052983	0.028974	0.0674683
Opioid use disorders	L3-External capsule R	rs1883819	G	A	-0.20158	0.0426438	22.35	2.27798e-06	0.0023544	0.010389	0.820718
Opioid use disorders	L3-External capsule R	rs75939050	C	T	0.824337	0.179065	21.19	4.15346e-06	0.015793	0.044915	0.725137
Opioid use disorders	L3-External capsule R	rs76604990	A	G	0.444585	0.0961804	21.37	3.79306e-06	-0.01758	0.02878	0.541327
Opioid use disorders	L3-Fornix cres+Stria terminalis L	rs115555892	G	A	0.306115	0.0657226	21.69	3.19794e-06	0.02174	0.022181	0.327047
Opioid use disorders	L3-Fornix cres+Stria terminalis L	rs141406101	T	C	0.483579	0.0998079	23.47	1.26549e-06	0.074443	0.054669	0.173301
Opioid use disorders	L3-Fornix cres+Stria terminalis L	rs142089863	G	T	0.458395	0.0966349	22.5	2.09976e-06	-0.023546	0.028976	0.416466
Opioid use disorders	L3-Fornix cres+Stria terminalis L	rs1883819	G	A	-0.20158	0.0426438	22.35	2.27798e-06	0.0053417	0.010389	0.607142
Opioid use disorders	L3-Fornix cres+Stria terminalis L	rs75939050	C	T	0.824337	0.179065	21.19	4.15346e-06	-0.010122	0.044915	0.821696
Opioid use disorders	L3-Fornix cres+Stria terminalis L	rs76604990	A	G	0.444585	0.0961804	21.37	3.79306e-06	-0.053397	0.028778	0.0635331
Opioid use disorders	L3-Fornix cres+Stria terminalis R	rs115555892	G	A	0.306115	0.0657226	21.69	3.19794e-06	0.0091488	0.022181	0.680017
Opioid use disorders	L3-Fornix cres+Stria terminalis R	rs141406101	T	C	0.483579	0.0998079	23.47	1.26549e-06	0.087919	0.054668	0.107798
Opioid use disorders	L3-Fornix cres+Stria terminalis R	rs142089863	G	T	0.458395	0.0966349	22.5	2.09976e-06	0.013985	0.028977	0.629361
Opioid use disorders	L3-Fornix cres+Stria terminalis R	rs1883819	G	A	-0.20158	0.0426438	22.35	2.27798e-06	-0.002896	0.010389	0.780441
Opioid use disorders	L3-Fornix cres+Stria terminalis R	rs75939050	C	T	0.824337	0.179065	21.19	4.15346e-06	0.012501	0.044915	0.780764
Opioid use disorders	L3-Fornix cres+Stria terminalis R	rs76604990	A	G	0.444585	0.0961804	21.37	3.79306e-06	-0.056765	0.028777	0.0485624
Opioid use disorders	L3-Fornix	rs115555892	G	A	0.306115	0.0657226	21.69	3.19794e-06	0.02629	0.022181	0.235928
Opioid use disorders	L3-Fornix	rs141406101	T	C	0.483579	0.0998079	23.47	1.26549e-06	0.072557	0.054669	0.184451
Opioid use disorders	L3-Fornix	rs142089863	G	T	0.458395	0.0966349	22.5	2.09976e-06	-0.027102	0.028976	0.349631
Opioid use disorders	L3-Fornix	rs1883819	G	A	-0.20158	0.0426438	22.35	2.27798e-06	-0.012182	0.010389	0.240985
Opioid use disorders	L3-Fornix	rs75939050	C	T	0.824337	0.179065	21.19	4.15346e-06	-0.026717	0.044915	0.55195
Opioid use disorders	L3-Fornix	rs76604990	A	G	0.444585	0.0961804	21.37	3.79306e-06	-0.059554	0.028777	0.0385123
Opioid use disorders	L3-Genu of corpus callosum	rs115555892	G	A	0.306115	0.0657226	21.69	3.19794e-06	0.02564	0.022181	0.247708
Opioid use disorders	L3-Genu of corpus callosum	rs141406101	T	C	0.483579	0.0998079	23.47	1.26549e-06	0.042182	0.05467	0.440382
Opioid use disorders	L3-Genu of corpus callosum	rs142089863	G	T	0.458395	0.0966349	22.5	2.09976e-06	0.022803	0.028976	0.43132
Opioid use disorders	L3-Genu of corpus callosum	rs1883819	G	A	-0.20158	0.0426438	22.35	2.27798e-06	0.0036381	0.010389	0.726206
Opioid use disorders	L3-Genu of corpus callosum	rs75939050	C	T	0.824337	0.179065	21.19	4.15346e-06	-0.0093586	0.044915	0.834947
Opioid use disorders	L3-Genu of corpus callosum	rs76604990	A	G	0.444585	0.0961804	21.37	3.79306e-06	0.019335	0.02878	0.501718
Opioid use disorders	L3-Inferior cerebellar peduncle L	rs115555892	G	A	0.306115	0.0657226	21.69	3.19794e-06	0.015616	0.022181	0.481427
Opioid use disorders	L3-Inferior cerebellar peduncle L	rs141406101	T	C	0.483579	0.0998079	23.47	1.26549e-06	0.01983	0.054671	0.71682
Opioid use disorders	L3-Inferior cerebellar peduncle L	rs142089863	G	T	0.458395	0.0966349	22.5	2.09976e-06	-0.028154	0.028976	0.331253
Opioid use disorders	L3-Inferior cerebellar peduncle L	rs1883819	G	A	-0.20158	0.0426438	22.35	2.27798e-06	0.0026251	0.010389	0.800523
Opioid use disorders	L3-Inferior cerebellar peduncle L	rs75939050	C	T	0.824337	0.179065	21.19	4.15346e-06	-0.046634	0.044914	0.299144
Opioid use disorders	L3-Inferior cerebellar peduncle L	rs76604990	A	G	0.444585	0.0961804	21.37	3.79306e-06	0.0086392	0.02878	0.764047
Opioid use disorders	L3-Inferior cerebellar peduncle R	rs115555892	G	A	0.306115	0.0657226	21.69	3.19794e-06	0.0034066	0.022182	0.877944
Opioid use disorders	L3-Inferior cerebellar peduncle R	rs141406101	T	C	0.483579	0.0998079	23.47	1.26549e-06	0.039273	0.05467	0.472542
Opioid use disorders	L3-Inferior cerebellar peduncle R	rs142089863	G	T	0.458395	0.0966349	22.5	2.09976e-06	-0.03045	0.028976	0.293332
Opioid use disorders	L3-Inferior cerebellar peduncle R	rs1883819	G	A	-0.20158	0.0426438	22.35	2.27798e-06	0.0060924	0.010389	0.557596
Opioid use disorders	L3-Inferior cerebellar peduncle R	rs75939050	C	T	0.824337	0.179065	21.19	4.15346e-06	-0.025093	0.044915	0.576395
Opioid use disorders	L3-Inferior cerebellar peduncle R	rs76604990	A	G	0.444585	0.0961804	21.37	3.79306e-06	-0.0067607	0.02878	0.81428
Opioid use disorders	L3-Medial lemniscus L	rs115555892	G	A	0.306115	0.0657226	21.69	3.19794e-06	0.003492	0.022182	0.874911
Opioid use disorders	L3-Medial lemniscus L	rs141406101	T	C	0.483579	0.0998079	23.47	1.26549e-06	0.048594	0.05467	0.374093
Opioid use disorders	L3-Medial lemniscus L	rs142089863	G	T	0.458395	0.0966349	22.5	2.09976e-06	-0.055834	0.028974	0.0539883
Opioid use disorders	L3-Medial lemniscus L	rs1883819	G	A	-0.20158	0.0426438	22.35	2.27798e-06	-0.00013817	0.010389	0.989389
Opioid use disorders	L3-Medial lemniscus L	rs75939050	C	T	0.824337	0.179065	21.19	4.15346e-06	0.078475	0.044912	0.0805935
Opioid use disorders	L3-Medial lemniscus L	rs76604990	A	G	0.444585	0.0961804	21.37	3.79306e-06	-0.0084225	0.02878	0.769786
Opioid use disorders	L3-Medial lemniscus R	rs115555892	G	A	0.306115	0.0657226	21.69	3.19794e-06	8.7865e-05	0.022182	0.996839
Opioid use disorders	L3-Medial lemniscus R	rs141406101	T	C	0.483579	0.0998079	23.47	1.26549e-06	0.013096	0.054671	0.810692
Opioid use disorders	L3-Medial lemniscus R	rs142089863	G	T	0.458395	0.0966349	22.5	2.09976e-06	-0.05581	0.028974	0.0540879
Opioid use disorders	L3-Medial lemniscus R	rs1883819	G	A	-0.20158	0.0426438	22.35	2.27798e-06	0.0034546	0.010389	0.739503
Opioid use disorders	L3-Medial lemniscus R	rs75939050	C	T	0.824337	0.179065	21.19	4.15346e-06	0.070958	0.044912	0.114141
Opioid use disorders	L3-Medial lemniscus R	rs76604990	A	G	0.444585	0.0961804	21.37	3.79306e-06	-0.0054948	0.02878	0.848588
Opioid use disorders	L3-Middle cerebellar peduncle	rs115555892	G	A	0.306115	0.0657226	21.69	3.19794e-06	0.013727	0.022181	0.536019
Opioid use disorders	L3-Middle cerebellar peduncle	rs141406101	T	C	0.483579	0.0998079	23.47	1.26549e-06	0.067679	0.054669	0.215735
Opioid use disorders	L3-Middle cerebellar peduncle	rs142089863	G	T	0.458395	0.0966349	22.5	2.09976e-06	0.0098351	0.028977	0.734294
Opioid use disorders	L3-Middle cerebellar peduncle	rs1883819	G	A	-0.20158	0.0426438	22.35	2.27798e-06	0.0046332	0.010389	0.655632
Opioid use disorders	L3-Middle cerebellar peduncle	rs75939050	C	T	0.824337	0.179065	21.19	4.15346e-06	0.053254	0.044913	0.235749
Opioid use disorders	L3-Middle cerebellar peduncle	rs76604990	A	G	0.444585	0.0961804	21.37	3.79306e-06	-0.018295	0.02878	0.524977
Opioid use disorders	L3-Pontine crossing tract	rs115555892	G	A	0.306115	0.0657226	21.69	3.19794e-06	-0.0085646	0.022181	0.699407
Opioid use disorders	L3-Pontine crossing tract	rs141406101	T	C	0.483579	0.0998079	23.47	1.26549e-06	0.10044	0.054667	0.0661759
Opioid use disorders	L3-Pontine crossing tract	rs142089863	G	T	0.458395	0.0966349	22.5	2.09976e-06	-0.0043507	0.028977	0.880651
Opioid use disorders	L3-Pontine crossing tract	rs1883819	G	A	-0.20158	0.0426438	22.35	2.27798e-06	0.0067696	0.010389	0.51466
Opioid use disorders	L3-Pontine crossing tract	rs75939050	C	T	0.824337	0.179065	21.19	4.15346e-06	0.082109	0.044911	0.0675305
Opioid use disorders	L3-Pontine crossing tract	rs76604990	A	G	0.444585	0.0961804	21.37	3.79306e-06	-0.065632	0.028777	0.0225736
Opioid use disorders	L3-Posterior corona radiata L	rs115555892	G	A	0.306115	0.0657226	21.69	3.19794e-06	-0.001603	0.022182	0.942389
Opioid use disorders	L3-Posterior corona radiata L	rs141406101	T	C	0.483579	0.0998079	23.47	1.26549e-06	0.068445	0.054669	0.210586
Opioid use disorders	L3-Posterior corona radiata L	rs142089863	G	T	0.458395	0.0966349	22.5	2.09976e-06	0.045005	0.028975	0.120384
Opioid use disorders	L3-Posterior corona radiata L	rs1883819	G	A	-0.20158	0.0426438	22.35	2.27798e-06	0.0093905	0.010389	0.366067
Opioid use disorders	L3-Posterior corona radiata L	rs75939050	C	T	0.824337	0.179065	21.19	4.15346e-06	-0.019915	0.044915	0.657476
Opioid use disorders	L3-Posterior corona radiata L	rs76604990	A	G	0.444585	0.0961804	21.37	3.79306e-06	-0.011155	0.02878	0.698329
Opioid use disorders	L3-Posterior corona radiata R	rs115555892	G	A	0.306115	0.0657226	21.69	3.19794e-06	0.013954	0.022181	0.529286
Opioid use disorders	L3-Posterior corona radiata R	rs141406101	T	C	0.483579	0.0998079	23.47	1.26549e-06	0.052466	0.05467	0.337225
Opioid use disorders	L3-Posterior corona radiata R	rs142089863	G	T	0.458395	0.0966349	22.5	2.09976e-06	0.043418	0.028975	0.134032
Opioid use disorders	L3-Posterior corona radiata R	rs1883819	G	A	-0.20158	0.0426438	22.35	2.27798e-06	0.0037459	0.010389	0.718439
Opioid use disorders	L3-Posterior corona radiata R	rs75939050	C	T	0.824337	0.179065	21.19	4.15346e-06	-0.016112	0.044915	0.719797
Opioid use disorders	L3-Posterior corona radiata R	rs76604990	A	G	0.444585	0.0961804	21.37	3.79306e-06	-0.017029	0.02878	0.554064
Opioid use disorders	L3-Posterior limb of internal capsule L	rs115555892	G	A	0.306115	0.0657226	21.69	3.19794e-06	0.0051772	0.022182	0.815451
Opioid use disorders	L3-Posterior limb of internal capsule L	rs141406101	T	C	0.483579	0.0998079	23.47	1.26549e-06	0.053528	0.05467	0.327537
Opioid use disorders	L3-Posterior limb of internal capsule L	rs142089863	G	T	0.458395	0.0966349	22.5	2.09976e-06	0.036876	0.028976	0.203161
Opioid use disorders	L3-Posterior limb of internal capsule L	rs1883819	G	A	-0.20158	0.0426438	22.35	2.27798e-06	0.00085981	0.010389	0.934043
Opioid use disorders	L3-Posterior limb of internal capsule L	rs75939050	C	T	0.824337	0.179065	21.19	4.15346e-06	0.00073358	0.044915	0.986969
Opioid use disorders	L3-Posterior limb of internal capsule L	rs76604990	A	G	0.444585	0.0961804	21.37	3.79306e-06	0.00080248	0.02878	0.977756
Opioid use disorders	L3-Posterior limb of internal capsule R	rs115555892	G	A	0.306115	0.0657226	21.69	3.19794e-06	-0.0035798	0.022182	0.871792
Opioid use disorders	L3-Posterior limb of internal capsule R	rs141406101	T	C	0.483579	0.0998079	23.47	1.26549e-06	0.024095	0.054671	0.659417
Opioid use disorders	L3-Posterior limb of internal capsule R	rs142089863	G	T	0.458395	0.0966349	22.5	2.09976e-06	0.053779	0.028974	0.06346
Opioid use disorders	L3-Posterior limb of internal capsule R	rs1883819	G	A	-0.20158	0.0426438	22.35	2.27798e-06	0.0019503	0.010389	0.851093
Opioid use disorders	L3-Posterior limb of internal capsule R	rs75939050	C	T	0.824337	0.179065	21.19	4.15346e-06	0.020244	0.044915	0.652199
Opioid use disorders	L3-Posterior limb of internal capsule R	rs76604990	A	G	0.444585	0.0961804	21.37	3.79306e-06	0.0077211	0.02878	0.788479
Opioid use disorders	L3-Posterior thalamic radiation L	rs115555892	G	A	0.306115	0.0657226	21.69	3.19794e-06	-0.015492	0.022181	0.484909
Opioid use disorders	L3-Posterior thalamic radiation L	rs141406101	T	C	0.483579	0.0998079	23.47	1.26549e-06	0.060722	0.054669	0.266704
Opioid use disorders	L3-Posterior thalamic radiation L	rs142089863	G	T	0.458395	0.0966349	22.5	2.09976e-06	0.040127	0.028975	0.166115
Opioid use disorders	L3-Posterior thalamic radiation L	rs1883819	G	A	-0.20158	0.0426438	22.35	2.27798e-06	-0.001854	0.010389	0.858367
Opioid use disorders	L3-Posterior thalamic radiation L	rs75939050	C	T	0.824337	0.179065	21.19	4.15346e-06	-0.038422	0.044914	0.392311
Opioid use disorders	L3-Posterior thalamic radiation L	rs76604990	A	G	0.444585	0.0961804	21.37	3.79306e-06	0.0019602	0.02878	0.945699
Opioid use disorders	L3-Posterior thalamic radiation R	rs115555892	G	A	0.306115	0.0657226	21.69	3.19794e-06	0.010096	0.022181	0.649008
Opioid use disorders	L3-Posterior thalamic radiation R	rs141406101	T	C	0.483579	0.0998079	23.47	1.26549e-06	0.070301	0.054669	0.198477
Opioid use disorders	L3-Posterior thalamic radiation R	rs142089863	G	T	0.458395	0.0966349	22.5	2.09976e-06	0.031235	0.028976	0.281067
Opioid use disorders	L3-Posterior thalamic radiation R	rs1883819	G	A	-0.20158	0.0426438	22.35	2.27798e-06	-0.0031113	0.010389	0.764575
Opioid use disorders	L3-Posterior thalamic radiation R	rs75939050	C	T	0.824337	0.179065	21.19	4.15346e-06	0.0011722	0.044915	0.979179
Opioid use disorders	L3-Posterior thalamic radiation R	rs76604990	A	G	0.444585	0.0961804	21.37	3.79306e-06	0.004195	0.02878	0.884111
Opioid use disorders	L3-Retrolenticular part of internal capsule L	rs115555892	G	A	0.306115	0.0657226	21.69	3.19794e-06	0.0020157	0.022182	0.927596
Opioid use disorders	L3-Retrolenticular part of internal capsule L	rs141406101	T	C	0.483579	0.0998079	23.47	1.26549e-06	0.068775	0.054669	0.208396
Opioid use disorders	L3-Retrolenticular part of internal capsule L	rs142089863	G	T	0.458395	0.0966349	22.5	2.09976e-06	0.041037	0.028975	0.156711
Opioid use disorders	L3-Retrolenticular part of internal capsule L	rs1883819	G	A	-0.20158	0.0426438	22.35	2.27798e-06	0.0018193	0.010389	0.86099
Opioid use disorders	L3-Retrolenticular part of internal capsule L	rs75939050	C	T	0.824337	0.179065	21.19	4.15346e-06	-0.040262	0.044914	0.370041
Opioid use disorders	L3-Retrolenticular part of internal capsule L	rs76604990	A	G	0.444585	0.0961804	21.37	3.79306e-06	0.0091732	0.02878	0.749929
Opioid use disorders	L3-Retrolenticular part of internal capsule R	rs115555892	G	A	0.306115	0.0657226	21.69	3.19794e-06	0.014097	0.022181	0.525085
Opioid use disorders	L3-Retrolenticular part of internal capsule R	rs141406101	T	C	0.483579	0.0998079	23.47	1.26549e-06	0.05173	0.05467	0.344041
Opioid use disorders	L3-Retrolenticular part of internal capsule R	rs142089863	G	T	0.458395	0.0966349	22.5	2.09976e-06	0.04522	0.028975	0.118623
Opioid use disorders	L3-Retrolenticular part of internal capsule R	rs1883819	G	A	-0.20158	0.0426438	22.35	2.27798e-06	0.0023739	0.010389	0.819262
Opioid use disorders	L3-Retrolenticular part of internal capsule R	rs75939050	C	T	0.824337	0.179065	21.19	4.15346e-06	-0.051234	0.044914	0.253998
Opioid use disorders	L3-Retrolenticular part of internal capsule R	rs76604990	A	G	0.444585	0.0961804	21.37	3.79306e-06	-0.0084435	0.02878	0.769237
Opioid use disorders	L3-Sagittal stratum L	rs115555892	G	A	0.306115	0.0657226	21.69	3.19794e-06	0.00046068	0.022182	0.983431
Opioid use disorders	L3-Sagittal stratum L	rs141406101	T	C	0.483579	0.0998079	23.47	1.26549e-06	0.029673	0.054671	0.5873
Opioid use disorders	L3-Sagittal stratum L	rs142089863	G	T	0.458395	0.0966349	22.5	2.09976e-06	0.026718	0.028976	0.356509
Opioid use disorders	L3-Sagittal stratum L	rs1883819	G	A	-0.20158	0.0426438	22.35	2.27798e-06	0.0032979	0.010389	0.750914
Opioid use disorders	L3-Sagittal stratum L	rs75939050	C	T	0.824337	0.179065	21.19	4.15346e-06	-0.019256	0.044915	0.668129
Opioid use disorders	L3-Sagittal stratum L	rs76604990	A	G	0.444585	0.0961804	21.37	3.79306e-06	-0.0010887	0.02878	0.969826
Opioid use disorders	L3-Sagittal stratum R	rs115555892	G	A	0.306115	0.0657226	21.69	3.19794e-06	-0.0050661	0.022182	0.819343
Opioid use disorders	L3-Sagittal stratum R	rs141406101	T	C	0.483579	0.0998079	23.47	1.26549e-06	0.064915	0.054669	0.235077
Opioid use disorders	L3-Sagittal stratum R	rs142089863	G	T	0.458395	0.0966349	22.5	2.09976e-06	0.011647	0.028977	0.687733
Opioid use disorders	L3-Sagittal stratum R	rs1883819	G	A	-0.20158	0.0426438	22.35	2.27798e-06	0.0034233	0.010389	0.741771
Opioid use disorders	L3-Sagittal stratum R	rs75939050	C	T	0.824337	0.179065	21.19	4.15346e-06	-0.011721	0.044915	0.794127
Opioid use disorders	L3-Sagittal stratum R	rs76604990	A	G	0.444585	0.0961804	21.37	3.79306e-06	0.0064586	0.02878	0.822438
Opioid use disorders	L3-Splenium of corpus callosum	rs115555892	G	A	0.306115	0.0657226	21.69	3.19794e-06	0.0096294	0.022181	0.664202
Opioid use disorders	L3-Splenium of corpus callosum	rs141406101	T	C	0.483579	0.0998079	23.47	1.26549e-06	0.039306	0.05467	0.472172
Opioid use disorders	L3-Splenium of corpus callosum	rs142089863	G	T	0.458395	0.0966349	22.5	2.09976e-06	0.052656	0.028975	0.0691831
Opioid use disorders	L3-Splenium of corpus callosum	rs1883819	G	A	-0.20158	0.0426438	22.35	2.27798e-06	0.003932	0.010389	0.705083
Opioid use disorders	L3-Splenium of corpus callosum	rs75939050	C	T	0.824337	0.179065	21.19	4.15346e-06	-0.035936	0.044914	0.423653
Opioid use disorders	L3-Splenium of corpus callosum	rs76604990	A	G	0.444585	0.0961804	21.37	3.79306e-06	-0.021038	0.02878	0.464793
Opioid use disorders	L3-Superior cerebellar peduncle L	rs115555892	G	A	0.306115	0.0657226	21.69	3.19794e-06	0.018686	0.022181	0.399567
Opioid use disorders	L3-Superior cerebellar peduncle L	rs141406101	T	C	0.483579	0.0998079	23.47	1.26549e-06	0.04245	0.05467	0.437472
Opioid use disorders	L3-Superior cerebellar peduncle L	rs142089863	G	T	0.458395	0.0966349	22.5	2.09976e-06	0.061556	0.028974	0.0336357
Opioid use disorders	L3-Superior cerebellar peduncle L	rs1883819	G	A	-0.20158	0.0426438	22.35	2.27798e-06	0.0064023	0.010389	0.537737
Opioid use disorders	L3-Superior cerebellar peduncle L	rs75939050	C	T	0.824337	0.179065	21.19	4.15346e-06	0.028678	0.044915	0.523155
Opioid use disorders	L3-Superior cerebellar peduncle L	rs76604990	A	G	0.444585	0.0961804	21.37	3.79306e-06	0.010954	0.02878	0.703493
Opioid use disorders	L3-Superior cerebellar peduncle R	rs115555892	G	A	0.306115	0.0657226	21.69	3.19794e-06	0.018999	0.022181	0.391706
Opioid use disorders	L3-Superior cerebellar peduncle R	rs141406101	T	C	0.483579	0.0998079	23.47	1.26549e-06	0.041386	0.05467	0.449055
Opioid use disorders	L3-Superior cerebellar peduncle R	rs142089863	G	T	0.458395	0.0966349	22.5	2.09976e-06	0.054173	0.028974	0.061546
Opioid use disorders	L3-Superior cerebellar peduncle R	rs1883819	G	A	-0.20158	0.0426438	22.35	2.27798e-06	0.0060534	0.010389	0.560119
Opioid use disorders	L3-Superior cerebellar peduncle R	rs75939050	C	T	0.824337	0.179065	21.19	4.15346e-06	-0.003588	0.044915	0.93633
Opioid use disorders	L3-Superior cerebellar peduncle R	rs76604990	A	G	0.444585	0.0961804	21.37	3.79306e-06	-0.010898	0.02878	0.704937
Opioid use disorders	L3-Superior corona radiata L	rs115555892	G	A	0.306115	0.0657226	21.69	3.19794e-06	-0.02333	0.022181	0.292907
Opioid use disorders	L3-Superior corona radiata L	rs141406101	T	C	0.483579	0.0998079	23.47	1.26549e-06	0.054367	0.05467	0.320015
Opioid use disorders	L3-Superior corona radiata L	rs142089863	G	T	0.458395	0.0966349	22.5	2.09976e-06	0.045149	0.028975	0.119201
Opioid use disorders	L3-Superior corona radiata L	rs1883819	G	A	-0.20158	0.0426438	22.35	2.27798e-06	0.0079095	0.010389	0.446468
Opioid use disorders	L3-Superior corona radiata L	rs75939050	C	T	0.824337	0.179065	21.19	4.15346e-06	-0.0626	0.044913	0.163388
Opioid use disorders	L3-Superior corona radiata L	rs76604990	A	G	0.444585	0.0961804	21.37	3.79306e-06	0.021121	0.02878	0.46302
Opioid use disorders	L3-Superior corona radiata R	rs115555892	G	A	0.306115	0.0657226	21.69	3.19794e-06	-0.018137	0.022181	0.413561
Opioid use disorders	L3-Superior corona radiata R	rs141406101	T	C	0.483579	0.0998079	23.47	1.26549e-06	0.029478	0.054671	0.589753
Opioid use disorders	L3-Superior corona radiata R	rs142089863	G	T	0.458395	0.0966349	22.5	2.09976e-06	0.061932	0.028974	0.0325687
Opioid use disorders	L3-Superior corona radiata R	rs1883819	G	A	-0.20158	0.0426438	22.35	2.27798e-06	0.010593	0.010389	0.307907
Opioid use disorders	L3-Superior corona radiata R	rs75939050	C	T	0.824337	0.179065	21.19	4.15346e-06	-0.031965	0.044914	0.476661
Opioid use disorders	L3-Superior corona radiata R	rs76604990	A	G	0.444585	0.0961804	21.37	3.79306e-06	0.014877	0.02878	0.605202
Opioid use disorders	L3-Superior fronto-occipital fasciculus L	rs115555892	G	A	0.306115	0.0657226	21.69	3.19794e-06	0.019502	0.022181	0.379289
Opioid use disorders	L3-Superior fronto-occipital fasciculus L	rs141406101	T	C	0.483579	0.0998079	23.47	1.26549e-06	0.11138	0.054666	0.0416102
Opioid use disorders	L3-Superior fronto-occipital fasciculus L	rs142089863	G	T	0.458395	0.0966349	22.5	2.09976e-06	0.015219	0.028977	0.599432
Opioid use disorders	L3-Superior fronto-occipital fasciculus L	rs1883819	G	A	-0.20158	0.0426438	22.35	2.27798e-06	-0.0035499	0.010389	0.732588
Opioid use disorders	L3-Superior fronto-occipital fasciculus L	rs75939050	C	T	0.824337	0.179065	21.19	4.15346e-06	-0.033554	0.044914	0.45503
Opioid use disorders	L3-Superior fronto-occipital fasciculus L	rs76604990	A	G	0.444585	0.0961804	21.37	3.79306e-06	-0.018199	0.02878	0.527169
Opioid use disorders	L3-Superior fronto-occipital fasciculus R	rs115555892	G	A	0.306115	0.0657226	21.69	3.19794e-06	0.020255	0.022181	0.361152
Opioid use disorders	L3-Superior fronto-occipital fasciculus R	rs141406101	T	C	0.483579	0.0998079	23.47	1.26549e-06	0.062769	0.054669	0.250917
Opioid use disorders	L3-Superior fronto-occipital fasciculus R	rs142089863	G	T	0.458395	0.0966349	22.5	2.09976e-06	0.038138	0.028976	0.188122
Opioid use disorders	L3-Superior fronto-occipital fasciculus R	rs1883819	G	A	-0.20158	0.0426438	22.35	2.27798e-06	-0.0052536	0.010389	0.613084
Opioid use disorders	L3-Superior fronto-occipital fasciculus R	rs75939050	C	T	0.824337	0.179065	21.19	4.15346e-06	0.0021247	0.044915	0.96227
Opioid use disorders	L3-Superior fronto-occipital fasciculus R	rs76604990	A	G	0.444585	0.0961804	21.37	3.79306e-06	-0.0060568	0.02878	0.833318
Opioid use disorders	L3-Superior longitudinal fasciculus L	rs115555892	G	A	0.306115	0.0657226	21.69	3.19794e-06	0.013772	0.022181	0.534675
Opioid use disorders	L3-Superior longitudinal fasciculus L	rs141406101	T	C	0.483579	0.0998079	23.47	1.26549e-06	0.053877	0.05467	0.324392
Opioid use disorders	L3-Superior longitudinal fasciculus L	rs142089863	G	T	0.458395	0.0966349	22.5	2.09976e-06	0.047439	0.028975	0.101594
Opioid use disorders	L3-Superior longitudinal fasciculus L	rs1883819	G	A	-0.20158	0.0426438	22.35	2.27798e-06	0.0052261	0.010389	0.61495
Opioid use disorders	L3-Superior longitudinal fasciculus L	rs75939050	C	T	0.824337	0.179065	21.19	4.15346e-06	-0.021878	0.044915	0.626181
Opioid use disorders	L3-Superior longitudinal fasciculus L	rs76604990	A	G	0.444585	0.0961804	21.37	3.79306e-06	-0.0064585	0.02878	0.82244
Opioid use disorders	L3-Superior longitudinal fasciculus R	rs115555892	G	A	0.306115	0.0657226	21.69	3.19794e-06	0.0089754	0.022181	0.685757
Opioid use disorders	L3-Superior longitudinal fasciculus R	rs141406101	T	C	0.483579	0.0998079	23.47	1.26549e-06	0.062118	0.054669	0.25587
Opioid use disorders	L3-Superior longitudinal fasciculus R	rs142089863	G	T	0.458395	0.0966349	22.5	2.09976e-06	0.017008	0.028977	0.55725
Opioid use disorders	L3-Superior longitudinal fasciculus R	rs1883819	G	A	-0.20158	0.0426438	22.35	2.27798e-06	-0.0015448	0.010389	0.881794
Opioid use disorders	L3-Superior longitudinal fasciculus R	rs75939050	C	T	0.824337	0.179065	21.19	4.15346e-06	-0.01147	0.044915	0.798432
Opioid use disorders	L3-Superior longitudinal fasciculus R	rs76604990	A	G	0.444585	0.0961804	21.37	3.79306e-06	0.013708	0.02878	0.63387
Opioid use disorders	L3-Tapetum L	rs115555892	G	A	0.306115	0.0657226	21.69	3.19794e-06	-0.0039599	0.022182	0.858316
Opioid use disorders	L3-Tapetum L	rs141406101	T	C	0.483579	0.0998079	23.47	1.26549e-06	0.11043	0.054666	0.043381
Opioid use disorders	L3-Tapetum L	rs142089863	G	T	0.458395	0.0966349	22.5	2.09976e-06	0.00754	0.028977	0.794705
Opioid use disorders	L3-Tapetum L	rs1883819	G	A	-0.20158	0.0426438	22.35	2.27798e-06	0.0082378	0.010389	0.427829
Opioid use disorders	L3-Tapetum L	rs75939050	C	T	0.824337	0.179065	21.19	4.15346e-06	0.039242	0.044914	0.382287
Opioid use disorders	L3-Tapetum L	rs76604990	A	G	0.444585	0.0961804	21.37	3.79306e-06	-0.043554	0.028779	0.130185
Opioid use disorders	L3-Tapetum R	rs115555892	G	A	0.306115	0.0657226	21.69	3.19794e-06	0.0069256	0.022181	0.754866
Opioid use disorders	L3-Tapetum R	rs141406101	T	C	0.483579	0.0998079	23.47	1.26549e-06	0.078278	0.054668	0.152195
Opioid use disorders	L3-Tapetum R	rs142089863	G	T	0.458395	0.0966349	22.5	2.09976e-06	0.016663	0.028977	0.565249
Opioid use disorders	L3-Tapetum R	rs1883819	G	A	-0.20158	0.0426438	22.35	2.27798e-06	-0.0075611	0.010389	0.466745
Opioid use disorders	L3-Tapetum R	rs75939050	C	T	0.824337	0.179065	21.19	4.15346e-06	0.046067	0.044914	0.305056
Opioid use disorders	L3-Tapetum R	rs76604990	A	G	0.444585	0.0961804	21.37	3.79306e-06	-0.043201	0.028779	0.133331
Opioid use disorders	L3-Uncinate fasciculus L	rs115555892	G	A	0.306115	0.0657226	21.69	3.19794e-06	0.026021	0.022181	0.240758
Opioid use disorders	L3-Uncinate fasciculus L	rs141406101	T	C	0.483579	0.0998079	23.47	1.26549e-06	0.041764	0.05467	0.444928
Opioid use disorders	L3-Uncinate fasciculus L	rs142089863	G	T	0.458395	0.0966349	22.5	2.09976e-06	0.037882	0.028976	0.191104
Opioid use disorders	L3-Uncinate fasciculus L	rs1883819	G	A	-0.20158	0.0426438	22.35	2.27798e-06	0.010457	0.010389	0.314159
Opioid use disorders	L3-Uncinate fasciculus L	rs75939050	C	T	0.824337	0.179065	21.19	4.15346e-06	-0.04022	0.044914	0.370536
Opioid use disorders	L3-Uncinate fasciculus L	rs76604990	A	G	0.444585	0.0961804	21.37	3.79306e-06	0.0015105	0.02878	0.958144
Opioid use disorders	L3-Uncinate fasciculus R	rs115555892	G	A	0.306115	0.0657226	21.69	3.19794e-06	0.023051	0.022181	0.298717
Opioid use disorders	L3-Uncinate fasciculus R	rs141406101	T	C	0.483579	0.0998079	23.47	1.26549e-06	-0.031778	0.054671	0.561074
Opioid use disorders	L3-Uncinate fasciculus R	rs142089863	G	T	0.458395	0.0966349	22.5	2.09976e-06	0.0066878	0.028977	0.817474
Opioid use disorders	L3-Uncinate fasciculus R	rs1883819	G	A	-0.20158	0.0426438	22.35	2.27798e-06	-0.0069589	0.010389	0.502979
Opioid use disorders	L3-Uncinate fasciculus R	rs75939050	C	T	0.824337	0.179065	21.19	4.15346e-06	-0.015925	0.044915	0.72292
Opioid use disorders	L3-Uncinate fasciculus R	rs76604990	A	G	0.444585	0.0961804	21.37	3.79306e-06	0.023097	0.02878	0.42225
Opioid use disorders	MD-Anterior corona radiata L	rs115555892	G	A	0.306115	0.0657226	21.69	3.19794e-06	0.0045874	0.022182	0.836159
Opioid use disorders	MD-Anterior corona radiata L	rs141406101	T	C	0.483579	0.0998079	23.47	1.26549e-06	0.079395	0.054668	0.146433
Opioid use disorders	MD-Anterior corona radiata L	rs142089863	G	T	0.458395	0.0966349	22.5	2.09976e-06	0.045289	0.028975	0.118057
Opioid use disorders	MD-Anterior corona radiata L	rs1883819	G	A	-0.20158	0.0426438	22.35	2.27798e-06	0.0041406	0.010389	0.690224
Opioid use disorders	MD-Anterior corona radiata L	rs75939050	C	T	0.824337	0.179065	21.19	4.15346e-06	-0.012236	0.044915	0.78529
Opioid use disorders	MD-Anterior corona radiata L	rs76604990	A	G	0.444585	0.0961804	21.37	3.79306e-06	0.023686	0.02878	0.410516
Opioid use disorders	MD-Anterior corona radiata R	rs115555892	G	A	0.306115	0.0657226	21.69	3.19794e-06	0.0066753	0.022181	0.763467
Opioid use disorders	MD-Anterior corona radiata R	rs141406101	T	C	0.483579	0.0998079	23.47	1.26549e-06	0.087242	0.054668	0.110535
Opioid use disorders	MD-Anterior corona radiata R	rs142089863	G	T	0.458395	0.0966349	22.5	2.09976e-06	0.057873	0.028974	0.0457931
Opioid use disorders	MD-Anterior corona radiata R	rs1883819	G	A	-0.20158	0.0426438	22.35	2.27798e-06	0.0083221	0.010389	0.423117
Opioid use disorders	MD-Anterior corona radiata R	rs75939050	C	T	0.824337	0.179065	21.19	4.15346e-06	-0.0031736	0.044915	0.943672
Opioid use disorders	MD-Anterior corona radiata R	rs76604990	A	G	0.444585	0.0961804	21.37	3.79306e-06	0.0020097	0.02878	0.94433
Opioid use disorders	MD-Anterior limb of internal capsule L	rs115555892	G	A	0.306115	0.0657226	21.69	3.19794e-06	0.0061442	0.022182	0.78179
Opioid use disorders	MD-Anterior limb of internal capsule L	rs141406101	T	C	0.483579	0.0998079	23.47	1.26549e-06	0.0057724	0.054671	0.915913
Opioid use disorders	MD-Anterior limb of internal capsule L	rs142089863	G	T	0.458395	0.0966349	22.5	2.09976e-06	0.063287	0.028974	0.0289534
Opioid use disorders	MD-Anterior limb of internal capsule L	rs1883819	G	A	-0.20158	0.0426438	22.35	2.27798e-06	-0.0026572	0.010389	0.798131
Opioid use disorders	MD-Anterior limb of internal capsule L	rs75939050	C	T	0.824337	0.179065	21.19	4.15346e-06	-0.030292	0.044914	0.500046
Opioid use disorders	MD-Anterior limb of internal capsule L	rs76604990	A	G	0.444585	0.0961804	21.37	3.79306e-06	-0.021979	0.02878	0.445061
Opioid use disorders	MD-Anterior limb of internal capsule R	rs115555892	G	A	0.306115	0.0657226	21.69	3.19794e-06	-0.0047867	0.022182	0.829148
Opioid use disorders	MD-Anterior limb of internal capsule R	rs141406101	T	C	0.483579	0.0998079	23.47	1.26549e-06	0.020424	0.054671	0.708729
Opioid use disorders	MD-Anterior limb of internal capsule R	rs142089863	G	T	0.458395	0.0966349	22.5	2.09976e-06	0.052232	0.028975	0.0714496
Opioid use disorders	MD-Anterior limb of internal capsule R	rs1883819	G	A	-0.20158	0.0426438	22.35	2.27798e-06	-0.0066189	0.010389	0.524071
Opioid use disorders	MD-Anterior limb of internal capsule R	rs75939050	C	T	0.824337	0.179065	21.19	4.15346e-06	-0.0062975	0.044915	0.888495
Opioid use disorders	MD-Anterior limb of internal capsule R	rs76604990	A	G	0.444585	0.0961804	21.37	3.79306e-06	-0.021474	0.02878	0.455596
Opioid use disorders	MD-Body of corpus callosum	rs115555892	G	A	0.306115	0.0657226	21.69	3.19794e-06	0.025117	0.022181	0.257496
Opioid use disorders	MD-Body of corpus callosum	rs141406101	T	C	0.483579	0.0998079	23.47	1.26549e-06	0.025983	0.054671	0.6346
Opioid use disorders	MD-Body of corpus callosum	rs142089863	G	T	0.458395	0.0966349	22.5	2.09976e-06	0.038315	0.028976	0.186076
Opioid use disorders	MD-Body of corpus callosum	rs1883819	G	A	-0.20158	0.0426438	22.35	2.27798e-06	0.014256	0.010389	0.170008
Opioid use disorders	MD-Body of corpus callosum	rs75939050	C	T	0.824337	0.179065	21.19	4.15346e-06	-0.044011	0.044914	0.327152
Opioid use disorders	MD-Body of corpus callosum	rs76604990	A	G	0.444585	0.0961804	21.37	3.79306e-06	0.00857	0.02878	0.765879
Opioid use disorders	MD-Cerebral peduncle L	rs115555892	G	A	0.306115	0.0657226	21.69	3.19794e-06	0.020611	0.022181	0.352793
Opioid use disorders	MD-Cerebral peduncle L	rs141406101	T	C	0.483579	0.0998079	23.47	1.26549e-06	0.016585	0.054671	0.761605
Opioid use disorders	MD-Cerebral peduncle L	rs142089863	G	T	0.458395	0.0966349	22.5	2.09976e-06	0.072164	0.028973	0.0127526
Opioid use disorders	MD-Cerebral peduncle L	rs1883819	G	A	-0.20158	0.0426438	22.35	2.27798e-06	0.0056011	0.010389	0.589807
Opioid use disorders	MD-Cerebral peduncle L	rs75939050	C	T	0.824337	0.179065	21.19	4.15346e-06	-0.0034441	0.044915	0.938878
Opioid use disorders	MD-Cerebral peduncle L	rs76604990	A	G	0.444585	0.0961804	21.37	3.79306e-06	-0.030473	0.028779	0.289681
Opioid use disorders	MD-Cerebral peduncle R	rs115555892	G	A	0.306115	0.0657226	21.69	3.19794e-06	0.045728	0.022179	0.0392464
Opioid use disorders	MD-Cerebral peduncle R	rs141406101	T	C	0.483579	0.0998079	23.47	1.26549e-06	-0.035325	0.054671	0.518203
Opioid use disorders	MD-Cerebral peduncle R	rs142089863	G	T	0.458395	0.0966349	22.5	2.09976e-06	0.089838	0.02897	0.00193108
Opioid use disorders	MD-Cerebral peduncle R	rs1883819	G	A	-0.20158	0.0426438	22.35	2.27798e-06	0.010961	0.010389	0.291414
Opioid use disorders	MD-Cerebral peduncle R	rs75939050	C	T	0.824337	0.179065	21.19	4.15346e-06	0.0027366	0.044915	0.951417
Opioid use disorders	MD-Cerebral peduncle R	rs76604990	A	G	0.444585	0.0961804	21.37	3.79306e-06	-0.0067222	0.02878	0.81532
Opioid use disorders	MD-Cingulum cingulate gyrus L	rs115555892	G	A	0.306115	0.0657226	21.69	3.19794e-06	0.023631	0.022181	0.286728
Opioid use disorders	MD-Cingulum cingulate gyrus L	rs141406101	T	C	0.483579	0.0998079	23.47	1.26549e-06	0.033674	0.054671	0.537935
Opioid use disorders	MD-Cingulum cingulate gyrus L	rs142089863	G	T	0.458395	0.0966349	22.5	2.09976e-06	0.033541	0.028976	0.247059
Opioid use disorders	MD-Cingulum cingulate gyrus L	rs1883819	G	A	-0.20158	0.0426438	22.35	2.27798e-06	0.0099008	0.010389	0.340596
Opioid use disorders	MD-Cingulum cingulate gyrus L	rs75939050	C	T	0.824337	0.179065	21.19	4.15346e-06	-0.036933	0.044914	0.410913
Opioid use disorders	MD-Cingulum cingulate gyrus L	rs76604990	A	G	0.444585	0.0961804	21.37	3.79306e-06	0.051543	0.028778	0.0732993
Opioid use disorders	MD-Cingulum cingulate gyrus R	rs115555892	G	A	0.306115	0.0657226	21.69	3.19794e-06	0.026067	0.022181	0.239922
Opioid use disorders	MD-Cingulum cingulate gyrus R	rs141406101	T	C	0.483579	0.0998079	23.47	1.26549e-06	0.054172	0.05467	0.321751
Opioid use disorders	MD-Cingulum cingulate gyrus R	rs142089863	G	T	0.458395	0.0966349	22.5	2.09976e-06	0.032137	0.028976	0.267411
Opioid use disorders	MD-Cingulum cingulate gyrus R	rs1883819	G	A	-0.20158	0.0426438	22.35	2.27798e-06	0.0082845	0.010389	0.425216
Opioid use disorders	MD-Cingulum cingulate gyrus R	rs75939050	C	T	0.824337	0.179065	21.19	4.15346e-06	0.0071539	0.044915	0.873452
Opioid use disorders	MD-Cingulum cingulate gyrus R	rs76604990	A	G	0.444585	0.0961804	21.37	3.79306e-06	0.030942	0.028779	0.282312
Opioid use disorders	MD-Cingulum hippocampus L	rs115555892	G	A	0.306115	0.0657226	21.69	3.19794e-06	0.029487	0.022181	0.18373
Opioid use disorders	MD-Cingulum hippocampus L	rs141406101	T	C	0.483579	0.0998079	23.47	1.26549e-06	0.0098773	0.054671	0.856629
Opioid use disorders	MD-Cingulum hippocampus L	rs142089863	G	T	0.458395	0.0966349	22.5	2.09976e-06	0.0048077	0.028977	0.868224
Opioid use disorders	MD-Cingulum hippocampus L	rs1883819	G	A	-0.20158	0.0426438	22.35	2.27798e-06	0.0071181	0.010389	0.493253
Opioid use disorders	MD-Cingulum hippocampus L	rs75939050	C	T	0.824337	0.179065	21.19	4.15346e-06	-0.061984	0.044913	0.167575
Opioid use disorders	MD-Cingulum hippocampus L	rs76604990	A	G	0.444585	0.0961804	21.37	3.79306e-06	0.037807	0.028779	0.18896
Opioid use disorders	MD-Cingulum hippocampus R	rs115555892	G	A	0.306115	0.0657226	21.69	3.19794e-06	0.05981	0.022178	0.00700487
Opioid use disorders	MD-Cingulum hippocampus R	rs141406101	T	C	0.483579	0.0998079	23.47	1.26549e-06	-0.022605	0.054671	0.679266
Opioid use disorders	MD-Cingulum hippocampus R	rs142089863	G	T	0.458395	0.0966349	22.5	2.09976e-06	0.03559	0.028976	0.219356
Opioid use disorders	MD-Cingulum hippocampus R	rs1883819	G	A	-0.20158	0.0426438	22.35	2.27798e-06	0.0073221	0.010389	0.48095
Opioid use disorders	MD-Cingulum hippocampus R	rs75939050	C	T	0.824337	0.179065	21.19	4.15346e-06	-0.0353	0.044914	0.431907
Opioid use disorders	MD-Cingulum hippocampus R	rs76604990	A	G	0.444585	0.0961804	21.37	3.79306e-06	0.036842	0.028779	0.200503
Opioid use disorders	MD-Corticospinal tract L	rs115555892	G	A	0.306115	0.0657226	21.69	3.19794e-06	-0.022482	0.022181	0.310799
Opioid use disorders	MD-Corticospinal tract L	rs141406101	T	C	0.483579	0.0998079	23.47	1.26549e-06	0.060407	0.054669	0.269197
Opioid use disorders	MD-Corticospinal tract L	rs142089863	G	T	0.458395	0.0966349	22.5	2.09976e-06	0.0041494	0.028977	0.886137
Opioid use disorders	MD-Corticospinal tract L	rs1883819	G	A	-0.20158	0.0426438	22.35	2.27798e-06	0.00013157	0.010389	0.989896
Opioid use disorders	MD-Corticospinal tract L	rs75939050	C	T	0.824337	0.179065	21.19	4.15346e-06	0.063479	0.044913	0.157554
Opioid use disorders	MD-Corticospinal tract L	rs76604990	A	G	0.444585	0.0961804	21.37	3.79306e-06	-0.03435	0.028779	0.232654
Opioid use disorders	MD-Corticospinal tract R	rs115555892	G	A	0.306115	0.0657226	21.69	3.19794e-06	-0.0095184	0.022181	0.667852
Opioid use disorders	MD-Corticospinal tract R	rs141406101	T	C	0.483579	0.0998079	23.47	1.26549e-06	0.10266	0.054666	0.0604088
Opioid use disorders	MD-Corticospinal tract R	rs142089863	G	T	0.458395	0.0966349	22.5	2.09976e-06	-0.022291	0.028976	0.441723
Opioid use disorders	MD-Corticospinal tract R	rs1883819	G	A	-0.20158	0.0426438	22.35	2.27798e-06	0.013446	0.010389	0.195592
Opioid use disorders	MD-Corticospinal tract R	rs75939050	C	T	0.824337	0.179065	21.19	4.15346e-06	0.088094	0.044911	0.049831
Opioid use disorders	MD-Corticospinal tract R	rs76604990	A	G	0.444585	0.0961804	21.37	3.79306e-06	-0.023459	0.02878	0.415002
Opioid use disorders	MD-External capsule L	rs115555892	G	A	0.306115	0.0657226	21.69	3.19794e-06	0.0040536	0.022182	0.854998
Opioid use disorders	MD-External capsule L	rs141406101	T	C	0.483579	0.0998079	23.47	1.26549e-06	0.015636	0.054671	0.774872
Opioid use disorders	MD-External capsule L	rs142089863	G	T	0.458395	0.0966349	22.5	2.09976e-06	0.063901	0.028973	0.0274284
Opioid use disorders	MD-External capsule L	rs1883819	G	A	-0.20158	0.0426438	22.35	2.27798e-06	0.0056594	0.010389	0.585936
Opioid use disorders	MD-External capsule L	rs75939050	C	T	0.824337	0.179065	21.19	4.15346e-06	-0.00077756	0.044915	0.986188
Opioid use disorders	MD-External capsule L	rs76604990	A	G	0.444585	0.0961804	21.37	3.79306e-06	-0.016783	0.02878	0.559796
Opioid use disorders	MD-External capsule R	rs115555892	G	A	0.306115	0.0657226	21.69	3.19794e-06	-0.0061732	0.022182	0.780782
Opioid use disorders	MD-External capsule R	rs141406101	T	C	0.483579	0.0998079	23.47	1.26549e-06	0.034482	0.054671	0.528226
Opioid use disorders	MD-External capsule R	rs142089863	G	T	0.458395	0.0966349	22.5	2.09976e-06	0.065563	0.028973	0.0236537
Opioid use disorders	MD-External capsule R	rs1883819	G	A	-0.20158	0.0426438	22.35	2.27798e-06	-0.0018653	0.010389	0.857514
Opioid use disorders	MD-External capsule R	rs75939050	C	T	0.824337	0.179065	21.19	4.15346e-06	0.0089281	0.044915	0.842438
Opioid use disorders	MD-External capsule R	rs76604990	A	G	0.444585	0.0961804	21.37	3.79306e-06	-0.0062161	0.02878	0.829001
Opioid use disorders	MD-Fornix cres+Stria terminalis L	rs115555892	G	A	0.306115	0.0657226	21.69	3.19794e-06	0.010603	0.022181	0.632659
Opioid use disorders	MD-Fornix cres+Stria terminalis L	rs141406101	T	C	0.483579	0.0998079	23.47	1.26549e-06	0.041635	0.05467	0.446324
Opioid use disorders	MD-Fornix cres+Stria terminalis L	rs142089863	G	T	0.458395	0.0966349	22.5	2.09976e-06	-0.041303	0.028975	0.154042
Opioid use disorders	MD-Fornix cres+Stria terminalis L	rs1883819	G	A	-0.20158	0.0426438	22.35	2.27798e-06	0.0093365	0.010389	0.368825
Opioid use disorders	MD-Fornix cres+Stria terminalis L	rs75939050	C	T	0.824337	0.179065	21.19	4.15346e-06	0.0044548	0.044915	0.920994
Opioid use disorders	MD-Fornix cres+Stria terminalis L	rs76604990	A	G	0.444585	0.0961804	21.37	3.79306e-06	-0.037531	0.028779	0.192212
Opioid use disorders	MD-Fornix cres+Stria terminalis R	rs115555892	G	A	0.306115	0.0657226	21.69	3.19794e-06	0.0045966	0.022182	0.835834
Opioid use disorders	MD-Fornix cres+Stria terminalis R	rs141406101	T	C	0.483579	0.0998079	23.47	1.26549e-06	0.079592	0.054668	0.145432
Opioid use disorders	MD-Fornix cres+Stria terminalis R	rs142089863	G	T	0.458395	0.0966349	22.5	2.09976e-06	-0.0042738	0.028977	0.882746
Opioid use disorders	MD-Fornix cres+Stria terminalis R	rs1883819	G	A	-0.20158	0.0426438	22.35	2.27798e-06	0.0034651	0.010389	0.738737
Opioid use disorders	MD-Fornix cres+Stria terminalis R	rs75939050	C	T	0.824337	0.179065	21.19	4.15346e-06	0.0077221	0.044915	0.863495
Opioid use disorders	MD-Fornix cres+Stria terminalis R	rs76604990	A	G	0.444585	0.0961804	21.37	3.79306e-06	-0.056029	0.028778	0.0515466
Opioid use disorders	MD-Fornix	rs115555892	G	A	0.306115	0.0657226	21.69	3.19794e-06	0.024283	0.022181	0.273634
Opioid use disorders	MD-Fornix	rs141406101	T	C	0.483579	0.0998079	23.47	1.26549e-06	0.071321	0.054669	0.192044
Opioid use disorders	MD-Fornix	rs142089863	G	T	0.458395	0.0966349	22.5	2.09976e-06	-0.022782	0.028976	0.431748
Opioid use disorders	MD-Fornix	rs1883819	G	A	-0.20158	0.0426438	22.35	2.27798e-06	-0.012138	0.010389	0.242661
Opioid use disorders	MD-Fornix	rs75939050	C	T	0.824337	0.179065	21.19	4.15346e-06	-0.025292	0.044915	0.573363
Opioid use disorders	MD-Fornix	rs76604990	A	G	0.444585	0.0961804	21.37	3.79306e-06	-0.057019	0.028777	0.0475554
Opioid use disorders	MD-Genu of corpus callosum	rs115555892	G	A	0.306115	0.0657226	21.69	3.19794e-06	0.021753	0.022181	0.326753
Opioid use disorders	MD-Genu of corpus callosum	rs141406101	T	C	0.483579	0.0998079	23.47	1.26549e-06	0.049609	0.05467	0.364192
Opioid use disorders	MD-Genu of corpus callosum	rs142089863	G	T	0.458395	0.0966349	22.5	2.09976e-06	0.023064	0.028976	0.426059
Opioid use disorders	MD-Genu of corpus callosum	rs1883819	G	A	-0.20158	0.0426438	22.35	2.27798e-06	0.0081166	0.010389	0.43465
Opioid use disorders	MD-Genu of corpus callosum	rs75939050	C	T	0.824337	0.179065	21.19	4.15346e-06	0.0027097	0.044915	0.951895
Opioid use disorders	MD-Genu of corpus callosum	rs76604990	A	G	0.444585	0.0961804	21.37	3.79306e-06	0.015093	0.02878	0.599984
Opioid use disorders	MD-Inferior cerebellar peduncle L	rs115555892	G	A	0.306115	0.0657226	21.69	3.19794e-06	-0.0049751	0.022182	0.822534
Opioid use disorders	MD-Inferior cerebellar peduncle L	rs141406101	T	C	0.483579	0.0998079	23.47	1.26549e-06	0.028778	0.054671	0.598618
Opioid use disorders	MD-Inferior cerebellar peduncle L	rs142089863	G	T	0.458395	0.0966349	22.5	2.09976e-06	-0.01159	0.028977	0.689192
Opioid use disorders	MD-Inferior cerebellar peduncle L	rs1883819	G	A	-0.20158	0.0426438	22.35	2.27798e-06	0.0092036	0.010389	0.375682
Opioid use disorders	MD-Inferior cerebellar peduncle L	rs75939050	C	T	0.824337	0.179065	21.19	4.15346e-06	-0.049189	0.044914	0.273445
Opioid use disorders	MD-Inferior cerebellar peduncle L	rs76604990	A	G	0.444585	0.0961804	21.37	3.79306e-06	0.022313	0.02878	0.438177
Opioid use disorders	MD-Inferior cerebellar peduncle R	rs115555892	G	A	0.306115	0.0657226	21.69	3.19794e-06	0.0046941	0.022182	0.832402
Opioid use disorders	MD-Inferior cerebellar peduncle R	rs141406101	T	C	0.483579	0.0998079	23.47	1.26549e-06	0.017931	0.054671	0.742916
Opioid use disorders	MD-Inferior cerebellar peduncle R	rs142089863	G	T	0.458395	0.0966349	22.5	2.09976e-06	-0.032664	0.028976	0.259645
Opioid use disorders	MD-Inferior cerebellar peduncle R	rs1883819	G	A	-0.20158	0.0426438	22.35	2.27798e-06	0.010735	0.010389	0.30146
Opioid use disorders	MD-Inferior cerebellar peduncle R	rs75939050	C	T	0.824337	0.179065	21.19	4.15346e-06	-0.026778	0.044915	0.551049
Opioid use disorders	MD-Inferior cerebellar peduncle R	rs76604990	A	G	0.444585	0.0961804	21.37	3.79306e-06	0.005045	0.02878	0.860849
Opioid use disorders	MD-Medial lemniscus L	rs115555892	G	A	0.306115	0.0657226	21.69	3.19794e-06	0.0065529	0.022181	0.76768
Opioid use disorders	MD-Medial lemniscus L	rs141406101	T	C	0.483579	0.0998079	23.47	1.26549e-06	0.064828	0.054669	0.235706
Opioid use disorders	MD-Medial lemniscus L	rs142089863	G	T	0.458395	0.0966349	22.5	2.09976e-06	-0.05247	0.028975	0.0701617
Opioid use disorders	MD-Medial lemniscus L	rs1883819	G	A	-0.20158	0.0426438	22.35	2.27798e-06	-0.0017105	0.010389	0.869231
Opioid use disorders	MD-Medial lemniscus L	rs75939050	C	T	0.824337	0.179065	21.19	4.15346e-06	0.078913	0.044912	0.0789223
Opioid use disorders	MD-Medial lemniscus L	rs76604990	A	G	0.444585	0.0961804	21.37	3.79306e-06	-0.010164	0.02878	0.723986
Opioid use disorders	MD-Medial lemniscus R	rs115555892	G	A	0.306115	0.0657226	21.69	3.19794e-06	0.012626	0.022181	0.56922
Opioid use disorders	MD-Medial lemniscus R	rs141406101	T	C	0.483579	0.0998079	23.47	1.26549e-06	0.047074	0.05467	0.389215
Opioid use disorders	MD-Medial lemniscus R	rs142089863	G	T	0.458395	0.0966349	22.5	2.09976e-06	-0.048928	0.028975	0.0913061
Opioid use disorders	MD-Medial lemniscus R	rs1883819	G	A	-0.20158	0.0426438	22.35	2.27798e-06	0.0042179	0.010389	0.684763
Opioid use disorders	MD-Medial lemniscus R	rs75939050	C	T	0.824337	0.179065	21.19	4.15346e-06	0.074159	0.044912	0.0987188
Opioid use disorders	MD-Medial lemniscus R	rs76604990	A	G	0.444585	0.0961804	21.37	3.79306e-06	-0.00044977	0.02878	0.987532
Opioid use disorders	MD-Middle cerebellar peduncle	rs115555892	G	A	0.306115	0.0657226	21.69	3.19794e-06	0.010177	0.022181	0.646368
Opioid use disorders	MD-Middle cerebellar peduncle	rs141406101	T	C	0.483579	0.0998079	23.47	1.26549e-06	0.059222	0.05467	0.278702
Opioid use disorders	MD-Middle cerebellar peduncle	rs142089863	G	T	0.458395	0.0966349	22.5	2.09976e-06	0.01941	0.028977	0.502956
Opioid use disorders	MD-Middle cerebellar peduncle	rs1883819	G	A	-0.20158	0.0426438	22.35	2.27798e-06	0.002808	0.010389	0.786937
Opioid use disorders	MD-Middle cerebellar peduncle	rs75939050	C	T	0.824337	0.179065	21.19	4.15346e-06	0.056938	0.044913	0.204909
Opioid use disorders	MD-Middle cerebellar peduncle	rs76604990	A	G	0.444585	0.0961804	21.37	3.79306e-06	-0.02441	0.02878	0.39636
Opioid use disorders	MD-Pontine crossing tract	rs115555892	G	A	0.306115	0.0657226	21.69	3.19794e-06	-0.015562	0.022181	0.482959
Opioid use disorders	MD-Pontine crossing tract	rs141406101	T	C	0.483579	0.0998079	23.47	1.26549e-06	0.096064	0.054667	0.078886
Opioid use disorders	MD-Pontine crossing tract	rs142089863	G	T	0.458395	0.0966349	22.5	2.09976e-06	-0.01017	0.028977	0.725621
Opioid use disorders	MD-Pontine crossing tract	rs1883819	G	A	-0.20158	0.0426438	22.35	2.27798e-06	0.0083883	0.010389	0.41943
Opioid use disorders	MD-Pontine crossing tract	rs75939050	C	T	0.824337	0.179065	21.19	4.15346e-06	0.086533	0.044911	0.0540256
Opioid use disorders	MD-Pontine crossing tract	rs76604990	A	G	0.444585	0.0961804	21.37	3.79306e-06	-0.043572	0.028779	0.130029
Opioid use disorders	MD-Posterior corona radiata L	rs115555892	G	A	0.306115	0.0657226	21.69	3.19794e-06	0.0044664	0.022182	0.840421
Opioid use disorders	MD-Posterior corona radiata L	rs141406101	T	C	0.483579	0.0998079	23.47	1.26549e-06	0.095816	0.054667	0.079671
Opioid use disorders	MD-Posterior corona radiata L	rs142089863	G	T	0.458395	0.0966349	22.5	2.09976e-06	0.017755	0.028977	0.540057
Opioid use disorders	MD-Posterior corona radiata L	rs1883819	G	A	-0.20158	0.0426438	22.35	2.27798e-06	0.0068684	0.010389	0.508546
Opioid use disorders	MD-Posterior corona radiata L	rs75939050	C	T	0.824337	0.179065	21.19	4.15346e-06	-0.02536	0.044915	0.572335
Opioid use disorders	MD-Posterior corona radiata L	rs76604990	A	G	0.444585	0.0961804	21.37	3.79306e-06	0.0016983	0.02878	0.952945
Opioid use disorders	MD-Posterior corona radiata R	rs115555892	G	A	0.306115	0.0657226	21.69	3.19794e-06	0.018473	0.022181	0.404958
Opioid use disorders	MD-Posterior corona radiata R	rs141406101	T	C	0.483579	0.0998079	23.47	1.26549e-06	0.073785	0.054669	0.177133
Opioid use disorders	MD-Posterior corona radiata R	rs142089863	G	T	0.458395	0.0966349	22.5	2.09976e-06	0.029321	0.028976	0.311602
Opioid use disorders	MD-Posterior corona radiata R	rs1883819	G	A	-0.20158	0.0426438	22.35	2.27798e-06	0.0031722	0.010389	0.760116
Opioid use disorders	MD-Posterior corona radiata R	rs75939050	C	T	0.824337	0.179065	21.19	4.15346e-06	-0.014058	0.044915	0.754293
Opioid use disorders	MD-Posterior corona radiata R	rs76604990	A	G	0.444585	0.0961804	21.37	3.79306e-06	-0.0091457	0.02878	0.750654
Opioid use disorders	MD-Posterior limb of internal capsule L	rs115555892	G	A	0.306115	0.0657226	21.69	3.19794e-06	0.026817	0.022181	0.226673
Opioid use disorders	MD-Posterior limb of internal capsule L	rs141406101	T	C	0.483579	0.0998079	23.47	1.26549e-06	0.066576	0.054669	0.223311
Opioid use disorders	MD-Posterior limb of internal capsule L	rs142089863	G	T	0.458395	0.0966349	22.5	2.09976e-06	0.065078	0.028973	0.0247059
Opioid use disorders	MD-Posterior limb of internal capsule L	rs1883819	G	A	-0.20158	0.0426438	22.35	2.27798e-06	-0.0037278	0.010389	0.719731
Opioid use disorders	MD-Posterior limb of internal capsule L	rs75939050	C	T	0.824337	0.179065	21.19	4.15346e-06	-0.018731	0.044915	0.676659
Opioid use disorders	MD-Posterior limb of internal capsule L	rs76604990	A	G	0.444585	0.0961804	21.37	3.79306e-06	-0.0043458	0.02878	0.879978
Opioid use disorders	MD-Posterior limb of internal capsule R	rs115555892	G	A	0.306115	0.0657226	21.69	3.19794e-06	0.0083663	0.022181	0.706041
Opioid use disorders	MD-Posterior limb of internal capsule R	rs141406101	T	C	0.483579	0.0998079	23.47	1.26549e-06	0.047962	0.05467	0.380329
Opioid use disorders	MD-Posterior limb of internal capsule R	rs142089863	G	T	0.458395	0.0966349	22.5	2.09976e-06	0.064463	0.028973	0.0260976
Opioid use disorders	MD-Posterior limb of internal capsule R	rs1883819	G	A	-0.20158	0.0426438	22.35	2.27798e-06	-0.0057561	0.010389	0.579549
Opioid use disorders	MD-Posterior limb of internal capsule R	rs75939050	C	T	0.824337	0.179065	21.19	4.15346e-06	0.012231	0.044915	0.78538
Opioid use disorders	MD-Posterior limb of internal capsule R	rs76604990	A	G	0.444585	0.0961804	21.37	3.79306e-06	-0.00081074	0.02878	0.977527
Opioid use disorders	MD-Posterior thalamic radiation L	rs115555892	G	A	0.306115	0.0657226	21.69	3.19794e-06	-0.014997	0.022181	0.498976
Opioid use disorders	MD-Posterior thalamic radiation L	rs141406101	T	C	0.483579	0.0998079	23.47	1.26549e-06	0.06592	0.054669	0.227908
Opioid use disorders	MD-Posterior thalamic radiation L	rs142089863	G	T	0.458395	0.0966349	22.5	2.09976e-06	0.028326	0.028976	0.328307
Opioid use disorders	MD-Posterior thalamic radiation L	rs1883819	G	A	-0.20158	0.0426438	22.35	2.27798e-06	-0.005533	0.010389	0.594333
Opioid use disorders	MD-Posterior thalamic radiation L	rs75939050	C	T	0.824337	0.179065	21.19	4.15346e-06	-0.027053	0.044915	0.546966
Opioid use disorders	MD-Posterior thalamic radiation L	rs76604990	A	G	0.444585	0.0961804	21.37	3.79306e-06	0.015808	0.02878	0.582827
Opioid use disorders	MD-Posterior thalamic radiation R	rs115555892	G	A	0.306115	0.0657226	21.69	3.19794e-06	0.0019645	0.022182	0.929429
Opioid use disorders	MD-Posterior thalamic radiation R	rs141406101	T	C	0.483579	0.0998079	23.47	1.26549e-06	0.076956	0.054668	0.159239
Opioid use disorders	MD-Posterior thalamic radiation R	rs142089863	G	T	0.458395	0.0966349	22.5	2.09976e-06	0.019689	0.028976	0.496833
Opioid use disorders	MD-Posterior thalamic radiation R	rs1883819	G	A	-0.20158	0.0426438	22.35	2.27798e-06	-0.0069456	0.010389	0.503791
Opioid use disorders	MD-Posterior thalamic radiation R	rs75939050	C	T	0.824337	0.179065	21.19	4.15346e-06	0.0029645	0.044915	0.947377
Opioid use disorders	MD-Posterior thalamic radiation R	rs76604990	A	G	0.444585	0.0961804	21.37	3.79306e-06	0.016106	0.02878	0.575732
Opioid use disorders	MD-Retrolenticular part of internal capsule L	rs115555892	G	A	0.306115	0.0657226	21.69	3.19794e-06	-0.0013866	0.022182	0.950156
Opioid use disorders	MD-Retrolenticular part of internal capsule L	rs141406101	T	C	0.483579	0.0998079	23.47	1.26549e-06	0.058906	0.05467	0.281274
Opioid use disorders	MD-Retrolenticular part of internal capsule L	rs142089863	G	T	0.458395	0.0966349	22.5	2.09976e-06	0.041283	0.028975	0.154245
Opioid use disorders	MD-Retrolenticular part of internal capsule L	rs1883819	G	A	-0.20158	0.0426438	22.35	2.27798e-06	-7.7278e-05	0.010389	0.994065
Opioid use disorders	MD-Retrolenticular part of internal capsule L	rs75939050	C	T	0.824337	0.179065	21.19	4.15346e-06	-0.025519	0.044915	0.569928
Opioid use disorders	MD-Retrolenticular part of internal capsule L	rs76604990	A	G	0.444585	0.0961804	21.37	3.79306e-06	-0.0020827	0.02878	0.942313
Opioid use disorders	MD-Retrolenticular part of internal capsule R	rs115555892	G	A	0.306115	0.0657226	21.69	3.19794e-06	0.015973	0.022181	0.471455
Opioid use disorders	MD-Retrolenticular part of internal capsule R	rs141406101	T	C	0.483579	0.0998079	23.47	1.26549e-06	0.03152	0.054671	0.564261
Opioid use disorders	MD-Retrolenticular part of internal capsule R	rs142089863	G	T	0.458395	0.0966349	22.5	2.09976e-06	0.049609	0.028975	0.086896
Opioid use disorders	MD-Retrolenticular part of internal capsule R	rs1883819	G	A	-0.20158	0.0426438	22.35	2.27798e-06	-0.0017927	0.010389	0.863004
Opioid use disorders	MD-Retrolenticular part of internal capsule R	rs75939050	C	T	0.824337	0.179065	21.19	4.15346e-06	-0.047125	0.044914	0.294083
Opioid use disorders	MD-Retrolenticular part of internal capsule R	rs76604990	A	G	0.444585	0.0961804	21.37	3.79306e-06	-0.0061925	0.02878	0.829639
Opioid use disorders	MD-Sagittal stratum L	rs115555892	G	A	0.306115	0.0657226	21.69	3.19794e-06	-0.009527	0.022181	0.66756
Opioid use disorders	MD-Sagittal stratum L	rs141406101	T	C	0.483579	0.0998079	23.47	1.26549e-06	0.024286	0.054671	0.656886
Opioid use disorders	MD-Sagittal stratum L	rs142089863	G	T	0.458395	0.0966349	22.5	2.09976e-06	0.03115	0.028976	0.282377
Opioid use disorders	MD-Sagittal stratum L	rs1883819	G	A	-0.20158	0.0426438	22.35	2.27798e-06	0.00015361	0.010389	0.988204
Opioid use disorders	MD-Sagittal stratum L	rs75939050	C	T	0.824337	0.179065	21.19	4.15346e-06	-0.016454	0.044915	0.714118
Opioid use disorders	MD-Sagittal stratum L	rs76604990	A	G	0.444585	0.0961804	21.37	3.79306e-06	0.0077594	0.02878	0.787463
Opioid use disorders	MD-Sagittal stratum R	rs115555892	G	A	0.306115	0.0657226	21.69	3.19794e-06	-0.0075843	0.022181	0.73242
Opioid use disorders	MD-Sagittal stratum R	rs141406101	T	C	0.483579	0.0998079	23.47	1.26549e-06	0.051817	0.05467	0.343234
Opioid use disorders	MD-Sagittal stratum R	rs142089863	G	T	0.458395	0.0966349	22.5	2.09976e-06	0.014791	0.028977	0.609747
Opioid use disorders	MD-Sagittal stratum R	rs1883819	G	A	-0.20158	0.0426438	22.35	2.27798e-06	0.0033434	0.010389	0.747601
Opioid use disorders	MD-Sagittal stratum R	rs75939050	C	T	0.824337	0.179065	21.19	4.15346e-06	0.0052061	0.044915	0.907724
Opioid use disorders	MD-Sagittal stratum R	rs76604990	A	G	0.444585	0.0961804	21.37	3.79306e-06	0.011604	0.02878	0.686815
Opioid use disorders	MD-Splenium of corpus callosum	rs115555892	G	A	0.306115	0.0657226	21.69	3.19794e-06	0.019699	0.022181	0.37449
Opioid use disorders	MD-Splenium of corpus callosum	rs141406101	T	C	0.483579	0.0998079	23.47	1.26549e-06	0.026762	0.054671	0.624496
Opioid use disorders	MD-Splenium of corpus callosum	rs142089863	G	T	0.458395	0.0966349	22.5	2.09976e-06	0.06305	0.028974	0.0295529
Opioid use disorders	MD-Splenium of corpus callosum	rs1883819	G	A	-0.20158	0.0426438	22.35	2.27798e-06	0.0045779	0.010389	0.659478
Opioid use disorders	MD-Splenium of corpus callosum	rs75939050	C	T	0.824337	0.179065	21.19	4.15346e-06	-0.041384	0.044914	0.356854
Opioid use disorders	MD-Splenium of corpus callosum	rs76604990	A	G	0.444585	0.0961804	21.37	3.79306e-06	-0.034663	0.028779	0.228428
Opioid use disorders	MD-Superior cerebellar peduncle L	rs115555892	G	A	0.306115	0.0657226	21.69	3.19794e-06	0.026791	0.022181	0.227122
Opioid use disorders	MD-Superior cerebellar peduncle L	rs141406101	T	C	0.483579	0.0998079	23.47	1.26549e-06	0.053359	0.05467	0.329064
Opioid use disorders	MD-Superior cerebellar peduncle L	rs142089863	G	T	0.458395	0.0966349	22.5	2.09976e-06	0.042568	0.028975	0.141818
Opioid use disorders	MD-Superior cerebellar peduncle L	rs1883819	G	A	-0.20158	0.0426438	22.35	2.27798e-06	0.012078	0.010389	0.245008
Opioid use disorders	MD-Superior cerebellar peduncle L	rs75939050	C	T	0.824337	0.179065	21.19	4.15346e-06	-0.021145	0.044915	0.637808
Opioid use disorders	MD-Superior cerebellar peduncle L	rs76604990	A	G	0.444585	0.0961804	21.37	3.79306e-06	0.021671	0.02878	0.451461
Opioid use disorders	MD-Superior cerebellar peduncle R	rs115555892	G	A	0.306115	0.0657226	21.69	3.19794e-06	0.036458	0.02218	0.100244
Opioid use disorders	MD-Superior cerebellar peduncle R	rs141406101	T	C	0.483579	0.0998079	23.47	1.26549e-06	0.043128	0.05467	0.43019
Opioid use disorders	MD-Superior cerebellar peduncle R	rs142089863	G	T	0.458395	0.0966349	22.5	2.09976e-06	0.043101	0.028975	0.136899
Opioid use disorders	MD-Superior cerebellar peduncle R	rs1883819	G	A	-0.20158	0.0426438	22.35	2.27798e-06	0.0087123	0.010389	0.401698
Opioid use disorders	MD-Superior cerebellar peduncle R	rs75939050	C	T	0.824337	0.179065	21.19	4.15346e-06	-0.0372	0.044914	0.40754
Opioid use disorders	MD-Superior cerebellar peduncle R	rs76604990	A	G	0.444585	0.0961804	21.37	3.79306e-06	0.00084451	0.02878	0.976592
Opioid use disorders	MD-Superior corona radiata L	rs115555892	G	A	0.306115	0.0657226	21.69	3.19794e-06	-0.0047148	0.022182	0.831676
Opioid use disorders	MD-Superior corona radiata L	rs141406101	T	C	0.483579	0.0998079	23.47	1.26549e-06	0.058807	0.05467	0.282085
Opioid use disorders	MD-Superior corona radiata L	rs142089863	G	T	0.458395	0.0966349	22.5	2.09976e-06	0.029322	0.028976	0.31158
Opioid use disorders	MD-Superior corona radiata L	rs1883819	G	A	-0.20158	0.0426438	22.35	2.27798e-06	0.0034102	0.010389	0.742728
Opioid use disorders	MD-Superior corona radiata L	rs75939050	C	T	0.824337	0.179065	21.19	4.15346e-06	-0.04562	0.044914	0.30977
Opioid use disorders	MD-Superior corona radiata L	rs76604990	A	G	0.444585	0.0961804	21.37	3.79306e-06	0.011755	0.02878	0.682967
Opioid use disorders	MD-Superior corona radiata R	rs115555892	G	A	0.306115	0.0657226	21.69	3.19794e-06	-0.0019145	0.022182	0.931222
Opioid use disorders	MD-Superior corona radiata R	rs141406101	T	C	0.483579	0.0998079	23.47	1.26549e-06	0.052331	0.05467	0.33847
Opioid use disorders	MD-Superior corona radiata R	rs142089863	G	T	0.458395	0.0966349	22.5	2.09976e-06	0.044474	0.028975	0.124822
Opioid use disorders	MD-Superior corona radiata R	rs1883819	G	A	-0.20158	0.0426438	22.35	2.27798e-06	0.0080651	0.010389	0.437572
Opioid use disorders	MD-Superior corona radiata R	rs75939050	C	T	0.824337	0.179065	21.19	4.15346e-06	-0.020041	0.044915	0.655451
Opioid use disorders	MD-Superior corona radiata R	rs76604990	A	G	0.444585	0.0961804	21.37	3.79306e-06	0.0065407	0.02878	0.820219
Opioid use disorders	MD-Superior fronto-occipital fasciculus L	rs115555892	G	A	0.306115	0.0657226	21.69	3.19794e-06	0.018576	0.022181	0.402346
Opioid use disorders	MD-Superior fronto-occipital fasciculus L	rs141406101	T	C	0.483579	0.0998079	23.47	1.26549e-06	0.11371	0.054665	0.0375319
Opioid use disorders	MD-Superior fronto-occipital fasciculus L	rs142089863	G	T	0.458395	0.0966349	22.5	2.09976e-06	0.011945	0.028977	0.680174
Opioid use disorders	MD-Superior fronto-occipital fasciculus L	rs1883819	G	A	-0.20158	0.0426438	22.35	2.27798e-06	-0.0018053	0.010389	0.862047
Opioid use disorders	MD-Superior fronto-occipital fasciculus L	rs75939050	C	T	0.824337	0.179065	21.19	4.15346e-06	-0.061351	0.044913	0.171957
Opioid use disorders	MD-Superior fronto-occipital fasciculus L	rs76604990	A	G	0.444585	0.0961804	21.37	3.79306e-06	-0.02555	0.02878	0.374662
Opioid use disorders	MD-Superior fronto-occipital fasciculus R	rs115555892	G	A	0.306115	0.0657226	21.69	3.19794e-06	0.00055794	0.022182	0.979933
Opioid use disorders	MD-Superior fronto-occipital fasciculus R	rs141406101	T	C	0.483579	0.0998079	23.47	1.26549e-06	0.08286	0.054668	0.129613
Opioid use disorders	MD-Superior fronto-occipital fasciculus R	rs142089863	G	T	0.458395	0.0966349	22.5	2.09976e-06	0.042727	0.028975	0.140336
Opioid use disorders	MD-Superior fronto-occipital fasciculus R	rs1883819	G	A	-0.20158	0.0426438	22.35	2.27798e-06	-0.004304	0.010389	0.678672
Opioid use disorders	MD-Superior fronto-occipital fasciculus R	rs75939050	C	T	0.824337	0.179065	21.19	4.15346e-06	-0.0064081	0.044915	0.886552
Opioid use disorders	MD-Superior fronto-occipital fasciculus R	rs76604990	A	G	0.444585	0.0961804	21.37	3.79306e-06	-0.012105	0.02878	0.674047
Opioid use disorders	MD-Superior longitudinal fasciculus L	rs115555892	G	A	0.306115	0.0657226	21.69	3.19794e-06	0.023252	0.022181	0.294524
Opioid use disorders	MD-Superior longitudinal fasciculus L	rs141406101	T	C	0.483579	0.0998079	23.47	1.26549e-06	0.036228	0.05467	0.507563
Opioid use disorders	MD-Superior longitudinal fasciculus L	rs142089863	G	T	0.458395	0.0966349	22.5	2.09976e-06	0.027698	0.028976	0.339141
Opioid use disorders	MD-Superior longitudinal fasciculus L	rs1883819	G	A	-0.20158	0.0426438	22.35	2.27798e-06	0.0042499	0.010389	0.682496
Opioid use disorders	MD-Superior longitudinal fasciculus L	rs75939050	C	T	0.824337	0.179065	21.19	4.15346e-06	-0.017259	0.044915	0.700777
Opioid use disorders	MD-Superior longitudinal fasciculus L	rs76604990	A	G	0.444585	0.0961804	21.37	3.79306e-06	-0.0042257	0.02878	0.883271
Opioid use disorders	MD-Superior longitudinal fasciculus R	rs115555892	G	A	0.306115	0.0657226	21.69	3.19794e-06	0.018325	0.022181	0.408733
Opioid use disorders	MD-Superior longitudinal fasciculus R	rs141406101	T	C	0.483579	0.0998079	23.47	1.26549e-06	0.062754	0.054669	0.251027
Opioid use disorders	MD-Superior longitudinal fasciculus R	rs142089863	G	T	0.458395	0.0966349	22.5	2.09976e-06	0.015626	0.028977	0.589712
Opioid use disorders	MD-Superior longitudinal fasciculus R	rs1883819	G	A	-0.20158	0.0426438	22.35	2.27798e-06	-0.0016717	0.010389	0.872168
Opioid use disorders	MD-Superior longitudinal fasciculus R	rs75939050	C	T	0.824337	0.179065	21.19	4.15346e-06	0.0008435	0.044915	0.985017
Opioid use disorders	MD-Superior longitudinal fasciculus R	rs76604990	A	G	0.444585	0.0961804	21.37	3.79306e-06	0.0020501	0.02878	0.943213
Opioid use disorders	MD-Tapetum L	rs115555892	G	A	0.306115	0.0657226	21.69	3.19794e-06	-0.0025892	0.022182	0.907075
Opioid use disorders	MD-Tapetum L	rs141406101	T	C	0.483579	0.0998079	23.47	1.26549e-06	0.11415	0.054665	0.0367875
Opioid use disorders	MD-Tapetum L	rs142089863	G	T	0.458395	0.0966349	22.5	2.09976e-06	0.0050066	0.028977	0.862826
Opioid use disorders	MD-Tapetum L	rs1883819	G	A	-0.20158	0.0426438	22.35	2.27798e-06	0.0091084	0.010389	0.380645
Opioid use disorders	MD-Tapetum L	rs75939050	C	T	0.824337	0.179065	21.19	4.15346e-06	0.058086	0.044913	0.195925
Opioid use disorders	MD-Tapetum L	rs76604990	A	G	0.444585	0.0961804	21.37	3.79306e-06	-0.035112	0.028779	0.222454
[truncated: 306 more rows]

## Sheet: sheet2
Supplementary Table 9.2. Detailed information of instrumental variables used in inverse MR analyses.
IDPs (exposure)	Outcome	SNP	Effect allele	Other allele	Exposure (IDPs)				Outcome
					Beta	SE	F	P-value	Beta	SE	P-value
FA-Anterior corona radiata L	Opioid use disorders	rs10105118	G	A	-0.075868	0.015161	25.04	5.66109e-07	-0.0317553	0.0574127	0.580191
FA-Anterior corona radiata L	Opioid use disorders	rs10111819	G	A	-0.1195	0.021913	29.74	4.99459e-08	-0.167398	0.100905	0.0971203
FA-Anterior corona radiata L	Opioid use disorders	rs10403594	C	T	-0.079732	0.017885	19.87	8.31572e-06	0.0650134	0.0680328	0.339265
FA-Anterior corona radiata L	Opioid use disorders	rs10445365	T	C	-0.073435	0.012955	32.13	1.46049e-08	-0.114606	0.0750459	0.126723
FA-Anterior corona radiata L	Opioid use disorders	rs10920616	G	A	-0.071626	0.014992	22.83	1.78608e-06	-0.0178004	0.0622962	0.775079
FA-Anterior corona radiata L	Opioid use disorders	rs116072365	A	G	-0.22805	0.050319	20.54	5.87084e-06	0.224878	0.39762	0.571693
FA-Anterior corona radiata L	Opioid use disorders	rs11618980	C	T	0.056501	0.011527	24.03	9.57414e-07	0.016422	0.049668	0.740919
FA-Anterior corona radiata L	Opioid use disorders	rs11980456	A	G	-0.050389	0.010889	21.41	3.72049e-06	-0.0485265	0.0413231	0.240267
FA-Anterior corona radiata L	Opioid use disorders	rs12564009	A	G	0.19433	0.043291	20.15	7.19449e-06	-0.185898	0.239222	0.437103
FA-Anterior corona radiata L	Opioid use disorders	rs12598989	A	G	0.067272	0.014483	21.58	3.42452e-06	0.0621022	0.0542304	0.252145
FA-Anterior corona radiata L	Opioid use disorders	rs12692216	T	C	-0.045365	0.010195	19.8	8.63774e-06	-0.0261693	0.0412189	0.525504
FA-Anterior corona radiata L	Opioid use disorders	rs13146744	A	G	0.082329	0.017509	22.11	2.59239e-06	0.108775	0.0836752	0.193611
FA-Anterior corona radiata L	Opioid use disorders	rs139883	T	C	0.049792	0.010146	24.08	9.2918e-07	-0.0535085	0.0390247	0.17033
FA-Anterior corona radiata L	Opioid use disorders	rs140740281	A	G	-0.26516	0.057891	20.98	4.67089e-06	0.127088	0.162432	0.433972
FA-Anterior corona radiata L	Opioid use disorders	rs14121	A	G	-0.048864	0.010717	20.79	5.15941e-06	-0.0464764	0.0401189	0.246673
FA-Anterior corona radiata L	Opioid use disorders	rs17009653	A	G	0.10238	0.021883	21.89	2.91005e-06	-0.0503785	0.111219	0.650571
FA-Anterior corona radiata L	Opioid use disorders	rs17205972	T	G	-0.090747	0.012285	54.57	1.56315e-13	-0.0448436	0.0429429	0.296365
FA-Anterior corona radiata L	Opioid use disorders	rs1800814	A	G	0.053857	0.0098017	30.19	3.96004e-08	0.0503268	0.0383089	0.188944
FA-Anterior corona radiata L	Opioid use disorders	rs229390	A	C	-0.048784	0.010764	20.54	5.87354e-06	-0.0967026	0.038888	0.0128935
FA-Anterior corona radiata L	Opioid use disorders	rs2881057	A	G	-0.049015	0.010218	23.01	1.6233e-06	-0.0212772	0.0415794	0.608843
FA-Anterior corona radiata L	Opioid use disorders	rs321406	A	G	-0.05681	0.010622	28.6	8.96603e-08	0.0560923	0.0419153	0.180821
FA-Anterior corona radiata L	Opioid use disorders	rs34510016	A	C	-0.063002	0.012147	26.9	2.15973e-07	-0.0705437	0.0521775	0.176377
FA-Anterior corona radiata L	Opioid use disorders	rs4872282	G	A	0.050659	0.0099759	25.79	3.84503e-07	0.0450502	0.0389001	0.246824
FA-Anterior corona radiata L	Opioid use disorders	rs57694670	G	A	0.051967	0.010036	26.81	2.26152e-07	-0.0235642	0.0389546	0.545235
FA-Anterior corona radiata L	Opioid use disorders	rs6482355	G	A	-0.044202	0.0097597	20.51	5.95662e-06	0.0178552	0.0379651	0.638136
FA-Anterior corona radiata L	Opioid use disorders	rs6755950	G	A	-0.044862	0.0099634	20.27	6.74683e-06	-0.12029	0.0378491	0.00148221
FA-Anterior corona radiata L	Opioid use disorders	rs6921291	T	C	0.058359	0.012549	21.63	3.3335e-06	-0.0841544	0.057158	0.140937
FA-Anterior corona radiata L	Opioid use disorders	rs71593304	A	G	-0.17842	0.037014	23.24	1.44378e-06	0.191251	0.163912	0.243294
FA-Anterior corona radiata L	Opioid use disorders	rs72829457	T	C	-0.069517	0.015373	20.45	6.1546e-06	-0.135692	0.084278	0.107386
FA-Anterior corona radiata L	Opioid use disorders	rs74340308	G	A	0.11033	0.024404	20.44	6.18443e-06	-0.164712	0.150447	0.273596
FA-Anterior corona radiata L	Opioid use disorders	rs75692985	C	A	0.1861	0.038557	23.3	1.39894e-06	0.0964123	0.154673	0.533068
FA-Anterior corona radiata L	Opioid use disorders	rs77494741	T	G	-0.20214	0.045644	19.61	9.53455e-06	0.0806569	0.103915	0.437643
FA-Anterior corona radiata L	Opioid use disorders	rs798563	C	A	-0.049748	0.010684	21.68	3.23892e-06	0.0286117	0.0408011	0.483149
FA-Anterior corona radiata L	Opioid use disorders	rs80105470	G	A	-0.063912	0.014391	19.72	8.98876e-06	-0.0353468	0.0628694	0.573962
FA-Anterior corona radiata L	Opioid use disorders	rs8091301	C	T	0.053351	0.010626	25.21	5.1892e-07	-0.00940123	0.0466598	0.84032
FA-Anterior corona radiata R	Opioid use disorders	rs10056543	C	A	0.048852	0.010458	21.82	3.0137e-06	-0.0123684	0.0392811	0.752861
FA-Anterior corona radiata R	Opioid use disorders	rs10445365	T	C	-0.075641	0.012955	34.09	5.33089e-09	-0.114606	0.0750459	0.126723
FA-Anterior corona radiata R	Opioid use disorders	rs10959372	A	G	0.10008	0.022085	20.54	5.88437e-06	0.131969	0.068028	0.052389
FA-Anterior corona radiata R	Opioid use disorders	rs11001437	G	A	-0.12532	0.027897	20.18	7.09251e-06	0.318745	0.167609	0.0572084
FA-Anterior corona radiata R	Opioid use disorders	rs11069796	C	T	0.052239	0.011184	21.82	3.02134e-06	0.0308209	0.0470174	0.512132
FA-Anterior corona radiata R	Opioid use disorders	rs11824633	G	A	0.092174	0.018951	23.66	1.16038e-06	-0.143179	0.0664907	0.0312896
FA-Anterior corona radiata R	Opioid use disorders	rs11980456	A	G	-0.055815	0.010887	26.28	2.97646e-07	-0.0485265	0.0413231	0.240267
FA-Anterior corona radiata R	Opioid use disorders	rs12408758	C	A	0.048703	0.010964	19.73	8.95365e-06	-0.0387564	0.0440879	0.379363
FA-Anterior corona radiata R	Opioid use disorders	rs12919543	T	C	0.16691	0.035546	22.05	2.67424e-06	-0.159774	0.225666	0.478938
FA-Anterior corona radiata R	Opioid use disorders	rs1554338	G	A	-0.089271	0.019969	19.99	7.84152e-06	-0.0448754	0.0915281	0.623929
FA-Anterior corona radiata R	Opioid use disorders	rs16956264	G	A	0.070074	0.014023	24.97	5.86678e-07	-0.049326	0.0444356	0.266975
FA-Anterior corona radiata R	Opioid use disorders	rs190437302	A	C	0.28491	0.064121	19.74	8.90225e-06	-0.214594	0.110014	0.0511034
FA-Anterior corona radiata R	Opioid use disorders	rs310834	C	T	-0.054579	0.011827	21.3	3.9564e-06	-0.0286034	0.0438832	0.514526
FA-Anterior corona radiata R	Opioid use disorders	rs321406	A	G	-0.049915	0.010623	22.08	2.63694e-06	0.0560923	0.0419153	0.180821
FA-Anterior corona radiata R	Opioid use disorders	rs33599	G	A	-0.054494	0.011144	23.91	1.01531e-06	-0.0189242	0.04125	0.646399
FA-Anterior corona radiata R	Opioid use disorders	rs35026592	C	T	-0.11894	0.025665	21.48	3.6033e-06	0.0204418	0.121405	0.866287
FA-Anterior corona radiata R	Opioid use disorders	rs35051649	A	G	0.065177	0.012242	28.35	1.02542e-07	-0.125856	0.0639259	0.048979
FA-Anterior corona radiata R	Opioid use disorders	rs35603635	T	G	0.11535	0.025562	20.36	6.44318e-06	0.0137367	0.0978284	0.888331
FA-Anterior corona radiata R	Opioid use disorders	rs375218	T	C	0.048375	0.0098827	23.96	9.90832e-07	-0.00540548	0.0382521	0.887624
FA-Anterior corona radiata R	Opioid use disorders	rs3849198	A	C	0.068612	0.012825	28.62	8.89201e-08	-0.075773	0.0561291	0.177024
FA-Anterior corona radiata R	Opioid use disorders	rs4905933	C	T	0.044884	0.0098653	20.7	5.40381e-06	-0.032407	0.0380929	0.394916
FA-Anterior corona radiata R	Opioid use disorders	rs524424	A	G	0.047954	0.0099275	23.33	1.37246e-06	-0.0265603	0.0404883	0.511826
FA-Anterior corona radiata R	Opioid use disorders	rs57694670	G	A	0.050505	0.010036	25.32	4.88652e-07	-0.0235642	0.0389546	0.545235
FA-Anterior corona radiata R	Opioid use disorders	rs62131067	G	A	0.20917	0.044411	22.18	2.49574e-06	-0.0685725	0.213545	0.748123
FA-Anterior corona radiata R	Opioid use disorders	rs62530976	G	T	-0.046965	0.010382	20.46	6.11364e-06	0.0515746	0.0402524	0.200096
FA-Anterior corona radiata R	Opioid use disorders	rs72716319	G	A	-0.11034	0.022806	23.41	1.31795e-06	0.00481464	0.0664329	0.942225
FA-Anterior corona radiata R	Opioid use disorders	rs72849937	C	T	0.076186	0.015795	23.27	1.42037e-06	0.0102845	0.0689499	0.881428
FA-Anterior corona radiata R	Opioid use disorders	rs7295571	C	T	0.092605	0.016572	31.23	2.32595e-08	-0.0456215	0.0579435	0.43108
FA-Anterior corona radiata R	Opioid use disorders	rs7482235	C	T	-0.099227	0.021591	21.12	4.3381e-06	0.0166791	0.0854268	0.845201
FA-Anterior corona radiata R	Opioid use disorders	rs75950125	A	G	-0.17198	0.03502	24.12	9.14113e-07	-0.180398	0.137488	0.189486
FA-Anterior corona radiata R	Opioid use disorders	rs76534558	G	A	0.10091	0.022406	20.28	6.71738e-06	0.0244822	0.135254	0.856361
FA-Anterior corona radiata R	Opioid use disorders	rs77537832	T	C	0.068443	0.015264	20.11	7.36546e-06	-0.0702704	0.0624086	0.260176
FA-Anterior corona radiata R	Opioid use disorders	rs78489243	C	T	0.050703	0.010905	21.62	3.3512e-06	-0.0940839	0.0449734	0.0364393
FA-Anterior corona radiata R	Opioid use disorders	rs798563	C	A	-0.056681	0.010682	28.16	1.13188e-07	0.0286117	0.0408011	0.483149
FA-Anterior corona radiata R	Opioid use disorders	rs8030890	C	T	-0.046335	0.0098876	21.96	2.80027e-06	-0.0677244	0.0387205	0.0802805
FA-Anterior corona radiata R	Opioid use disorders	rs9883530	A	G	0.044355	0.0098733	20.18	7.07783e-06	-0.0350868	0.0383868	0.360698
FA-Anterior limb of internal capsule L	Opioid use disorders	rs1004763	T	C	0.058638	0.0098911	35.15	3.10885e-09	-0.0101515	0.0402533	0.800893
FA-Anterior limb of internal capsule L	Opioid use disorders	rs10111819	G	A	-0.10504	0.021917	22.97	1.65501e-06	-0.167398	0.100905	0.0971203
FA-Anterior limb of internal capsule L	Opioid use disorders	rs10845621	T	C	-0.056656	0.010884	27.1	1.95254e-07	-0.0315926	0.0451773	0.484362
FA-Anterior limb of internal capsule L	Opioid use disorders	rs11158685	G	A	-0.044868	0.0098223	20.87	4.95222e-06	-0.0371327	0.0386236	0.336352
FA-Anterior limb of internal capsule L	Opioid use disorders	rs11618980	C	T	0.056853	0.011527	24.33	8.18842e-07	0.016422	0.049668	0.740919
FA-Anterior limb of internal capsule L	Opioid use disorders	rs11651547	G	A	-0.061091	0.011666	27.42	1.6512e-07	-0.0151452	0.0486629	0.755628
FA-Anterior limb of internal capsule L	Opioid use disorders	rs11672782	T	G	-0.043838	0.0099	19.61	9.55432e-06	0.08494	0.038221	0.0262603
FA-Anterior limb of internal capsule L	Opioid use disorders	rs116982474	C	T	-0.21588	0.047946	20.27	6.7515e-06	-0.0893725	0.480143	0.852337
FA-Anterior limb of internal capsule L	Opioid use disorders	rs117941332	G	A	-0.17571	0.038059	21.31	3.92103e-06	-0.0292926	0.12339	0.812349
FA-Anterior limb of internal capsule L	Opioid use disorders	rs118163698	G	A	0.1426	0.031453	20.55	5.8264e-06	0.00546985	0.200698	0.978257
FA-Anterior limb of internal capsule L	Opioid use disorders	rs12094588	C	T	-0.067841	0.014436	22.08	2.62603e-06	0.0576996	0.0458854	0.208584
FA-Anterior limb of internal capsule L	Opioid use disorders	rs12941504	C	T	0.050985	0.011461	19.79	8.6876e-06	-0.0685938	0.0494834	0.165686
FA-Anterior limb of internal capsule L	Opioid use disorders	rs149334904	G	A	-0.13166	0.02937	20.1	7.40628e-06	-0.00605465	0.170445	0.971663
FA-Anterior limb of internal capsule L	Opioid use disorders	rs2393226	T	C	-0.046263	0.010237	20.42	6.2431e-06	0.0395422	0.0396681	0.31885
FA-Anterior limb of internal capsule L	Opioid use disorders	rs2863994	G	T	0.065561	0.009851	44.29	2.89734e-11	-0.0321182	0.0382318	0.400857
FA-Anterior limb of internal capsule L	Opioid use disorders	rs3129119	G	A	0.049986	0.010834	21.29	3.97924e-06	-0.0592336	0.0469481	0.207063
FA-Anterior limb of internal capsule L	Opioid use disorders	rs3776089	A	G	-0.053059	0.011158	22.61	1.99664e-06	0.00756542	0.0404367	0.851588
FA-Anterior limb of internal capsule L	Opioid use disorders	rs4492207	A	G	0.044883	0.010049	19.95	7.99098e-06	0.0227396	0.0381346	0.550976
FA-Anterior limb of internal capsule L	Opioid use disorders	rs6089747	G	A	0.048468	0.010198	22.59	2.02302e-06	0.0348134	0.0382095	0.362232
FA-Anterior limb of internal capsule L	Opioid use disorders	rs62190575	C	T	0.09555	0.021192	20.33	6.55692e-06	0.0450382	0.0707182	0.524211
FA-Anterior limb of internal capsule L	Opioid use disorders	rs6437277	G	A	0.057441	0.011695	24.12	9.10123e-07	-0.0546215	0.0454902	0.229856
FA-Anterior limb of internal capsule L	Opioid use disorders	rs6482355	G	A	-0.044757	0.0097595	21.03	4.54465e-06	0.0178552	0.0379651	0.638136
FA-Anterior limb of internal capsule L	Opioid use disorders	rs6848112	C	T	-0.074479	0.016724	19.83	8.49767e-06	0.0841902	0.0703189	0.231204
FA-Anterior limb of internal capsule L	Opioid use disorders	rs6976036	C	T	0.043657	0.0098119	19.8	8.65366e-06	-0.0462246	0.0385093	0.230004
FA-Anterior limb of internal capsule L	Opioid use disorders	rs7025953	A	G	-0.052644	0.010053	27.42	1.65082e-07	0.0155163	0.0395367	0.694724
FA-Anterior limb of internal capsule L	Opioid use disorders	rs717366	T	C	-0.053135	0.010028	28.08	1.17978e-07	-0.122541	0.0378453	0.00120395
FA-Anterior limb of internal capsule L	Opioid use disorders	rs72934556	G	T	0.10573	0.014812	50.95	9.7499e-13	-0.117886	0.0600462	0.0496169
FA-Anterior limb of internal capsule L	Opioid use disorders	rs7314654	A	G	-0.068253	0.01299	27.61	1.50176e-07	-0.0263786	0.0550157	0.631601
FA-Anterior limb of internal capsule L	Opioid use disorders	rs73179258	A	G	-0.12733	0.028588	19.84	8.47618e-06	0.138092	0.113067	0.221964
FA-Anterior limb of internal capsule L	Opioid use disorders	rs75056606	G	T	0.061712	0.013839	19.89	8.26799e-06	0.0338192	0.0618531	0.584538
FA-Anterior limb of internal capsule L	Opioid use disorders	rs76034814	C	T	0.14238	0.031936	19.88	8.30615e-06	-0.202196	0.212282	0.340849
FA-Anterior limb of internal capsule L	Opioid use disorders	rs7842641	G	A	0.04952	0.011143	19.75	8.86748e-06	-0.0629036	0.0460094	0.171566
FA-Anterior limb of internal capsule L	Opioid use disorders	rs9609688	C	T	-0.056415	0.012758	19.55	9.82653e-06	-0.0292308	0.0537642	0.586658
FA-Anterior limb of internal capsule L	Opioid use disorders	rs9787228	C	T	-0.04691	0.0098284	22.78	1.8281e-06	0.00577489	0.0381614	0.879717
FA-Anterior limb of internal capsule R	Opioid use disorders	rs1004763	T	C	0.054647	0.0098922	30.52	3.34888e-08	-0.0101515	0.0402533	0.800893
FA-Anterior limb of internal capsule R	Opioid use disorders	rs10111819	G	A	-0.10096	0.021917	21.22	4.11718e-06	-0.167398	0.100905	0.0971203
FA-Anterior limb of internal capsule R	Opioid use disorders	rs10890181	T	C	-0.044893	0.0096985	21.43	3.69913e-06	-0.00582719	0.0387289	0.880401
FA-Anterior limb of internal capsule R	Opioid use disorders	rs111916242	T	C	-0.15847	0.033509	22.37	2.27039e-06	-0.217294	0.144139	0.131675
FA-Anterior limb of internal capsule R	Opioid use disorders	rs112402327	C	T	-0.064625	0.014608	19.57	9.74541e-06	0.0857918	0.062938	0.172846
FA-Anterior limb of internal capsule R	Opioid use disorders	rs11252576	A	G	0.056635	0.011712	23.38	1.33783e-06	0.00460649	0.0411124	0.910787
FA-Anterior limb of internal capsule R	Opioid use disorders	rs114909302	A	G	-0.26464	0.055729	22.55	2.06205e-06	-0.224957	0.288153	0.434988
FA-Anterior limb of internal capsule R	Opioid use disorders	rs11618980	C	T	0.056354	0.011527	23.9	1.02117e-06	0.016422	0.049668	0.740919
FA-Anterior limb of internal capsule R	Opioid use disorders	rs11651547	G	A	-0.052493	0.011668	20.24	6.86594e-06	-0.0151452	0.0486629	0.755628
FA-Anterior limb of internal capsule R	Opioid use disorders	rs11674280	A	G	-0.051666	0.011252	21.08	4.42486e-06	0.0285766	0.0464262	0.538207
FA-Anterior limb of internal capsule R	Opioid use disorders	rs117307835	T	C	-0.26618	0.0583	20.85	5.00726e-06	-0.326489	0.429735	0.447407
FA-Anterior limb of internal capsule R	Opioid use disorders	rs118163698	G	A	0.15557	0.03145	24.47	7.60677e-07	0.00546985	0.200698	0.978257
FA-Anterior limb of internal capsule R	Opioid use disorders	rs12094588	C	T	-0.064406	0.014437	19.9	8.19219e-06	0.0576996	0.0458854	0.208584
FA-Anterior limb of internal capsule R	Opioid use disorders	rs12624521	A	G	0.052565	0.011371	21.37	3.80803e-06	0.0267822	0.0434857	0.53797
FA-Anterior limb of internal capsule R	Opioid use disorders	rs12631021	T	C	-0.050965	0.011318	20.28	6.74217e-06	-0.00949503	0.0444713	0.83093
FA-Anterior limb of internal capsule R	Opioid use disorders	rs12718598	C	T	0.048412	0.0098107	24.35	8.09282e-07	-0.0445794	0.0385123	0.247053
FA-Anterior limb of internal capsule R	Opioid use disorders	rs12721423	T	G	-0.078037	0.015877	24.16	8.94746e-07	-0.0315143	0.0569668	0.580123
FA-Anterior limb of internal capsule R	Opioid use disorders	rs13092999	G	A	0.07837	0.017424	20.23	6.89763e-06	-0.0479653	0.0659586	0.467101
FA-Anterior limb of internal capsule R	Opioid use disorders	rs13176921	G	A	-0.069068	0.012235	31.87	1.67225e-08	-0.0491491	0.0415586	0.23695
FA-Anterior limb of internal capsule R	Opioid use disorders	rs139836409	T	C	0.15442	0.033731	20.96	4.72389e-06	-0.183917	0.133304	0.167686
FA-Anterior limb of internal capsule R	Opioid use disorders	rs144510636	A	G	-0.12527	0.026312	22.67	1.94089e-06	0.00297836	0.133533	0.982205
FA-Anterior limb of internal capsule R	Opioid use disorders	rs147363966	G	A	0.14413	0.030301	22.63	1.98198e-06	-0.307384	0.126202	0.0148652
FA-Anterior limb of internal capsule R	Opioid use disorders	rs16954174	A	G	-0.17299	0.036988	21.87	2.93089e-06	0.0295032	0.324812	0.927626
FA-Anterior limb of internal capsule R	Opioid use disorders	rs179570	G	A	0.048199	0.0097868	24.25	8.5055e-07	0.0106981	0.03765	0.776299
FA-Anterior limb of internal capsule R	Opioid use disorders	rs28619494	A	G	-0.049658	0.0098603	25.36	4.78961e-07	0.029214	0.0381422	0.443721
FA-Anterior limb of internal capsule R	Opioid use disorders	rs2863994	G	T	0.056684	0.0098536	33.09	8.90841e-09	-0.0321182	0.0382318	0.400857
FA-Anterior limb of internal capsule R	Opioid use disorders	rs3129119	G	A	0.053605	0.010833	24.49	7.55092e-07	-0.0592336	0.0469481	0.207063
FA-Anterior limb of internal capsule R	Opioid use disorders	rs34373049	T	C	-0.12948	0.023648	29.98	4.42079e-08	0.00805405	0.0730547	0.912214
FA-Anterior limb of internal capsule R	Opioid use disorders	rs4272004	T	C	0.046816	0.0098357	22.66	1.95119e-06	-0.0541563	0.037966	0.15374
FA-Anterior limb of internal capsule R	Opioid use disorders	rs4483247	G	A	0.069692	0.013514	26.59	2.53163e-07	-0.0255853	0.0443449	0.563965
FA-Anterior limb of internal capsule R	Opioid use disorders	rs4491279	A	G	0.046687	0.010264	20.69	5.43375e-06	0.00953951	0.0395781	0.809532
FA-Anterior limb of internal capsule R	Opioid use disorders	rs4648473	G	A	-0.052494	0.011606	20.46	6.13338e-06	0.056172	0.0458994	0.221025
FA-Anterior limb of internal capsule R	Opioid use disorders	rs524424	A	G	0.044672	0.0099283	20.25	6.84857e-06	-0.0265603	0.0404883	0.511826
FA-Anterior limb of internal capsule R	Opioid use disorders	rs56270549	G	A	-0.096302	0.020393	22.3	2.34855e-06	0.15225	0.0782288	0.0516297
FA-Anterior limb of internal capsule R	Opioid use disorders	rs5757725	C	T	0.045843	0.010214	20.14	7.21772e-06	0.066103	0.0377567	0.0799871
FA-Anterior limb of internal capsule R	Opioid use disorders	rs58819440	G	A	0.049565	0.010799	21.07	4.4617e-06	-0.0179801	0.0396505	0.650215
FA-Anterior limb of internal capsule R	Opioid use disorders	rs59117441	A	G	-0.06335	0.013928	20.69	5.4325e-06	-0.0252458	0.0486119	0.603527
FA-Anterior limb of internal capsule R	Opioid use disorders	rs6062264	T	C	-0.053141	0.010954	23.53	1.23566e-06	-0.0542169	0.0397182	0.17224
FA-Anterior limb of internal capsule R	Opioid use disorders	rs61983277	T	C	0.061766	0.013458	21.06	4.46581e-06	0.0818925	0.0475808	0.0852275
FA-Anterior limb of internal capsule R	Opioid use disorders	rs62190575	C	T	0.095527	0.021192	20.32	6.59022e-06	0.0450382	0.0707182	0.524211
FA-Anterior limb of internal capsule R	Opioid use disorders	rs62576467	T	C	0.16149	0.034061	22.48	2.13944e-06	0.0691895	0.11958	0.562854
FA-Anterior limb of internal capsule R	Opioid use disorders	rs6482355	G	A	-0.043892	0.0097597	20.23	6.9199e-06	0.0178552	0.0379651	0.638136
FA-Anterior limb of internal capsule R	Opioid use disorders	rs7025953	A	G	-0.054262	0.010053	29.13	6.81711e-08	0.0155163	0.0395367	0.694724
FA-Anterior limb of internal capsule R	Opioid use disorders	rs717366	T	C	-0.047651	0.01003	22.57	2.03751e-06	-0.122541	0.0378453	0.00120395
FA-Anterior limb of internal capsule R	Opioid use disorders	rs72660956	G	T	0.06126	0.013428	20.81	5.09214e-06	-0.0633149	0.0505204	0.210114
FA-Anterior limb of internal capsule R	Opioid use disorders	rs72934556	G	T	0.11778	0.014808	63.26	1.89671e-15	-0.117886	0.0600462	0.0496169
FA-Anterior limb of internal capsule R	Opioid use disorders	rs73065423	T	C	-0.074666	0.014552	26.33	2.90871e-07	-0.0665497	0.0719152	0.354763
FA-Anterior limb of internal capsule R	Opioid use disorders	rs7314654	A	G	-0.063394	0.012991	23.81	1.07029e-06	-0.0263786	0.0550157	0.631601
FA-Anterior limb of internal capsule R	Opioid use disorders	rs73232727	G	A	-0.054203	0.011978	20.48	6.06736e-06	0.0036476	0.0479729	0.939392
FA-Anterior limb of internal capsule R	Opioid use disorders	rs74582694	C	T	-0.098986	0.022088	20.08	7.45247e-06	0.00269993	0.0730695	0.970525
FA-Anterior limb of internal capsule R	Opioid use disorders	rs9379337	G	A	-0.055648	0.011362	23.99	9.77237e-07	-0.0285351	0.0404756	0.480813
FA-Anterior limb of internal capsule R	Opioid use disorders	rs9472128	A	C	0.048893	0.010855	20.29	6.69576e-06	0.0555591	0.0413761	0.179343
FA-Anterior limb of internal capsule R	Opioid use disorders	rs971454	A	G	0.045236	0.010191	19.7	9.08448e-06	0.022093	0.0378851	0.559787
FA-Body of corpus callosum	Opioid use disorders	rs10036954	A	C	-0.044343	0.0098914	20.1	7.39776e-06	-0.0035533	0.0376974	0.924904
FA-Body of corpus callosum	Opioid use disorders	rs10959372	A	G	0.10249	0.022085	21.54	3.49221e-06	0.131969	0.068028	0.052389
FA-Body of corpus callosum	Opioid use disorders	rs11160360	A	G	0.054915	0.011863	21.43	3.69488e-06	0.073041	0.0485411	0.132394
FA-Body of corpus callosum	Opioid use disorders	rs112472044	C	T	0.13923	0.030968	20.21	6.96466e-06	0.198063	0.0680362	0.00360114
FA-Body of corpus callosum	Opioid use disorders	rs113787479	T	C	0.15384	0.034492	19.89	8.23379e-06	0.0185901	0.123722	0.880562
FA-Body of corpus callosum	Opioid use disorders	rs116872799	A	G	0.10569	0.021629	23.88	1.03348e-06	0.123232	0.108433	0.255754
FA-Body of corpus callosum	Opioid use disorders	rs117036266	T	C	-0.15837	0.034729	20.8	5.14162e-06	0.304201	0.140974	0.03094
FA-Body of corpus callosum	Opioid use disorders	rs117227604	A	C	-0.20363	0.045873	19.7	9.08239e-06	-0.0772731	0.0760617	0.309664
FA-Body of corpus callosum	Opioid use disorders	rs13022793	G	T	0.21953	0.049553	19.63	9.46019e-06	0.0136849	0.0898634	0.878962
FA-Body of corpus callosum	Opioid use disorders	rs1373910	G	A	0.064326	0.014468	19.77	8.79225e-06	-0.0804541	0.0553007	0.145712
FA-Body of corpus callosum	Opioid use disorders	rs141554516	A	G	0.087708	0.019622	19.98	7.86502e-06	-0.0261474	0.0685465	0.702865
FA-Body of corpus callosum	Opioid use disorders	rs148755114	A	G	0.12445	0.027997	19.76	8.8308e-06	0.0975034	0.111008	0.379754
FA-Body of corpus callosum	Opioid use disorders	rs149338013	C	A	0.24782	0.055915	19.64	9.38426e-06	-0.165335	0.153463	0.281317
FA-Body of corpus callosum	Opioid use disorders	rs17441789	C	T	-0.074408	0.015422	23.28	1.41059e-06	-0.13295	0.0529898	0.0121085
FA-Body of corpus callosum	Opioid use disorders	rs174544	A	C	-0.050982	0.010553	23.34	1.36647e-06	0.0278128	0.0385328	0.470421
FA-Body of corpus callosum	Opioid use disorders	rs177503	G	A	-0.048238	0.010897	19.6	9.61612e-06	-0.0255415	0.0396207	0.519155
FA-Body of corpus callosum	Opioid use disorders	rs181610746	A	G	0.23327	0.051376	20.62	5.64417e-06	-0.234593	0.18718	0.210095
FA-Body of corpus callosum	Opioid use disorders	rs1900300	C	T	0.044517	0.0098186	20.56	5.82103e-06	-0.00583807	0.0378488	0.877415
FA-Body of corpus callosum	Opioid use disorders	rs199498	C	T	-0.072209	0.012479	33.48	7.29458e-09	-0.032332	0.0546929	0.554416
FA-Body of corpus callosum	Opioid use disorders	rs2018980	G	A	0.059747	0.010126	34.81	3.6779e-09	-0.00969273	0.042012	0.817537
FA-Body of corpus callosum	Opioid use disorders	rs2083968	A	G	0.057237	0.0098379	33.85	6.04227e-09	0.00153532	0.0382464	0.967979
FA-Body of corpus callosum	Opioid use disorders	rs2267158	C	T	0.050523	0.010587	22.77	1.83443e-06	-0.0272702	0.0399673	0.495041
FA-Body of corpus callosum	Opioid use disorders	rs2385957	A	G	-0.046703	0.0098221	22.61	1.99848e-06	0.00127972	0.0377908	0.972986
FA-Body of corpus callosum	Opioid use disorders	rs28664874	A	G	0.059599	0.012559	22.52	2.09267e-06	0.0250917	0.052524	0.63285
FA-Body of corpus callosum	Opioid use disorders	rs3130740	G	A	0.062515	0.010797	33.52	7.13839e-09	-0.05876	0.046513	0.20648
FA-Body of corpus callosum	Opioid use disorders	rs3776089	A	G	-0.06665	0.011155	35.7	2.33722e-09	0.00756542	0.0404367	0.851588
FA-Body of corpus callosum	Opioid use disorders	rs4073455	G	T	0.056174	0.009843	32.57	1.16547e-08	0.0809611	0.0382691	0.0343811
FA-Body of corpus callosum	Opioid use disorders	rs4436990	G	T	-0.045522	0.010128	20.2	7.00164e-06	-0.0563036	0.0379913	0.138337
FA-Body of corpus callosum	Opioid use disorders	rs4806187	G	A	0.049542	0.0098181	25.46	4.54988e-07	0.0159073	0.0377973	0.673859
FA-Body of corpus callosum	Opioid use disorders	rs4946290	A	C	0.049654	0.010933	20.63	5.61565e-06	0.075906	0.0437965	0.0830692
FA-Body of corpus callosum	Opioid use disorders	rs59136837	T	G	-0.048402	0.010681	20.54	5.88708e-06	-0.0637612	0.0403216	0.113806
FA-Body of corpus callosum	Opioid use disorders	rs6062264	T	C	-0.051058	0.010954	21.73	3.16811e-06	-0.0542169	0.0397182	0.17224
FA-Body of corpus callosum	Opioid use disorders	rs620459	G	A	-0.051226	0.01074	22.75	1.85994e-06	0.0722455	0.0452077	0.110025
FA-Body of corpus callosum	Opioid use disorders	rs6531779	T	C	0.04584	0.0098434	21.69	3.22849e-06	-0.0533735	0.0379746	0.159871
FA-Body of corpus callosum	Opioid use disorders	rs6568420	A	C	0.04508	0.0099192	20.65	5.5335e-06	0.0107141	0.0380629	0.778339
FA-Body of corpus callosum	Opioid use disorders	rs6748809	T	C	0.052616	0.010558	24.84	6.29941e-07	0.0329764	0.0380464	0.386082
FA-Body of corpus callosum	Opioid use disorders	rs6994388	G	A	0.071523	0.015582	21.07	4.45554e-06	0.0378287	0.0600431	0.528678
FA-Body of corpus callosum	Opioid use disorders	rs73218493	A	C	0.080542	0.015338	27.57	1.52581e-07	0.0830122	0.0579646	0.15211
FA-Body of corpus callosum	Opioid use disorders	rs75036923	T	G	-0.10392	0.020571	25.52	4.41672e-07	0.0995651	0.0634418	0.116557
FA-Body of corpus callosum	Opioid use disorders	rs7725568	C	T	-0.052198	0.011018	22.44	2.17671e-06	0.0253181	0.0434641	0.560226
FA-Body of corpus callosum	Opioid use disorders	rs8020023	A	G	-0.052344	0.011473	20.82	5.08511e-06	0.00904783	0.04814	0.850917
FA-Cerebral peduncle L	Opioid use disorders	rs1004763	T	C	0.048083	0.0098938	23.62	1.18304e-06	-0.0101515	0.0402533	0.800893
FA-Cerebral peduncle L	Opioid use disorders	rs1035971	G	A	-0.047323	0.010606	19.91	8.16394e-06	-0.0462531	0.0416489	0.266763
FA-Cerebral peduncle L	Opioid use disorders	rs10438491	C	T	0.052631	0.010762	23.92	1.01228e-06	0.0226787	0.0395263	0.56613
FA-Cerebral peduncle L	Opioid use disorders	rs11132925	G	A	0.046405	0.010129	20.99	4.64943e-06	0.0057044	0.0382772	0.881531
FA-Cerebral peduncle L	Opioid use disorders	rs111725276	C	T	-0.22031	0.04577	23.17	1.49383e-06	-0.1146	0.111103	0.302318
FA-Cerebral peduncle L	Opioid use disorders	rs11606473	A	G	-0.24629	0.053484	21.21	4.1505e-06	-0.0993635	0.117726	0.398656
FA-Cerebral peduncle L	Opioid use disorders	rs118141500	A	G	0.18558	0.038518	23.21	1.46016e-06	-0.333045	0.230849	0.149106
FA-Cerebral peduncle L	Opioid use disorders	rs12666306	G	A	-0.047208	0.0098059	23.18	1.48799e-06	-0.0499272	0.0383045	0.192429
FA-Cerebral peduncle L	Opioid use disorders	rs139536097	A	G	-0.075031	0.016448	20.81	5.1027e-06	0.0143986	0.0510921	0.778083
FA-Cerebral peduncle L	Opioid use disorders	rs148695213	G	A	-0.14794	0.033292	19.75	8.88996e-06	-0.0389172	0.0939511	0.678708
FA-Cerebral peduncle L	Opioid use disorders	rs17065457	A	G	-0.075134	0.016742	20.14	7.24102e-06	-0.119811	0.0957741	0.210944
FA-Cerebral peduncle L	Opioid use disorders	rs17205972	T	G	-0.089388	0.012286	52.93	3.56451e-13	-0.0448436	0.0429429	0.296365
FA-Cerebral peduncle L	Opioid use disorders	rs2033466	A	G	0.045751	0.010039	20.77	5.21075e-06	0.0171251	0.0388682	0.659508
FA-Cerebral peduncle L	Opioid use disorders	rs231588	T	C	0.074551	0.0097739	58.18	2.49459e-14	0.0199932	0.0376751	0.595644
FA-Cerebral peduncle L	Opioid use disorders	rs2764979	C	T	-0.043716	0.0097561	20.08	7.47137e-06	-0.0340895	0.0394932	0.388041
FA-Cerebral peduncle L	Opioid use disorders	rs2957495	G	T	-0.04762	0.010731	19.69	9.14113e-06	0.0113592	0.0395066	0.773708
FA-Cerebral peduncle L	Opioid use disorders	rs3014914	A	C	0.051281	0.010203	25.26	5.04894e-07	-0.0193582	0.0419557	0.644515
FA-Cerebral peduncle L	Opioid use disorders	rs3129171	A	G	0.054447	0.011371	22.93	1.69278e-06	-0.073236	0.0495989	0.139792
FA-Cerebral peduncle L	Opioid use disorders	rs35456198	G	A	0.057758	0.011997	23.18	1.48628e-06	0.0636993	0.0439779	0.147494
FA-Cerebral peduncle L	Opioid use disorders	rs35788049	G	A	-0.051582	0.011347	20.66	5.49667e-06	-0.034631	0.045392	0.445503
FA-Cerebral peduncle L	Opioid use disorders	rs4129681	G	A	0.047534	0.010312	21.25	4.05882e-06	0.00601424	0.0385429	0.876001
FA-Cerebral peduncle L	Opioid use disorders	rs4150221	C	T	0.066051	0.011075	35.57	2.5038e-09	-0.0111741	0.0404664	0.782447
FA-Cerebral peduncle L	Opioid use disorders	rs542784008	A	C	0.13957	0.028927	23.28	1.41124e-06	-0.032088	0.0858475	0.708569
FA-Cerebral peduncle L	Opioid use disorders	rs56805482	G	A	-0.07509	0.016221	21.43	3.69403e-06	-0.089616	0.0733701	0.221926
FA-Cerebral peduncle L	Opioid use disorders	rs599452	A	G	-0.044915	0.0099557	20.35	6.47143e-06	-0.00265948	0.0383733	0.944747
FA-Cerebral peduncle L	Opioid use disorders	rs6600262	T	C	0.052421	0.011733	19.96	7.94511e-06	0.0547227	0.0452135	0.226156
FA-Cerebral peduncle L	Opioid use disorders	rs6953397	C	T	0.047495	0.010088	22.17	2.52e-06	0.0417347	0.0382799	0.275603
FA-Cerebral peduncle L	Opioid use disorders	rs719480	G	A	0.060595	0.013215	21.03	4.55722e-06	-0.0600595	0.0676246	0.374471
FA-Cerebral peduncle L	Opioid use disorders	rs7262497	T	C	0.047666	0.010029	22.59	2.01837e-06	-0.0183951	0.0387273	0.634794
FA-Cerebral peduncle L	Opioid use disorders	rs72719914	A	G	0.05896	0.012906	20.87	4.93856e-06	-0.0369978	0.0500647	0.459907
FA-Cerebral peduncle L	Opioid use disorders	rs73557213	T	C	0.21951	0.048772	20.26	6.81083e-06	0.243057	0.470397	0.60536
FA-Cerebral peduncle L	Opioid use disorders	rs74359349	A	G	-0.071803	0.014629	24.09	9.25124e-07	0.000488013	0.0528988	0.992639
FA-Cerebral peduncle L	Opioid use disorders	rs7771018	T	G	-0.094687	0.021116	20.11	7.36207e-06	0.0315756	0.0817055	0.699159
FA-Cerebral peduncle L	Opioid use disorders	rs77734709	T	C	-0.1268	0.026857	22.29	2.35939e-06	0.0219761	0.0897451	0.806555
FA-Cerebral peduncle L	Opioid use disorders	rs78051075	G	A	-0.076073	0.016279	21.84	2.98676e-06	0.0261478	0.0696285	0.707265
FA-Cerebral peduncle L	Opioid use disorders	rs78385451	G	A	-0.15062	0.033327	20.43	6.23448e-06	0.076961	0.139238	0.580448
FA-Cerebral peduncle L	Opioid use disorders	rs79947053	A	G	0.14575	0.032836	19.7	9.09913e-06	0.00560137	0.164459	0.97283
FA-Cerebral peduncle L	Opioid use disorders	rs9692176	G	T	0.049106	0.010081	23.73	1.11661e-06	-0.011595	0.038144	0.761143
FA-Cerebral peduncle R	Opioid use disorders	rs1004763	T	C	0.044762	0.0098946	20.47	6.1038e-06	-0.0101515	0.0402533	0.800893
FA-Cerebral peduncle R	Opioid use disorders	rs11121951	T	C	0.069422	0.014476	23	1.63268e-06	0.0940883	0.0537096	0.0798087
FA-Cerebral peduncle R	Opioid use disorders	rs112858587	T	C	0.049158	0.010648	21.31	3.92645e-06	0.046294	0.0406637	0.254929
FA-Cerebral peduncle R	Opioid use disorders	rs116894406	A	G	-0.19995	0.043213	21.41	3.72907e-06	-0.132678	0.243517	0.585864
FA-Cerebral peduncle R	Opioid use disorders	rs118141500	A	G	0.19837	0.038515	26.53	2.6206e-07	-0.333045	0.230849	0.149106
FA-Cerebral peduncle R	Opioid use disorders	rs12431029	C	T	0.04793	0.0098569	23.64	1.16735e-06	0.0196757	0.0385183	0.609481
FA-Cerebral peduncle R	Opioid use disorders	rs12669020	G	A	0.050933	0.010709	22.62	1.98793e-06	0.0087457	0.040371	0.828494
FA-Cerebral peduncle R	Opioid use disorders	rs143676544	T	C	-0.22407	0.050714	19.52	9.9977e-06	-0.000816696	0.140191	0.995352
FA-Cerebral peduncle R	Opioid use disorders	rs146123190	C	T	-0.16975	0.038369	19.57	9.73419e-06	-0.0405992	0.13064	0.755974
FA-Cerebral peduncle R	Opioid use disorders	rs149729268	T	C	-0.12192	0.027344	19.88	8.28133e-06	0.133105	0.121577	0.273594
FA-Cerebral peduncle R	Opioid use disorders	rs17004798	G	A	0.15432	0.032809	22.12	2.57217e-06	0.0990733	0.152758	0.516621
FA-Cerebral peduncle R	Opioid use disorders	rs179570	G	A	0.07243	0.0097796	54.85	1.34896e-13	0.0106981	0.03765	0.776299
FA-Cerebral peduncle R	Opioid use disorders	rs187924331	G	T	0.15966	0.033477	22.75	1.86166e-06	0.074126	0.0667961	0.267113
FA-Cerebral peduncle R	Opioid use disorders	rs2237208	G	A	0.061533	0.012664	23.61	1.1896e-06	-0.0761671	0.0495033	0.123895
FA-Cerebral peduncle R	Opioid use disorders	rs2271918	G	A	-0.047997	0.010466	21.03	4.5436e-06	-0.0124546	0.0393464	0.751593
FA-Cerebral peduncle R	Opioid use disorders	rs268272	T	C	-0.04651	0.0098078	22.49	2.12863e-06	-0.0824029	0.0379943	0.0300961
FA-Cerebral peduncle R	Opioid use disorders	rs3129119	G	A	0.054513	0.010833	25.32	4.89215e-07	-0.0592336	0.0469481	0.207063
FA-Cerebral peduncle R	Opioid use disorders	rs3776089	A	G	-0.051672	0.011159	21.44	3.66606e-06	0.00756542	0.0404367	0.851588
FA-Cerebral peduncle R	Opioid use disorders	rs424721	A	C	0.049897	0.010505	22.56	2.04975e-06	0.0762127	0.0397729	0.0553401
FA-Cerebral peduncle R	Opioid use disorders	rs4730682	C	T	-0.054242	0.0098104	30.57	3.25912e-08	-0.0478116	0.0383312	0.212277
FA-Cerebral peduncle R	Opioid use disorders	rs55945499	T	C	-0.044858	0.0097731	21.07	4.46067e-06	0.0204018	0.0379098	0.590461
FA-Cerebral peduncle R	Opioid use disorders	rs59372720	C	T	-0.16533	0.035691	21.46	3.64083e-06	-0.103553	0.606178	0.864358
FA-Cerebral peduncle R	Opioid use disorders	rs599452	A	G	-0.049537	0.0099547	24.76	6.53431e-07	-0.00265948	0.0383733	0.944747
FA-Cerebral peduncle R	Opioid use disorders	rs67827860	T	C	-0.082606	0.012337	44.83	2.20293e-11	-0.0448978	0.0429316	0.295654
FA-Cerebral peduncle R	Opioid use disorders	rs6786712	G	A	-0.045722	0.01016	20.25	6.82496e-06	0.0552327	0.0406014	0.173714
FA-Cerebral peduncle R	Opioid use disorders	rs7262497	T	C	0.052958	0.010027	27.89	1.29539e-07	-0.0183951	0.0387273	0.634794
FA-Cerebral peduncle R	Opioid use disorders	rs72638091	A	G	-0.050032	0.010824	21.37	3.81944e-06	-0.0849128	0.0398762	0.03322
FA-Cerebral peduncle R	Opioid use disorders	rs726890	G	A	0.048314	0.010897	19.66	9.30894e-06	0.0286827	0.0430749	0.505488
FA-Cerebral peduncle R	Opioid use disorders	rs72719914	A	G	0.062123	0.012905	23.17	1.49005e-06	-0.0369978	0.0500647	0.459907
FA-Cerebral peduncle R	Opioid use disorders	rs72774468	C	T	-0.1145	0.024225	22.34	2.29985e-06	-0.0565808	0.0962396	0.556588
FA-Cerebral peduncle R	Opioid use disorders	rs7334	A	C	0.052134	0.011129	21.94	2.82358e-06	-0.0104048	0.0396183	0.792839
FA-Cerebral peduncle R	Opioid use disorders	rs73404785	G	T	-0.13051	0.027482	22.55	2.06016e-06	-0.180926	0.124016	0.144595
FA-Cerebral peduncle R	Opioid use disorders	rs739226	G	A	0.049053	0.010747	20.83	5.04081e-06	-0.0844186	0.0417879	0.0433661
FA-Cerebral peduncle R	Opioid use disorders	rs76248294	A	G	-0.10949	0.024552	19.89	8.25848e-06	-0.0770965	0.0964201	0.423948
FA-Cerebral peduncle R	Opioid use disorders	rs77070333	T	C	-0.12442	0.02798	19.77	8.76395e-06	-0.102773	0.0997584	0.302905
FA-Cerebral peduncle R	Opioid use disorders	rs77692816	C	A	-0.098533	0.020712	22.63	1.97424e-06	-0.108954	0.117554	0.354006
FA-Cingulum cingulate gyrus L	Opioid use disorders	rs1004903	A	G	0.058794	0.013008	20.43	6.2273e-06	0.0224327	0.0472445	0.634914
FA-Cingulum cingulate gyrus L	Opioid use disorders	rs1013368	C	T	0.048156	0.010087	22.79	1.81719e-06	0.0467467	0.0387416	0.227575
FA-Cingulum cingulate gyrus L	Opioid use disorders	rs11072380	C	T	-0.049775	0.011019	20.41	6.29796e-06	0.00756888	0.0499849	0.879642
FA-Cingulum cingulate gyrus L	Opioid use disorders	rs11224763	A	G	0.061568	0.013292	21.46	3.64586e-06	-0.034077	0.0525477	0.516663
FA-Cingulum cingulate gyrus L	Opioid use disorders	rs112502960	A	G	-0.045017	0.010137	19.72	9.00534e-06	0.0356676	0.0380918	0.349088
FA-Cingulum cingulate gyrus L	Opioid use disorders	rs11639153	A	G	0.046621	0.010145	21.12	4.3401e-06	0.0199631	0.0395647	0.613862
FA-Cingulum cingulate gyrus L	Opioid use disorders	rs1167307	G	A	0.048063	0.010547	20.77	5.21915e-06	0.0147052	0.0388946	0.705372
FA-Cingulum cingulate gyrus L	Opioid use disorders	rs11717318	C	T	-0.066958	0.013914	23.16	1.50245e-06	-0.0381389	0.0590309	0.518226
FA-Cingulum cingulate gyrus L	Opioid use disorders	rs117722860	T	C	-0.12855	0.028812	19.91	8.17147e-06	-0.178333	0.120682	0.139486
FA-Cingulum cingulate gyrus L	Opioid use disorders	rs12045298	T	C	0.046258	0.010324	20.08	7.47653e-06	0.0136664	0.0389293	0.725544
FA-Cingulum cingulate gyrus L	Opioid use disorders	rs12091373	A	G	0.064772	0.013521	22.95	1.67571e-06	0.00382031	0.0484817	0.937192
FA-Cingulum cingulate gyrus L	Opioid use disorders	rs12488065	T	C	0.061932	0.0098395	39.62	3.14992e-10	0.0168326	0.0394335	0.669481
FA-Cingulum cingulate gyrus L	Opioid use disorders	rs12789047	C	T	0.06274	0.014034	19.99	7.83791e-06	-0.0114065	0.054768	0.835018
FA-Cingulum cingulate gyrus L	Opioid use disorders	rs13146284	C	A	0.051459	0.010129	25.81	3.79665e-07	0.0667778	0.0411597	0.104717
FA-Cingulum cingulate gyrus L	Opioid use disorders	rs147838705	G	A	0.18531	0.041556	19.89	8.26609e-06	-0.263047	0.256962	0.305986
FA-Cingulum cingulate gyrus L	Opioid use disorders	rs149666425	G	A	0.23083	0.050554	20.85	4.99804e-06	-0.0540351	0.257106	0.833538
FA-Cingulum cingulate gyrus L	Opioid use disorders	rs150941868	C	T	-0.22968	0.047244	23.63	1.17301e-06	-0.284236	0.19387	0.142617
FA-Cingulum cingulate gyrus L	Opioid use disorders	rs152234	G	A	-0.075778	0.016212	21.85	2.9703e-06	-0.0299426	0.0685102	0.662073
FA-Cingulum cingulate gyrus L	Opioid use disorders	rs16875599	G	A	0.053736	0.010078	28.43	9.80844e-08	0.0599381	0.0395393	0.129542
FA-Cingulum cingulate gyrus L	Opioid use disorders	rs17205972	T	G	-0.079745	0.012289	42.11	8.8308e-11	-0.0448436	0.0429429	0.296365
FA-Cingulum cingulate gyrus L	Opioid use disorders	rs17339807	C	T	0.2133	0.043399	24.16	8.95365e-07	-0.321483	0.299586	0.283232
FA-Cingulum cingulate gyrus L	Opioid use disorders	rs17415857	G	A	0.11028	0.023357	22.29	2.35451e-06	-0.0121265	0.0878569	0.890221
FA-Cingulum cingulate gyrus L	Opioid use disorders	rs1905542	C	T	0.061518	0.011416	29.04	7.17464e-08	-0.0582441	0.0429507	0.175077
FA-Cingulum cingulate gyrus L	Opioid use disorders	rs2804899	G	A	0.066221	0.013562	23.84	1.05293e-06	-0.0687449	0.0550726	0.211936
FA-Cingulum cingulate gyrus L	Opioid use disorders	rs2826357	T	C	0.064433	0.014581	19.53	9.96093e-06	0.00787752	0.0582649	0.892452
FA-Cingulum cingulate gyrus L	Opioid use disorders	rs2975181	G	A	-0.04937	0.011103	19.77	8.77809e-06	0.0279365	0.0418934	0.504871
FA-Cingulum cingulate gyrus L	Opioid use disorders	rs33599	G	A	-0.053187	0.011144	22.78	1.83063e-06	-0.0189242	0.04125	0.646399
FA-Cingulum cingulate gyrus L	Opioid use disorders	rs3776089	A	G	-0.052266	0.011158	21.94	2.83074e-06	0.00756542	0.0404367	0.851588
FA-Cingulum cingulate gyrus L	Opioid use disorders	rs41292784	T	C	-0.06674	0.014938	19.96	7.94694e-06	0.051532	0.0613164	0.400668
FA-Cingulum cingulate gyrus L	Opioid use disorders	rs41423949	T	G	-0.053671	0.011039	23.64	1.17193e-06	0.0267761	0.043413	0.537382
FA-Cingulum cingulate gyrus L	Opioid use disorders	rs4685610	G	A	0.05089	0.011018	21.33	3.88329e-06	-0.0565607	0.0439865	0.19849
FA-Cingulum cingulate gyrus L	Opioid use disorders	rs524424	A	G	0.050238	0.009927	25.61	4.21114e-07	-0.0265603	0.0404883	0.511826
FA-Cingulum cingulate gyrus L	Opioid use disorders	rs6006108	A	G	-0.053377	0.010758	24.62	7.05505e-07	0.0742005	0.0384506	0.0536364
FA-Cingulum cingulate gyrus L	Opioid use disorders	rs6493552	C	A	-0.067433	0.015101	19.94	8.02602e-06	0.0141611	0.0787417	0.857277
FA-Cingulum cingulate gyrus L	Opioid use disorders	rs7218436	C	T	-0.045925	0.010161	20.43	6.22587e-06	0.0148749	0.0384547	0.698893
FA-Cingulum cingulate gyrus L	Opioid use disorders	rs72740550	A	G	-0.059921	0.011899	25.36	4.80065e-07	-0.0320124	0.04987	0.520927
FA-Cingulum cingulate gyrus L	Opioid use disorders	rs75251852	A	G	0.11502	0.024901	21.34	3.87436e-06	-0.049679	0.107424	0.643754
FA-Cingulum cingulate gyrus L	Opioid use disorders	rs752930	A	G	-0.053287	0.011046	23.27	1.41514e-06	-0.00667644	0.0442367	0.880035
FA-Cingulum cingulate gyrus L	Opioid use disorders	rs7544569	G	A	-0.051511	0.010624	23.51	1.25141e-06	0.00437597	0.0456513	0.923635
FA-Cingulum cingulate gyrus L	Opioid use disorders	rs75718495	A	G	0.12571	0.027675	20.63	5.59758e-06	0.00760327	0.154285	0.960696
FA-Cingulum cingulate gyrus L	Opioid use disorders	rs75863692	C	A	-0.10158	0.022157	21.02	4.57088e-06	0.0861483	0.0773073	0.265124
FA-Cingulum cingulate gyrus L	Opioid use disorders	rs7590302	C	T	0.051045	0.010594	23.22	1.45848e-06	0.0370454	0.0391074	0.343499
FA-Cingulum cingulate gyrus L	Opioid use disorders	rs7754402	T	C	-0.050329	0.010191	24.39	7.9378e-07	0.0623472	0.0430559	0.147603
FA-Cingulum cingulate gyrus L	Opioid use disorders	rs77793994	A	G	-0.055363	0.012203	20.58	5.74513e-06	0.0178968	0.0459738	0.697066
FA-Cingulum cingulate gyrus L	Opioid use disorders	rs78555169	C	T	0.19837	0.044689	19.7	9.08448e-06	0.0651285	0.132329	0.6226
FA-Cingulum cingulate gyrus L	Opioid use disorders	rs78597839	G	A	0.17585	0.03767	21.79	3.05703e-06	0.0796451	0.0639856	0.213229
FA-Cingulum cingulate gyrus L	Opioid use disorders	rs7897589	A	G	0.05414	0.011919	20.63	5.595e-06	-0.0342547	0.0462067	0.458489
FA-Cingulum cingulate gyrus L	Opioid use disorders	rs797832	C	T	0.047108	0.0099934	22.22	2.44568e-06	-0.084289	0.0376571	0.0252
FA-Cingulum cingulate gyrus L	Opioid use disorders	rs9852186	C	A	0.043389	0.0097714	19.72	9.0261e-06	0.0254421	0.0376549	0.499253
FA-Cingulum cingulate gyrus R	Opioid use disorders	rs10199481	C	T	0.05834	0.010633	30.1	4.13809e-08	-0.0375301	0.0396733	0.34416
FA-Cingulum cingulate gyrus R	Opioid use disorders	rs1062193	G	A	0.082166	0.018093	20.62	5.61824e-06	0.0496587	0.060274	0.410007
FA-Cingulum cingulate gyrus R	Opioid use disorders	rs10922200	T	C	0.086695	0.015773	30.21	3.92283e-08	0.0926237	0.0767996	0.227801
FA-Cingulum cingulate gyrus R	Opioid use disorders	rs1107361	G	A	-0.065386	0.012879	25.78	3.86367e-07	0.0223892	0.0500016	0.65432
FA-Cingulum cingulate gyrus R	Opioid use disorders	rs117327520	T	C	0.15473	0.034138	20.54	5.86003e-06	0.245861	0.126904	0.0526987
FA-Cingulum cingulate gyrus R	Opioid use disorders	rs12742734	G	T	-0.043502	0.0098053	19.68	9.18756e-06	-0.10992	0.0374468	0.00333165
FA-Cingulum cingulate gyrus R	Opioid use disorders	rs12916069	A	G	-0.054991	0.011082	24.62	7.02425e-07	0.00175995	0.0455543	0.969182
FA-Cingulum cingulate gyrus R	Opioid use disorders	rs13017917	A	G	-0.090758	0.018225	24.8	6.41062e-07	0.078468	0.0859283	0.361148
FA-Cingulum cingulate gyrus R	Opioid use disorders	rs13074236	T	C	0.047772	0.010315	21.45	3.65511e-06	-0.0592052	0.0409098	0.147837
FA-Cingulum cingulate gyrus R	Opioid use disorders	rs140918246	C	A	0.059352	0.011352	27.34	1.72663e-07	-0.00874512	0.0422276	0.835936
FA-Cingulum cingulate gyrus R	Opioid use disorders	rs149543865	A	G	0.25101	0.050307	24.9	6.09958e-07	0.0511455	0.137009	0.708925
FA-Cingulum cingulate gyrus R	Opioid use disorders	rs1658253	A	C	0.071148	0.01506	22.32	2.32327e-06	0.0688327	0.0549201	0.210087
FA-Cingulum cingulate gyrus R	Opioid use disorders	rs17205972	T	G	-0.084804	0.012287	47.64	5.28445e-12	-0.0448436	0.0429429	0.296365
FA-Cingulum cingulate gyrus R	Opioid use disorders	rs306581	T	C	-0.067253	0.014852	20.5	5.97998e-06	-0.00924858	0.0539585	0.863908
FA-Cingulum cingulate gyrus R	Opioid use disorders	rs34094467	T	C	-0.18713	0.024686	57.46	3.58922e-14	0.114223	0.0814222	0.16066
FA-Cingulum cingulate gyrus R	Opioid use disorders	rs35701831	C	A	0.057097	0.0098427	33.65	6.6896e-09	0.0194836	0.039425	0.621169
FA-Cingulum cingulate gyrus R	Opioid use disorders	rs4758971	A	G	-0.050688	0.010632	22.73	1.87715e-06	-0.0634998	0.0416349	0.12722
FA-Cingulum cingulate gyrus R	Opioid use disorders	rs61750788	G	T	-0.13319	0.029595	20.25	6.82339e-06	-0.136532	0.123259	0.267997
FA-Cingulum cingulate gyrus R	Opioid use disorders	rs62514697	C	T	0.13592	0.02783	23.85	1.04737e-06	-0.0698966	0.0746991	0.349423
FA-Cingulum cingulate gyrus R	Opioid use disorders	rs6478576	C	T	-0.083535	0.014644	32.54	1.1825e-08	-0.103831	0.0514134	0.043432
FA-Cingulum cingulate gyrus R	Opioid use disorders	rs683146	C	T	0.083509	0.018199	21.06	4.48952e-06	-0.0680146	0.0621963	0.274153
FA-Cingulum cingulate gyrus R	Opioid use disorders	rs6840491	T	C	0.055027	0.0098628	31.13	2.44625e-08	0.0670907	0.0384544	0.0810401
FA-Cingulum cingulate gyrus R	Opioid use disorders	rs710175	T	C	0.056769	0.012212	21.61	3.3597e-06	0.0135188	0.0507377	0.789896
FA-Cingulum cingulate gyrus R	Opioid use disorders	rs713725	A	G	-0.05161	0.010915	22.36	2.27772e-06	0.00400222	0.0442133	0.927874
FA-Cingulum cingulate gyrus R	Opioid use disorders	rs71506704	T	C	-0.075987	0.016538	21.11	4.35913e-06	-0.0737918	0.0689973	0.28485
FA-Cingulum cingulate gyrus R	Opioid use disorders	rs72790750	G	T	-0.18511	0.036948	25.1	5.4853e-07	0.156466	0.173582	0.367375
FA-Cingulum cingulate gyrus R	Opioid use disorders	rs72863344	A	G	0.073664	0.015859	21.58	3.42452e-06	-0.00839166	0.0569102	0.882773
FA-Cingulum cingulate gyrus R	Opioid use disorders	rs73120171	G	A	0.15961	0.035915	19.75	8.86748e-06	0.0112977	0.262082	0.965616
FA-Cingulum cingulate gyrus R	Opioid use disorders	rs7590302	C	T	0.051443	0.010594	23.58	1.20781e-06	0.0370454	0.0391074	0.343499
FA-Cingulum cingulate gyrus R	Opioid use disorders	rs766176	C	T	0.054972	0.010736	26.22	3.08035e-07	0.0534499	0.0410646	0.193051
FA-Cingulum cingulate gyrus R	Opioid use disorders	rs7709243	T	C	0.044333	0.0098179	20.39	6.35185e-06	0.0798725	0.0382597	0.0368299
FA-Cingulum cingulate gyrus R	Opioid use disorders	rs7754402	T	C	-0.054523	0.01019	28.63	8.86952e-08	0.0623472	0.0430559	0.147603
FA-Cingulum cingulate gyrus R	Opioid use disorders	rs7928419	A	G	-0.050083	0.010375	23.3	1.39284e-06	-0.0786984	0.0402663	0.0506477
FA-Cingulum cingulate gyrus R	Opioid use disorders	rs797832	C	T	0.047237	0.0099934	22.34	2.29562e-06	-0.084289	0.0376571	0.0252
FA-Cingulum hippocampus L	Opioid use disorders	rs10469763	C	T	-0.048487	0.010053	23.26	1.42331e-06	0.0901296	0.0381021	0.0180069
FA-Cingulum hippocampus L	Opioid use disorders	rs10520735	A	G	0.053202	0.011506	21.38	3.78879e-06	-0.016649	0.039368	0.672363
FA-Cingulum hippocampus L	Opioid use disorders	rs10992250	G	T	0.056925	0.012748	19.94	8.02786e-06	-0.0908665	0.0518706	0.0798087
FA-Cingulum hippocampus L	Opioid use disorders	rs112390312	A	G	0.1295	0.029201	19.67	9.26616e-06	0.177327	0.110502	0.10855
FA-Cingulum hippocampus L	Opioid use disorders	rs11516797	T	G	-0.09353	0.019513	22.97	1.65158e-06	-0.0129404	0.0777849	0.867873
FA-Cingulum hippocampus L	Opioid use disorders	rs11589479	A	G	0.065161	0.013132	24.62	7.0372e-07	0.0662869	0.0548062	0.22648
FA-Cingulum hippocampus L	Opioid use disorders	rs117319561	A	G	0.15669	0.034236	20.95	4.74898e-06	0.160888	0.266261	0.545679
FA-Cingulum hippocampus L	Opioid use disorders	rs117486244	G	T	-0.082923	0.016271	25.97	3.49382e-07	0.123086	0.0736017	0.0944604
FA-Cingulum hippocampus L	Opioid use disorders	rs13014578	A	G	-0.04373	0.0098488	19.71	9.03649e-06	-0.01415	0.039416	0.719601
FA-Cingulum hippocampus L	Opioid use disorders	rs13038201	C	T	0.32544	0.066507	23.94	9.98619e-07	-0.0673226	0.0964414	0.485134
FA-Cingulum hippocampus L	Opioid use disorders	rs13254732	A	C	0.050389	0.011166	20.36	6.43428e-06	0.00784393	0.0404117	0.846097
FA-Cingulum hippocampus L	Opioid use disorders	rs139594	G	T	0.047055	0.010533	19.96	7.95976e-06	0.0413077	0.0383813	0.281817
FA-Cingulum hippocampus L	Opioid use disorders	rs1413513	C	T	0.055747	0.010955	25.9	3.63664e-07	-0.0531756	0.0443022	0.230026
FA-Cingulum hippocampus L	Opioid use disorders	rs142209288	C	A	-0.17396	0.039009	19.89	8.25658e-06	-0.560617	0.239593	0.0192903
FA-Cingulum hippocampus L	Opioid use disorders	rs142365162	T	C	0.11594	0.024727	21.98	2.76694e-06	-0.136616	0.0869695	0.116218
FA-Cingulum hippocampus L	Opioid use disorders	rs146333327	A	G	0.19446	0.042757	20.68	5.44377e-06	-0.0161764	0.0927349	0.861522
FA-Cingulum hippocampus L	Opioid use disorders	rs1847037	C	T	0.053216	0.010768	24.42	7.79471e-07	0.0334705	0.0422298	0.428022
FA-Cingulum hippocampus L	Opioid use disorders	rs188287955	C	T	-0.28789	0.065011	19.61	9.54773e-06	0.13569	0.169781	0.424172
FA-Cingulum hippocampus L	Opioid use disorders	rs190566511	A	G	0.19714	0.039522	24.88	6.14186e-07	0.0508479	0.221887	0.818744
FA-Cingulum hippocampus L	Opioid use disorders	rs2267158	C	T	0.051725	0.010587	23.87	1.03753e-06	-0.0272702	0.0399673	0.495041
FA-Cingulum hippocampus L	Opioid use disorders	rs2300478	G	T	-0.051227	0.01132	20.48	6.05759e-06	-0.00108125	0.045611	0.981087
FA-Cingulum hippocampus L	Opioid use disorders	rs2527692	A	G	0.047139	0.009998	22.23	2.43501e-06	0.0339584	0.0379536	0.370928
FA-Cingulum hippocampus L	Opioid use disorders	rs2704520	T	G	0.046077	0.010033	21.09	4.40149e-06	0.0204486	0.0398747	0.608078
FA-Cingulum hippocampus L	Opioid use disorders	rs2743218	T	G	-0.046556	0.010282	20.5	5.98825e-06	-0.0523658	0.0382258	0.170716
FA-Cingulum hippocampus L	Opioid use disorders	rs3011512	T	G	-0.048449	0.010387	21.76	3.1153e-06	0.0343822	0.0380665	0.366412
FA-Cingulum hippocampus L	Opioid use disorders	rs39111	G	A	0.059383	0.01301	20.83	5.03965e-06	-0.0786705	0.0515861	0.127251
FA-Cingulum hippocampus L	Opioid use disorders	rs3944513	C	T	-0.11576	0.025285	20.96	4.72172e-06	-0.107113	0.124782	0.390672
FA-Cingulum hippocampus L	Opioid use disorders	rs4751104	A	G	0.051853	0.010131	26.2	3.11028e-07	-0.000225421	0.0379805	0.995264
FA-Cingulum hippocampus L	Opioid use disorders	rs677804	T	C	-0.04492	0.0098548	20.78	5.188e-06	0.0155165	0.0384573	0.6866
FA-Cingulum hippocampus L	Opioid use disorders	rs67827860	T	C	-0.082026	0.012338	44.2	3.03389e-11	-0.0448978	0.0429316	0.295654
FA-Cingulum hippocampus L	Opioid use disorders	rs6806085	G	A	-0.086656	0.017783	23.75	1.10662e-06	-0.0951137	0.0605168	0.116022
FA-Cingulum hippocampus L	Opioid use disorders	rs6851986	G	A	0.11639	0.025535	20.78	5.1892e-06	0.0334055	0.0815197	0.681965
FA-Cingulum hippocampus L	Opioid use disorders	rs7125820	T	C	-0.054011	0.01197	20.36	6.44614e-06	-0.0182146	0.0469336	0.697948
FA-Cingulum hippocampus L	Opioid use disorders	rs745192	C	T	0.095344	0.021227	20.17	7.10232e-06	-0.0326133	0.0868577	0.707304
FA-Cingulum hippocampus L	Opioid use disorders	rs7543616	A	G	-0.048649	0.01078	20.37	6.4328e-06	0.0219858	0.0410394	0.592149
FA-Cingulum hippocampus L	Opioid use disorders	rs7636571	C	T	-0.04352	0.00983	19.6	9.58959e-06	-0.044849	0.0377119	0.23434
FA-Cingulum hippocampus L	Opioid use disorders	rs78565934	C	T	0.090347	0.020435	19.55	9.86961e-06	0.0659888	0.0614063	0.282543
FA-Cingulum hippocampus L	Opioid use disorders	rs79170240	C	T	-0.087086	0.018269	22.72	1.88365e-06	-0.0343892	0.0460785	0.455475
FA-Cingulum hippocampus L	Opioid use disorders	rs9364559	G	A	-0.056491	0.012217	21.38	3.78443e-06	-0.0752281	0.0492953	0.126992
FA-Cingulum hippocampus R	Opioid use disorders	rs1003883	C	T	-0.09053	0.019001	22.7	1.90502e-06	-0.0324372	0.066677	0.626624
FA-Cingulum hippocampus R	Opioid use disorders	rs10241902	T	C	-0.052213	0.011225	21.64	3.31665e-06	0.013364	0.0411457	0.745334
FA-Cingulum hippocampus R	Opioid use disorders	rs10252734	G	T	-0.044281	0.009975	19.71	9.07403e-06	-0.0228535	0.0379825	0.547383
FA-Cingulum hippocampus R	Opioid use disorders	rs10735069	A	C	0.093473	0.020701	20.39	6.35624e-06	-0.158922	0.0791611	0.0446879
FA-Cingulum hippocampus R	Opioid use disorders	rs10867913	T	C	0.046663	0.010162	21.09	4.41876e-06	-0.00359504	0.0381371	0.924898
FA-Cingulum hippocampus R	Opioid use disorders	rs11111110	T	C	0.14486	0.03269	19.64	9.41456e-06	-0.0333585	0.0942337	0.723341
FA-Cingulum hippocampus R	Opioid use disorders	rs11589920	A	G	0.054887	0.011648	22.2	2.46831e-06	0.0189594	0.0442863	0.66857
FA-Cingulum hippocampus R	Opioid use disorders	rs13150272	A	G	0.058896	0.01106	28.36	1.0193e-07	0.028804	0.0413868	0.486448
FA-Cingulum hippocampus R	Opioid use disorders	rs13176921	G	A	-0.069235	0.012235	32.02	1.54419e-08	-0.0491491	0.0415586	0.23695
FA-Cingulum hippocampus R	Opioid use disorders	rs139574282	T	C	0.11629	0.022798	26.02	3.40957e-07	-0.0929671	0.0609257	0.127032
FA-Cingulum hippocampus R	Opioid use disorders	rs2277356	T	C	-0.07173	0.015015	22.82	1.79019e-06	0.0590018	0.0520134	0.256645
FA-Cingulum hippocampus R	Opioid use disorders	rs2300478	G	T	-0.052573	0.011319	21.57	3.42926e-06	-0.00108125	0.045611	0.981087
FA-Cingulum hippocampus R	Opioid use disorders	rs2436389	A	C	0.052751	0.0099669	28.01	1.21815e-07	-0.00182902	0.0436122	0.966548
FA-Cingulum hippocampus R	Opioid use disorders	rs2811901	T	C	0.050422	0.011179	20.34	6.50279e-06	0.00408586	0.0436983	0.925505
FA-Cingulum hippocampus R	Opioid use disorders	rs34875559	A	G	-0.17226	0.037714	20.86	4.96135e-06	-0.229375	0.183281	0.210753
FA-Cingulum hippocampus R	Opioid use disorders	rs35389708	A	C	0.17241	0.036367	22.48	2.14338e-06	-0.178951	0.162897	0.271962
FA-Cingulum hippocampus R	Opioid use disorders	rs36341	G	A	-0.0437	0.0098534	19.67	9.25124e-06	-0.0471513	0.0377508	0.211661
FA-Cingulum hippocampus R	Opioid use disorders	rs3783295	T	C	-0.059456	0.00993	35.85	2.16471e-09	-0.0374794	0.0380619	0.324773
FA-Cingulum hippocampus R	Opioid use disorders	rs3927459	G	T	-0.045847	0.0098494	21.67	3.26362e-06	-0.0183307	0.0376371	0.62623
FA-Cingulum hippocampus R	Opioid use disorders	rs4765748	A	C	-0.059711	0.013267	20.26	6.80613e-06	0.0687172	0.0552371	0.213485
FA-Cingulum hippocampus R	Opioid use disorders	rs55859707	C	T	0.04387	0.0098677	19.77	8.80035e-06	0.0101139	0.0382393	0.791402
FA-Cingulum hippocampus R	Opioid use disorders	rs6067571	T	C	-0.20419	0.046107	19.61	9.53455e-06	0.170104	0.246064	0.489379
FA-Cingulum hippocampus R	Opioid use disorders	rs61310415	T	C	0.12983	0.029125	19.87	8.3253e-06	-0.0611462	0.157491	0.697831
FA-Cingulum hippocampus R	Opioid use disorders	rs61481570	C	T	-0.072005	0.015972	20.32	6.57052e-06	0.0384162	0.0481967	0.425409
FA-Cingulum hippocampus R	Opioid use disorders	rs61869032	T	C	-0.047551	0.010649	19.94	8.04267e-06	-0.0403899	0.0411811	0.326698
FA-Cingulum hippocampus R	Opioid use disorders	rs659842	G	A	-0.054355	0.009857	30.41	3.54242e-08	0.0191013	0.0382682	0.617678
FA-Cingulum hippocampus R	Opioid use disorders	rs6917861	T	C	0.23365	0.048059	23.64	1.17112e-06	-0.461345	0.543248	0.395751
FA-Cingulum hippocampus R	Opioid use disorders	rs72555848	C	A	0.081038	0.017985	20.3	6.64814e-06	0.0441325	0.0774	0.56855
FA-Cingulum hippocampus R	Opioid use disorders	rs73313052	A	G	-0.083669	0.014972	31.23	2.32006e-08	0.0793478	0.0535797	0.138625
FA-Cingulum hippocampus R	Opioid use disorders	rs77503217	G	A	-0.10861	0.023965	20.54	5.87625e-06	0.141623	0.124901	0.256846
FA-Cingulum hippocampus R	Opioid use disorders	rs77817202	T	C	-0.09063	0.019514	21.57	3.434e-06	-0.0392598	0.0466357	0.399878
FA-Cingulum hippocampus R	Opioid use disorders	rs7821312	T	C	-0.046494	0.010205	20.76	5.24445e-06	-0.0472485	0.0384781	0.219472
FA-Cingulum hippocampus R	Opioid use disorders	rs78691006	G	A	0.10713	0.023317	21.11	4.36616e-06	-0.298405	0.106053	0.004897
FA-Cingulum hippocampus R	Opioid use disorders	rs79769984	T	C	-0.090196	0.018911	22.75	1.85952e-06	0.161711	0.0780365	0.0382428
FA-Cingulum hippocampus R	Opioid use disorders	rs8090960	G	T	-0.059974	0.012803	21.94	2.82813e-06	-0.0416723	0.0466917	0.372125
FA-Cingulum hippocampus R	Opioid use disorders	rs929294	T	G	0.076167	0.014362	28.13	1.14762e-07	-0.095434	0.0567673	0.0927342
FA-Cingulum hippocampus R	Opioid use disorders	rs9664941	A	C	-0.047246	0.0099892	22.37	2.26256e-06	-0.0865567	0.0379712	0.0226355
FA-Cingulum hippocampus R	Opioid use disorders	rs9881237	G	A	0.079932	0.01463	29.85	4.7228e-08	0.0505182	0.0518023	0.329456
FA-Corticospinal tract L	Opioid use disorders	rs10173248	T	C	0.050501	0.010398	23.59	1.2006e-06	-0.0183055	0.0402723	0.649437
FA-Corticospinal tract L	Opioid use disorders	rs10846507	T	G	0.05352	0.012092	19.59	9.65162e-06	0.0926769	0.044095	0.0355746
FA-Corticospinal tract L	Opioid use disorders	rs117849506	A	G	-0.12085	0.023752	25.89	3.6467e-07	-0.0178681	0.0987243	0.856375
FA-Corticospinal tract L	Opioid use disorders	rs118046935	C	T	-0.13722	0.029435	21.73	3.15283e-06	-0.0721481	0.171733	0.674401
FA-Corticospinal tract L	Opioid use disorders	rs12532671	T	C	0.080407	0.015921	25.51	4.44529e-07	-0.0444159	0.0578289	0.442453
FA-Corticospinal tract L	Opioid use disorders	rs12625117	A	G	0.10086	0.02079	23.54	1.23623e-06	-0.0355097	0.0594414	0.550247
FA-Corticospinal tract L	Opioid use disorders	rs12922367	C	T	-0.051399	0.010146	25.66	4.1011e-07	-0.0255862	0.041997	0.542367
FA-Corticospinal tract L	Opioid use disorders	rs1442930	A	G	0.048469	0.0098497	24.21	8.6816e-07	0.0187737	0.0378932	0.620292
FA-Corticospinal tract L	Opioid use disorders	rs144745836	T	C	-0.088639	0.019704	20.24	6.8786e-06	0.172406	0.138412	0.212909
FA-Corticospinal tract L	Opioid use disorders	rs17308782	G	A	-0.076697	0.016417	21.83	3.00469e-06	-0.0486384	0.0886505	0.583244
FA-Corticospinal tract L	Opioid use disorders	rs17461130	A	G	-0.095319	0.019544	23.79	1.08368e-06	-0.14733	0.0877942	0.0933211
FA-Corticospinal tract L	Opioid use disorders	rs17677148	A	G	0.050128	0.01117	20.14	7.24269e-06	-0.0626511	0.0397477	0.114975
FA-Corticospinal tract L	Opioid use disorders	rs1944075	C	A	0.045561	0.0098823	21.26	4.0439e-06	-0.00117077	0.0381162	0.975496
FA-Corticospinal tract L	Opioid use disorders	rs1954958	C	A	-0.056541	0.012342	20.99	4.64729e-06	0.0104888	0.0459036	0.819261
FA-Corticospinal tract L	Opioid use disorders	rs2108929	T	C	-0.062937	0.014202	19.64	9.40156e-06	-3.63507e-05	0.0583568	0.999503
FA-Corticospinal tract L	Opioid use disorders	rs231237	A	G	0.047607	0.010027	22.54	2.07109e-06	0.0248975	0.0403665	0.537376
FA-Corticospinal tract L	Opioid use disorders	rs36137673	G	A	0.05745	0.012009	22.89	1.73181e-06	0.0672809	0.0386464	0.0816959
FA-Corticospinal tract L	Opioid use disorders	rs4796391	C	T	-0.048221	0.010133	22.65	1.9602e-06	-0.00476783	0.037898	0.899885
FA-Corticospinal tract L	Opioid use disorders	rs4964461	T	C	0.074004	0.016458	20.22	6.94225e-06	0.0592861	0.0634665	0.350236
FA-Corticospinal tract L	Opioid use disorders	rs6557357	T	C	0.050206	0.010906	21.19	4.1735e-06	-0.0551386	0.038426	0.151307
FA-Corticospinal tract L	Opioid use disorders	rs72989582	T	G	0.071573	0.015476	21.39	3.77485e-06	0.0782199	0.0567748	0.168289
FA-Corticospinal tract L	Opioid use disorders	rs73441017	T	G	0.1239	0.027575	20.19	7.0518e-06	-0.272699	0.118632	0.0215224
FA-Corticospinal tract L	Opioid use disorders	rs76545139	C	T	-0.075164	0.016742	20.16	7.17794e-06	-0.00567032	0.0609117	0.925831
FA-Corticospinal tract L	Opioid use disorders	rs7746567	C	T	-0.06573	0.014331	21.04	4.53315e-06	0.053326	0.0588519	0.364881
FA-Corticospinal tract L	Opioid use disorders	rs79807023	T	C	0.16184	0.034768	21.67	3.25987e-06	0.0280452	0.100646	0.780511
FA-Corticospinal tract L	Opioid use disorders	rs9541149	C	T	0.051936	0.01167	19.81	8.61787e-06	-0.00762868	0.0470331	0.87115
FA-Corticospinal tract L	Opioid use disorders	rs9896162	C	T	0.045464	0.010278	19.57	9.77012e-06	0.0752015	0.040318	0.0621527
FA-Corticospinal tract R	Opioid use disorders	rs10992063	A	G	0.044284	0.0099316	19.88	8.28133e-06	-0.0140994	0.0380735	0.711143
FA-Corticospinal tract R	Opioid use disorders	rs11019938	T	C	-0.054257	0.011849	20.97	4.6957e-06	-0.0604493	0.0496518	0.223428
FA-Corticospinal tract R	Opioid use disorders	rs12705148	G	A	-0.054031	0.011526	21.97	2.78163e-06	-0.0393348	0.0455954	0.388308
FA-Corticospinal tract R	Opioid use disorders	rs12950716	A	G	-0.066782	0.014316	21.76	3.10957e-06	0.0253943	0.0639252	0.691183
FA-Corticospinal tract R	Opioid use disorders	rs138093399	A	C	0.25541	0.054686	21.81	3.02273e-06	-0.0971	0.125761	0.440056
FA-Corticospinal tract R	Opioid use disorders	rs150956962	A	G	0.27835	0.054432	26.15	3.18713e-07	-0.0356976	0.139093	0.797453
FA-Corticospinal tract R	Opioid use disorders	rs1543277	C	T	0.050973	0.010732	22.56	2.05116e-06	-0.00382846	0.0442533	0.931059
FA-Corticospinal tract R	Opioid use disorders	rs17709159	G	A	-0.12066	0.026878	20.15	7.19615e-06	-0.0762912	0.0695619	0.272756
FA-Corticospinal tract R	Opioid use disorders	rs2145826	A	G	-0.056624	0.0099552	32.35	1.30377e-08	-0.0504959	0.0382547	0.186838
FA-Corticospinal tract R	Opioid use disorders	rs2536150	C	T	-0.060574	0.013112	21.34	3.86278e-06	-0.00714633	0.0559162	0.898304
FA-Corticospinal tract R	Opioid use disorders	rs2666836	C	T	-0.048498	0.010782	20.23	6.89128e-06	0.00372137	0.0401218	0.926101
FA-Corticospinal tract R	Opioid use disorders	rs2720298	A	C	0.047544	0.010288	21.36	3.83972e-06	-0.0679311	0.0379203	0.0732251
FA-Corticospinal tract R	Opioid use disorders	rs2737668	G	A	-0.044	0.0098096	20.12	7.31644e-06	-0.0113339	0.0382138	0.766779
FA-Corticospinal tract R	Opioid use disorders	rs28623627	G	A	-0.11639	0.024354	22.84	1.77296e-06	0.0490318	0.0693841	0.479771
FA-Corticospinal tract R	Opioid use disorders	rs35857724	T	C	-0.052781	0.010816	23.81	1.06782e-06	-0.00932794	0.0444547	0.8338
FA-Corticospinal tract R	Opioid use disorders	rs72650481	A	C	-0.12048	0.027124	19.73	8.9619e-06	0.0330904	0.116162	0.775747
FA-Corticospinal tract R	Opioid use disorders	rs74813143	G	A	-0.21061	0.046218	20.77	5.22156e-06	0.0227451	0.174173	0.8961
FA-Corticospinal tract R	Opioid use disorders	rs76381074	A	C	-0.13864	0.029378	22.27	2.38451e-06	-0.13848	0.198277	0.484917
FA-Corticospinal tract R	Opioid use disorders	rs76559921	A	G	-0.40138	0.087271	21.15	4.26481e-06	-0.312338	0.166272	0.0603156
FA-Corticospinal tract R	Opioid use disorders	rs78753257	A	G	-0.051826	0.010544	24.16	8.93511e-07	-0.023281	0.040107	0.561596
FA-Corticospinal tract R	Opioid use disorders	rs9263875	G	A	-0.045306	0.010043	20.35	6.4759e-06	-0.0138114	0.0381894	0.717609
FA-External capsule L	Opioid use disorders	rs11158090	G	A	0.064585	0.012487	26.75	2.33668e-07	0.00424135	0.0440406	0.923278
FA-External capsule L	Opioid use disorders	rs11158586	C	T	-0.047174	0.010529	20.07	7.49376e-06	-0.0562979	0.0407652	0.16727
FA-External capsule L	Opioid use disorders	rs111627758	T	C	0.24242	0.051389	22.25	2.40492e-06	-0.0305455	0.201392	0.879445
FA-External capsule L	Opioid use disorders	rs11207166	T	G	-0.06742	0.014201	22.54	2.07109e-06	-0.0175667	0.0577116	0.760832
FA-External capsule L	Opioid use disorders	rs112136107	A	G	0.10332	0.015847	42.51	7.19449e-11	0.0935792	0.076813	0.223121
FA-External capsule L	Opioid use disorders	rs11641011	T	C	-0.046362	0.0098221	22.28	2.37192e-06	0.00879322	0.0379796	0.816907
FA-External capsule L	Opioid use disorders	rs11678877	G	A	0.053279	0.0098998	28.96	7.45075e-08	-0.00302393	0.0383995	0.937232
FA-External capsule L	Opioid use disorders	rs118023379	T	G	0.055239	0.011893	21.57	3.42689e-06	-0.0582419	0.0431204	0.176798
FA-External capsule L	Opioid use disorders	rs12054579	C	T	0.081694	0.018229	20.08	7.45247e-06	0.0833473	0.069341	0.229367
FA-External capsule L	Opioid use disorders	rs12370774	T	C	0.076459	0.017192	19.78	8.73776e-06	-0.193525	0.0780053	0.0131045
FA-External capsule L	Opioid use disorders	rs12779515	C	T	0.045129	0.010122	19.88	8.30233e-06	-0.0290502	0.0435552	0.504789
FA-External capsule L	Opioid use disorders	rs141259138	T	C	-0.25326	0.045634	30.8	2.89601e-08	-0.447166	0.21934	0.0414811
FA-External capsule L	Opioid use disorders	rs145352891	A	G	-0.11545	0.025245	20.91	4.8317e-06	0.0162143	0.0779306	0.835181
FA-External capsule L	Opioid use disorders	rs1670261	C	T	0.067945	0.01465	21.51	3.54324e-06	0.0370671	0.0743295	0.618001
FA-External capsule L	Opioid use disorders	rs17129872	G	A	-0.34719	0.07381	22.13	2.5698e-06	-0.306541	0.30326	0.312104
FA-External capsule L	Opioid use disorders	rs17497343	C	T	0.0517	0.010351	24.95	5.93608e-07	-0.0299923	0.0385767	0.43688
FA-External capsule L	Opioid use disorders	rs179570	G	A	0.04596	0.0097873	22.05	2.67239e-06	0.0106981	0.03765	0.776299
FA-External capsule L	Opioid use disorders	rs1931804	C	A	0.065076	0.013866	22.03	2.70458e-06	-0.0280411	0.0410273	0.494307
FA-External capsule L	Opioid use disorders	rs2026975	T	C	0.053396	0.011217	22.66	1.94536e-06	0.00675622	0.043765	0.877314
FA-External capsule L	Opioid use disorders	rs2074635	T	C	-0.053273	0.011103	23.02	1.61139e-06	0.113676	0.0385525	0.00319213
FA-External capsule L	Opioid use disorders	rs2214555	G	A	-0.085961	0.010558	66.29	4.1115e-16	-0.0518994	0.0408267	0.203654
FA-External capsule L	Opioid use disorders	rs2596695	T	C	0.067159	0.014005	23	1.63343e-06	0.0977965	0.0499413	0.050203
FA-External capsule L	Opioid use disorders	rs2670884	T	C	-0.045741	0.0098497	21.57	3.43954e-06	-0.0307556	0.0380242	0.418605
FA-External capsule L	Opioid use disorders	rs2777684	G	A	-0.062417	0.013621	21	4.62594e-06	0.0552952	0.0525943	0.293097
FA-External capsule L	Opioid use disorders	rs28850273	T	C	0.05231	0.010586	24.42	7.80908e-07	-0.0885917	0.0429664	0.0392184
FA-External capsule L	Opioid use disorders	rs35869135	G	A	-0.090429	0.012957	48.71	3.05492e-12	0.00386276	0.0450728	0.931705
FA-External capsule L	Opioid use disorders	rs374547529	T	C	-0.06351	0.011377	31.16	2.40326e-08	0.0533948	0.046351	0.249334
FA-External capsule L	Opioid use disorders	rs3745518	A	G	-0.046054	0.0098464	21.88	2.92617e-06	-0.0163765	0.0380882	0.667223
FA-External capsule L	Opioid use disorders	rs4321401	C	T	-0.04452	0.0098605	20.39	6.36796e-06	-0.068908	0.0382177	0.0713822
FA-External capsule L	Opioid use disorders	rs4947052	T	C	-0.12377	0.02543	23.69	1.14104e-06	0.0628167	0.0661806	0.342533
FA-External capsule L	Opioid use disorders	rs55787230	T	C	-0.10252	0.020805	24.28	8.37915e-07	-0.0811397	0.0797227	0.308786
FA-External capsule L	Opioid use disorders	rs55837909	T	C	-0.057291	0.0099329	33.27	8.14517e-09	-0.0344294	0.0383874	0.369776
FA-External capsule L	Opioid use disorders	rs563546758	A	G	-0.10116	0.021022	23.16	1.50245e-06	-0.0579115	0.0969677	0.550358
FA-External capsule L	Opioid use disorders	rs59699209	A	G	0.059218	0.012251	23.36	1.35083e-06	-0.0215345	0.0518436	0.677868
FA-External capsule L	Opioid use disorders	rs5992902	A	G	-0.070015	0.015506	20.39	6.3577e-06	-0.0646079	0.0456468	0.156956
FA-External capsule L	Opioid use disorders	rs61945261	A	G	0.057581	0.011744	24.04	9.50386e-07	0.00127106	0.0448245	0.977378
FA-External capsule L	Opioid use disorders	rs67827860	T	C	-0.10653	0.012329	74.66	5.95662e-18	-0.0448978	0.0429316	0.295654
FA-External capsule L	Opioid use disorders	rs707896	A	G	-0.061667	0.013264	21.62	3.35197e-06	0.0421112	0.049327	0.393263
FA-External capsule L	Opioid use disorders	rs7192289	C	A	-0.048134	0.010587	20.67	5.48782e-06	0.0424849	0.0428736	0.321718
FA-External capsule L	Opioid use disorders	rs72641412	A	G	0.24156	0.051002	22.43	2.1918e-06	-0.17014	0.129617	0.189304
FA-External capsule L	Opioid use disorders	rs73176186	T	G	-0.066005	0.01485	19.76	8.84301e-06	-0.0459988	0.0625861	0.462359
FA-External capsule L	Opioid use disorders	rs7334544	A	G	-0.050635	0.010334	24.01	9.66496e-07	-0.0104723	0.0387669	0.787057
FA-External capsule L	Opioid use disorders	rs75610610	T	C	0.14958	0.033627	19.79	8.69961e-06	0.0630299	0.119934	0.599207
FA-External capsule L	Opioid use disorders	rs75614954	T	C	0.19276	0.041514	21.56	3.45223e-06	0.0247995	0.0768484	0.746918
FA-External capsule L	Opioid use disorders	rs75830945	C	T	-0.10068	0.02267	19.72	9.00741e-06	-0.0114093	0.0940619	0.903457
FA-External capsule L	Opioid use disorders	rs7622312	T	C	-0.065509	0.01273	26.48	2.68225e-07	0.050783	0.0473123	0.283112
FA-External capsule L	Opioid use disorders	rs7681032	G	T	-0.059767	0.012611	22.46	2.15874e-06	-0.0348038	0.0446059	0.435243
FA-External capsule L	Opioid use disorders	rs78987564	A	G	-0.19678	0.044106	19.91	8.179e-06	0.110787	0.20437	0.587755
FA-External capsule L	Opioid use disorders	rs8039513	G	A	0.055881	0.012566	19.78	8.75185e-06	-0.0494199	0.0473513	0.296631
FA-External capsule L	Opioid use disorders	rs882890	A	G	0.051419	0.010232	25.25	5.06524e-07	-0.0443697	0.037896	0.241669
FA-External capsule L	Opioid use disorders	rs9462927	G	A	-0.051254	0.011271	20.68	5.45758e-06	-0.0801604	0.042767	0.0608822
FA-External capsule L	Opioid use disorders	rs965483	C	T	-0.050117	0.01064	22.19	2.48828e-06	0.0441705	0.0381849	0.247373
FA-External capsule R	Opioid use disorders	rs10089819	T	C	0.05218	0.010473	24.82	6.32703e-07	0.0475681	0.039077	0.223494
FA-External capsule R	Opioid use disorders	rs10102728	A	G	0.045333	0.0099941	20.58	5.76634e-06	0.131395	0.0391866	0.000799208
FA-External capsule R	Opioid use disorders	rs10135506	C	T	0.098875	0.020696	22.82	1.78772e-06	-0.0540222	0.0942355	0.566464
FA-External capsule R	Opioid use disorders	rs10252734	G	T	-0.056437	0.0099721	32.03	1.53815e-08	-0.0228535	0.0379825	0.547383
FA-External capsule R	Opioid use disorders	rs10469365	G	A	-0.074632	0.015564	22.99	1.63531e-06	0.102729	0.0695564	0.139697
FA-External capsule R	Opioid use disorders	rs11119085	T	C	-0.057514	0.010768	28.53	9.32395e-08	0.0146379	0.0437373	0.737869
FA-External capsule R	Opioid use disorders	rs11158586	C	T	-0.046622	0.010529	19.61	9.56974e-06	-0.0562979	0.0407652	0.16727
FA-External capsule R	Opioid use disorders	rs11207166	T	G	-0.06945	0.0142	23.92	1.01181e-06	-0.0175667	0.0577116	0.760832
FA-External capsule R	Opioid use disorders	rs112136107	A	G	0.091358	0.01585	33.22	8.33681e-09	0.0935792	0.076813	0.223121
FA-External capsule R	Opioid use disorders	rs114158322	C	A	0.11506	0.025909	19.72	9.01156e-06	-0.121966	0.119661	0.308079
FA-External capsule R	Opioid use disorders	rs114903646	A	G	0.1348	0.029918	20.3	6.6512e-06	0.0293525	0.210636	0.889172
FA-External capsule R	Opioid use disorders	rs11641011	T	C	-0.046299	0.0098221	22.22	2.44737e-06	0.00879322	0.0379796	0.816907
FA-External capsule R	Opioid use disorders	rs11678877	G	A	0.048008	0.0099011	23.51	1.25141e-06	-0.00302393	0.0383995	0.937232
FA-External capsule R	Opioid use disorders	rs12140660	T	G	0.069921	0.014393	23.6	1.19481e-06	-0.0763661	0.0688635	0.267452
FA-External capsule R	Opioid use disorders	rs13423946	A	G	0.1099	0.024818	19.61	9.54333e-06	0.0896247	0.108767	0.409938
FA-External capsule R	Opioid use disorders	rs139272194	T	C	-0.20173	0.045119	19.99	7.82348e-06	0.0501908	0.152931	0.742766
FA-External capsule R	Opioid use disorders	rs141259138	T	C	-0.22987	0.04564	25.37	4.77859e-07	-0.447166	0.21934	0.0414811
FA-External capsule R	Opioid use disorders	rs1474788	C	T	0.0918	0.020134	20.79	5.15941e-06	0.0365596	0.059482	0.538797
FA-External capsule R	Opioid use disorders	rs1570234	A	G	-0.052477	0.011766	19.89	8.23e-06	0.038852	0.0470564	0.409004
FA-External capsule R	Opioid use disorders	rs1670261	C	T	0.074306	0.014649	25.73	3.96004e-07	0.0370671	0.0743295	0.618001
FA-External capsule R	Opioid use disorders	rs16959618	C	T	-0.048179	0.010886	19.59	9.66941e-06	0.0384218	0.0431337	0.373059
FA-External capsule R	Opioid use disorders	rs202659	C	T	-0.054869	0.01178	21.7	3.21514e-06	0.00849443	0.0440364	0.847041
FA-External capsule R	Opioid use disorders	rs231588	T	C	0.043237	0.0097829	19.53	9.93345e-06	0.0199932	0.0376751	0.595644
FA-External capsule R	Opioid use disorders	rs2596695	T	C	0.07493	0.014003	28.63	8.83487e-08	0.0977965	0.0499413	0.050203
FA-External capsule R	Opioid use disorders	rs28564876	A	G	-0.055674	0.0099139	31.54	1.98198e-08	-0.0310931	0.0384044	0.418157
FA-External capsule R	Opioid use disorders	rs2947258	A	G	0.13003	0.028475	20.85	4.98655e-06	0.0269507	0.11674	0.817423
FA-External capsule R	Opioid use disorders	rs35272840	G	A	-0.046762	0.010538	19.69	9.14534e-06	0.0184031	0.0393035	0.63962
FA-External capsule R	Opioid use disorders	rs374547529	T	C	-0.051979	0.01138	20.86	4.96021e-06	0.0533948	0.046351	0.249334
FA-External capsule R	Opioid use disorders	rs4446570	T	C	-0.068511	0.014164	23.4	1.32739e-06	-0.121988	0.0534727	0.0225305
FA-External capsule R	Opioid use disorders	rs4803823	T	C	0.065061	0.011939	29.7	5.11093e-08	-0.048693	0.0478193	0.308549
FA-External capsule R	Opioid use disorders	rs4905933	C	T	0.048109	0.0098646	23.78	1.08543e-06	-0.032407	0.0380929	0.394916
FA-External capsule R	Opioid use disorders	rs4925109	G	A	0.053843	0.01065	25.56	4.32215e-07	-0.0153828	0.0404968	0.704056
FA-External capsule R	Opioid use disorders	rs55787230	T	C	-0.099317	0.020806	22.79	1.82222e-06	-0.0811397	0.0797227	0.308786
FA-External capsule R	Opioid use disorders	rs56116382	C	A	-0.06783	0.012749	28.31	1.04616e-07	-0.0299745	0.0461398	0.515921
FA-External capsule R	Opioid use disorders	rs5992902	A	G	-0.073445	0.015505	22.44	2.18675e-06	-0.0646079	0.0456468	0.156956
FA-External capsule R	Opioid use disorders	rs67827860	T	C	-0.10457	0.012329	71.94	2.36592e-17	-0.0448978	0.0429316	0.295654
FA-External capsule R	Opioid use disorders	rs6798318	G	A	-0.14583	0.032944	19.59	9.62498e-06	-0.103747	0.134923	0.441933
FA-External capsule R	Opioid use disorders	rs6820950	T	C	0.067739	0.014537	21.71	3.18493e-06	0.0541651	0.067003	0.418861
FA-External capsule R	Opioid use disorders	rs6968636	C	A	0.046971	0.010444	20.23	6.91512e-06	-0.0281731	0.0410778	0.492809
FA-External capsule R	Opioid use disorders	rs72641412	A	G	0.24175	0.051002	22.47	2.15229e-06	-0.17014	0.129617	0.189304
FA-External capsule R	Opioid use disorders	rs73156075	T	C	-0.050544	0.010587	22.79	1.8151e-06	-0.00177729	0.0380555	0.96275
FA-External capsule R	Opioid use disorders	rs73176186	T	G	-0.082354	0.014846	30.77	2.93765e-08	-0.0459988	0.0625861	0.462359
FA-External capsule R	Opioid use disorders	rs7334544	A	G	-0.04965	0.010334	23.08	1.56243e-06	-0.0104723	0.0387669	0.787057
FA-External capsule R	Opioid use disorders	rs75251852	A	G	0.11048	0.024902	19.68	9.19179e-06	-0.049679	0.107424	0.643754
FA-External capsule R	Opioid use disorders	rs8063877	G	T	-0.097447	0.016453	35.08	3.21366e-09	0.0221175	0.0702776	0.752978
FA-External capsule R	Opioid use disorders	rs806973	G	A	-0.046581	0.010042	21.52	3.53021e-06	-0.0384055	0.0417207	0.357292
FA-External capsule R	Opioid use disorders	rs9384676	T	C	0.043588	0.0098327	19.65	9.34329e-06	-0.0124973	0.0380281	0.742433
FA-External capsule R	Opioid use disorders	rs981544	A	C	-0.081134	0.010558	59.05	1.60325e-14	-0.0512423	0.0408317	0.209492
FA-Fornix cres+Stria terminalis L	Opioid use disorders	rs10919293	G	A	-0.13109	0.024817	27.9	1.28766e-07	-0.0154476	0.124998	0.901646
FA-Fornix cres+Stria terminalis L	Opioid use disorders	rs10961182	G	A	0.10641	0.023484	20.53	5.90065e-06	0.0317385	0.0798674	0.691079
FA-Fornix cres+Stria terminalis L	Opioid use disorders	rs11213729	A	G	-0.05491	0.010622	26.72	2.36865e-07	0.0560807	0.0419133	0.180891
FA-Fornix cres+Stria terminalis L	Opioid use disorders	rs112429089	T	C	0.06826	0.014902	20.98	4.6623e-06	0.0924336	0.0511898	0.0709643
FA-Fornix cres+Stria terminalis L	Opioid use disorders	rs11684920	T	C	-0.19267	0.043218	19.87	8.31381e-06	-0.0667527	0.375364	0.858853
FA-Fornix cres+Stria terminalis L	Opioid use disorders	rs11741124	G	A	0.058359	0.011267	26.83	2.24647e-07	-0.0359941	0.0436968	0.410097
FA-Fornix cres+Stria terminalis L	Opioid use disorders	rs12800676	A	C	-0.049864	0.010134	24.21	8.70964e-07	-0.0486663	0.0379783	0.200045
FA-Fornix cres+Stria terminalis L	Opioid use disorders	rs13105944	C	T	-0.052982	0.011343	21.82	3.01578e-06	-0.0124457	0.0423995	0.769115
FA-Fornix cres+Stria terminalis L	Opioid use disorders	rs138090409	T	C	0.19949	0.04191	22.66	1.94805e-06	-0.197937	0.323247	0.540312
FA-Fornix cres+Stria terminalis L	Opioid use disorders	rs147096657	T	C	-0.23472	0.050771	21.37	3.80189e-06	0.0274345	0.332087	0.93416
FA-Fornix cres+Stria terminalis L	Opioid use disorders	rs148408850	A	G	-0.071648	0.015661	20.93	4.78851e-06	0.0751106	0.0559713	0.179613
FA-Fornix cres+Stria terminalis L	Opioid use disorders	rs149427162	G	A	0.1387	0.03025	21.02	4.56457e-06	0.0915823	0.0710819	0.197605
FA-Fornix cres+Stria terminalis L	Opioid use disorders	rs150434736	T	C	0.057193	0.010534	29.48	5.71216e-08	-0.0300485	0.0383174	0.432923
FA-Fornix cres+Stria terminalis L	Opioid use disorders	rs155942	C	T	0.059318	0.01068	30.85	2.82033e-08	-0.036228	0.0473683	0.444382
FA-Fornix cres+Stria terminalis L	Opioid use disorders	rs17205972	T	G	-0.05587	0.012295	20.65	5.55009e-06	-0.0448436	0.0429429	0.296365
FA-Fornix cres+Stria terminalis L	Opioid use disorders	rs1882494	G	T	0.047197	0.010367	20.73	5.32967e-06	0.00340848	0.0472812	0.942531
FA-Fornix cres+Stria terminalis L	Opioid use disorders	rs2003585	C	T	-0.050751	0.0098717	26.43	2.75677e-07	0.0189658	0.0377903	0.615758
FA-Fornix cres+Stria terminalis L	Opioid use disorders	rs2235404	A	G	0.20704	0.046529	19.8	8.6457e-06	-0.0117907	0.0816291	0.885151
FA-Fornix cres+Stria terminalis L	Opioid use disorders	rs4034177	A	G	0.15748	0.03352	22.07	2.64423e-06	0.0578748	0.078748	0.462379
FA-Fornix cres+Stria terminalis L	Opioid use disorders	rs4361562	A	G	0.059299	0.013164	20.29	6.6819e-06	0.0232377	0.0457869	0.611792
FA-Fornix cres+Stria terminalis L	Opioid use disorders	rs55904135	G	A	0.05307	0.011488	21.34	3.86812e-06	0.0940876	0.0439733	0.0323832
FA-Fornix cres+Stria terminalis L	Opioid use disorders	rs61833012	G	A	-0.10309	0.022533	20.93	4.7863e-06	-0.0287298	0.113163	0.799589
FA-Fornix cres+Stria terminalis L	Opioid use disorders	rs62059826	T	C	-0.057571	0.012784	20.28	6.72667e-06	-0.0279595	0.0642856	0.663616
FA-Fornix cres+Stria terminalis L	Opioid use disorders	rs644853	G	T	-0.046531	0.010089	21.27	4.00867e-06	-0.0439879	0.0383021	0.250784
FA-Fornix cres+Stria terminalis L	Opioid use disorders	rs6531779	T	C	0.046223	0.0098433	22.05	2.67116e-06	-0.0533735	0.0379746	0.159871
FA-Fornix cres+Stria terminalis L	Opioid use disorders	rs66704865	A	G	-0.072592	0.015958	20.69	5.42251e-06	-0.0162781	0.0735303	0.824797
FA-Fornix cres+Stria terminalis L	Opioid use disorders	rs6710177	G	A	0.051638	0.011407	20.49	6.02143e-06	-0.000224229	0.046041	0.996114
FA-Fornix cres+Stria terminalis L	Opioid use disorders	rs7134627	A	C	0.048193	0.0099615	23.41	1.3216e-06	-0.0160164	0.037912	0.672685
FA-Fornix cres+Stria terminalis L	Opioid use disorders	rs7227410	C	T	0.050645	0.010236	24.48	7.56136e-07	0.0286741	0.039303	0.465657
FA-Fornix cres+Stria terminalis L	Opioid use disorders	rs76207485	T	C	0.090587	0.02028	19.95	7.98362e-06	-0.0263605	0.0727841	0.717223
FA-Fornix cres+Stria terminalis L	Opioid use disorders	rs7792285	A	C	0.044579	0.01007	19.6	9.60948e-06	-0.018568	0.0388899	0.633041
FA-Fornix cres+Stria terminalis L	Opioid use disorders	rs8111633	A	G	-0.089157	0.017901	24.81	6.38705e-07	0.0670526	0.0681188	0.324944
FA-Fornix cres+Stria terminalis L	Opioid use disorders	rs9971862	G	T	0.05272	0.011738	20.17	7.1105e-06	0.0735742	0.0446291	0.0992362
FA-Fornix cres+Stria terminalis R	Opioid use disorders	rs115043695	C	T	0.11747	0.025772	20.78	5.1892e-06	0.0855105	0.0698583	0.220931
FA-Fornix cres+Stria terminalis R	Opioid use disorders	rs11701858	G	T	0.071258	0.01507	22.36	2.27824e-06	0.089145	0.0546604	0.102914
FA-Fornix cres+Stria terminalis R	Opioid use disorders	rs117306165	A	G	0.06612	0.01437	21.17	4.22474e-06	0.0136709	0.0574942	0.812052
FA-Fornix cres+Stria terminalis R	Opioid use disorders	rs11760588	A	G	-0.087825	0.014784	35.29	2.88735e-09	-9.50628e-05	0.0485592	0.998438
FA-Fornix cres+Stria terminalis R	Opioid use disorders	rs117723424	A	G	0.13058	0.027672	22.27	2.38671e-06	0.247388	0.0985589	0.0120712
FA-Fornix cres+Stria terminalis R	Opioid use disorders	rs117972975	A	G	-0.15675	0.03338	22.05	2.66993e-06	0.0218384	0.0990452	0.82549
FA-Fornix cres+Stria terminalis R	Opioid use disorders	rs12467772	A	G	0.06367	0.013537	22.12	2.57632e-06	0.130713	0.053187	0.0139865
FA-Fornix cres+Stria terminalis R	Opioid use disorders	rs12800676	A	C	-0.055491	0.010133	29.99	4.39339e-08	-0.0486663	0.0379783	0.200045
FA-Fornix cres+Stria terminalis R	Opioid use disorders	rs143235068	A	G	-0.21856	0.045175	23.41	1.32038e-06	0.0570822	0.317102	0.857143
FA-Fornix cres+Stria terminalis R	Opioid use disorders	rs144354318	A	G	-0.1136	0.02521	20.31	6.64049e-06	0.0146827	0.098345	0.881319
FA-Fornix cres+Stria terminalis R	Opioid use disorders	rs148408850	A	G	-0.078654	0.015659	25.23	5.13098e-07	0.0751106	0.0559713	0.179613
FA-Fornix cres+Stria terminalis R	Opioid use disorders	rs16835487	A	G	-0.095617	0.020492	21.77	3.0903e-06	-0.118816	0.112784	0.292116
FA-Fornix cres+Stria terminalis R	Opioid use disorders	rs16894235	C	T	0.055301	0.011386	23.59	1.20116e-06	-0.0267411	0.044135	0.544584
FA-Fornix cres+Stria terminalis R	Opioid use disorders	rs4311612	T	C	-0.049859	0.0098349	25.7	4.01976e-07	0.0124573	0.0381645	0.744113
FA-Fornix cres+Stria terminalis R	Opioid use disorders	rs4799926	G	A	0.049327	0.010234	23.23	1.4481e-06	0.0284458	0.0393002	0.469183
FA-Fornix cres+Stria terminalis R	Opioid use disorders	rs55640925	A	C	0.069785	0.014641	22.72	1.88625e-06	0.0442971	0.0498459	0.374174
FA-Fornix cres+Stria terminalis R	Opioid use disorders	rs56297678	T	C	0.26221	0.055195	22.57	2.04127e-06	0.00123711	0.133643	0.992614
FA-Fornix cres+Stria terminalis R	Opioid use disorders	rs61937595	T	C	0.077489	0.01705	20.66	5.52713e-06	-0.039897	0.0542164	0.461801
FA-Fornix cres+Stria terminalis R	Opioid use disorders	rs62169079	A	G	0.051605	0.011488	20.18	7.08761e-06	-0.069165	0.0499704	0.166321
FA-Fornix cres+Stria terminalis R	Opioid use disorders	rs62277111	A	G	0.073466	0.014473	25.77	3.88419e-07	0.00737941	0.0519025	0.886939
FA-Fornix cres+Stria terminalis R	Opioid use disorders	rs6531779	T	C	0.044021	0.0098438	20	7.79112e-06	-0.0533735	0.0379746	0.159871
FA-Fornix cres+Stria terminalis R	Opioid use disorders	rs71522562	T	C	0.055039	0.012221	20.28	6.72048e-06	-0.0778314	0.0539868	0.149394
FA-Fornix cres+Stria terminalis R	Opioid use disorders	rs73080977	T	G	-0.091992	0.017449	27.79	1.36333e-07	-0.0347604	0.0719848	0.629177
FA-Fornix cres+Stria terminalis R	Opioid use disorders	rs73101345	C	T	-0.088858	0.017591	25.52	4.42486e-07	-0.0323083	0.0858462	0.706656
FA-Fornix cres+Stria terminalis R	Opioid use disorders	rs76588590	G	A	0.16362	0.033908	23.28	1.4067e-06	-0.217561	0.158813	0.170712
FA-Fornix cres+Stria terminalis R	Opioid use disorders	rs7900451	G	A	-0.079847	0.01702	22.01	2.72961e-06	-0.222468	0.105295	0.034617
FA-Fornix cres+Stria terminalis R	Opioid use disorders	rs79273071	G	A	0.17296	0.035752	23.4	1.3216e-06	0.116989	0.119023	0.32565
FA-Fornix cres+Stria terminalis R	Opioid use disorders	rs79572696	A	G	-0.1679	0.037609	19.93	8.07421e-06	-0.0242351	0.157841	0.877972
FA-Fornix cres+Stria terminalis R	Opioid use disorders	rs79744738	A	G	-0.1062	0.022067	23.16	1.49899e-06	0.0717344	0.0847345	0.39723
FA-Fornix cres+Stria terminalis R	Opioid use disorders	rs8006143	A	G	-0.047585	0.010401	20.93	4.7863e-06	0.0140382	0.0384327	0.714913
FA-Fornix cres+Stria terminalis R	Opioid use disorders	rs808744	G	A	-0.062526	0.013367	21.88	2.92213e-06	-0.0651721	0.0457275	0.154092
FA-Fornix cres+Stria terminalis R	Opioid use disorders	rs945508	C	T	-0.045407	0.0098263	21.35	3.84238e-06	0.0647907	0.0380149	0.0883161
FA-Fornix cres+Stria terminalis R	Opioid use disorders	rs9685112	C	T	-0.054419	0.011862	21.05	4.51024e-06	-0.0221876	0.0439032	0.613296
FA-Fornix	Opioid use disorders	rs10980628	C	T	0.055417	0.011916	21.63	3.3266e-06	-0.0543352	0.0502195	0.279272
FA-Fornix	Opioid use disorders	rs11005689	A	G	-0.054884	0.010399	27.86	1.32099e-07	0.0272345	0.0410076	0.506604
FA-Fornix	Opioid use disorders	rs11032242	T	C	0.078387	0.015439	25.78	3.86634e-07	-0.0675372	0.0590805	0.252981
FA-Fornix	Opioid use disorders	rs1108048	A	G	-0.068096	0.0097972	48.31	3.74973e-12	0.0208066	0.0385661	0.589538
FA-Fornix	Opioid use disorders	rs12146713	C	T	-0.1133	0.016692	46.07	1.16681e-11	-0.198737	0.094629	0.0357133
FA-Fornix	Opioid use disorders	rs1285841	T	C	-0.047051	0.0098817	22.67	1.93508e-06	-0.0299203	0.0394382	0.448054
FA-Fornix	Opioid use disorders	rs139755678	T	C	0.26057	0.058443	19.88	8.29278e-06	0.0372338	0.126376	0.768279
FA-Fornix	Opioid use disorders	rs142241432	G	A	-0.30211	0.064315	22.07	2.65216e-06	0.231317	1.24097	0.852131
FA-Fornix	Opioid use disorders	rs143514342	A	G	0.14146	0.030305	21.79	3.05985e-06	0.0463495	0.0766271	0.545265
FA-Fornix	Opioid use disorders	rs145171711	C	T	-0.38701	0.087067	19.76	8.8369e-06	0.117096	0.116896	0.316482
FA-Fornix	Opioid use disorders	rs150434736	T	C	0.067246	0.010531	40.77	1.74181e-10	-0.0300485	0.0383174	0.432923
FA-Fornix	Opioid use disorders	rs165599	A	G	-0.053434	0.010686	25	5.76501e-07	0.161274	0.040423	6.61668e-05
FA-Fornix	Opioid use disorders	rs16894235	C	T	0.05331	0.011387	21.92	2.86022e-06	-0.0267411	0.044135	0.544584
FA-Fornix	Opioid use disorders	rs190142290	A	G	0.20119	0.044087	20.83	5.05941e-06	0.115378	0.172567	0.503753
FA-Fornix	Opioid use disorders	rs1939041	G	A	0.044095	0.0099633	19.59	9.66051e-06	0.0190196	0.0385202	0.621478
FA-Fornix	Opioid use disorders	rs2600292	G	A	0.099611	0.021788	20.9	4.86519e-06	-0.0754528	0.0808161	0.350491
FA-Fornix	Opioid use disorders	rs4516698	A	G	0.092964	0.019391	22.98	1.64437e-06	0.0038664	0.086517	0.964355
FA-Fornix	Opioid use disorders	rs4660206	G	A	-0.16988	0.036509	21.65	3.28927e-06	0.0496437	0.0902635	0.582328
FA-Fornix	Opioid use disorders	rs4922113	A	G	-0.059089	0.012936	20.86	4.9545e-06	-0.00932583	0.05633	0.868506
FA-Fornix	Opioid use disorders	rs5763222	C	T	-0.075179	0.01447	26.99	2.06063e-07	0.086152	0.0468799	0.0661043
FA-Fornix	Opioid use disorders	rs60677144	T	C	0.079534	0.017656	20.29	6.6819e-06	0.0196581	0.04887	0.687499
FA-Fornix	Opioid use disorders	rs62059826	T	C	-0.063506	0.012783	24.68	6.81554e-07	-0.0279595	0.0642856	0.663616
FA-Fornix	Opioid use disorders	rs6431272	T	C	-0.0456	0.009958	20.97	4.69462e-06	0.015843	0.0381299	0.677776
FA-Fornix	Opioid use disorders	rs6504266	G	A	-0.079074	0.017092	21.4	3.74369e-06	0.0536189	0.0748335	0.473677
FA-Fornix	Opioid use disorders	rs7044877	T	C	0.083142	0.018629	19.92	8.12082e-06	0.184465	0.0598898	0.00206947
FA-Fornix	Opioid use disorders	rs7115676	A	G	-0.068153	0.015108	20.35	6.48336e-06	-0.0578072	0.0666548	0.385799
FA-Fornix	Opioid use disorders	rs73021822	T	G	0.1406	0.030806	20.83	5.04429e-06	0.103214	0.166866	0.536216
FA-Fornix	Opioid use disorders	rs74564514	T	C	0.18157	0.040975	19.64	9.42106e-06	-0.124756	0.188427	0.50791
FA-Fornix	Opioid use disorders	rs75121431	G	A	0.1006	0.022561	19.88	8.2737e-06	0.0785684	0.118607	0.507699
FA-Fornix	Opioid use disorders	rs75950500	G	A	-0.084185	0.018316	21.13	4.32813e-06	-0.0212198	0.0699171	0.761509
FA-Fornix	Opioid use disorders	rs76281334	T	C	-0.089901	0.018889	22.65	1.95524e-06	-0.109357	0.0948671	0.249019
FA-Fornix	Opioid use disorders	rs77123954	C	T	0.16987	0.034601	24.1	9.20238e-07	-0.202355	0.206591	0.327335
FA-Fornix	Opioid use disorders	rs798561	C	T	-0.058447	0.0098622	35.12	3.1463e-09	0.00485042	0.0398184	0.903047
FA-Fornix	Opioid use disorders	rs884894	T	C	-0.087257	0.013629	40.99	1.56495e-10	0.0958947	0.05495	0.0809636
FA-Fornix	Opioid use disorders	rs916936	A	G	0.083582	0.01829	20.88	4.91021e-06	0.131136	0.104498	0.209508
FA-Genu of corpus callosum	Opioid use disorders	rs10111819	G	A	-0.10732	0.021916	23.98	9.80393e-07	-0.167398	0.100905	0.0971203
FA-Genu of corpus callosum	Opioid use disorders	rs10758226	G	A	0.046236	0.0099914	21.41	3.7222e-06	0.0415934	0.0380016	0.273728
FA-Genu of corpus callosum	Opioid use disorders	rs11124960	T	C	-0.081641	0.018045	20.47	6.09537e-06	-0.0223067	0.0767108	0.771212
FA-Genu of corpus callosum	Opioid use disorders	rs11465932	A	G	-0.043662	0.0098284	19.74	8.93923e-06	-0.0478552	0.0377794	0.205263
FA-Genu of corpus callosum	Opioid use disorders	rs115015150	T	C	0.20724	0.045065	21.15	4.27858e-06	0.0175384	0.109086	0.87227
FA-Genu of corpus callosum	Opioid use disorders	rs11903218	G	A	-0.045655	0.0098065	21.67	3.25012e-06	-0.0254272	0.0378238	0.501423
FA-Genu of corpus callosum	Opioid use disorders	rs12564371	G	A	0.074233	0.016414	20.45	6.14611e-06	0.0338973	0.0538774	0.529247
FA-Genu of corpus callosum	Opioid use disorders	rs12565436	T	C	0.083489	0.016906	24.39	7.94145e-07	-0.0667638	0.0599781	0.265649
FA-Genu of corpus callosum	Opioid use disorders	rs12648026	T	C	0.059528	0.012644	22.17	2.51594e-06	0.0420968	0.0518698	0.41703
FA-Genu of corpus callosum	Opioid use disorders	rs12692216	T	C	-0.049488	0.010194	23.57	1.21451e-06	-0.0261693	0.0412189	0.525504
FA-Genu of corpus callosum	Opioid use disorders	rs12708370	C	A	-0.04994	0.010626	22.09	2.6212e-06	0.0152665	0.0444656	0.731348
FA-Genu of corpus callosum	Opioid use disorders	rs1289873	C	T	0.045606	0.009875	21.33	3.89045e-06	0.0218213	0.0381824	0.56766
FA-Genu of corpus callosum	Opioid use disorders	rs141554516	A	G	0.087759	0.019622	20	7.77141e-06	-0.0261474	0.0685465	0.702865
FA-Genu of corpus callosum	Opioid use disorders	rs146137630	G	A	0.14967	0.032008	21.87	2.94307e-06	-0.00239351	0.140595	0.986417
FA-Genu of corpus callosum	Opioid use disorders	rs147535588	A	G	-0.17996	0.03606	24.91	6.06597e-07	-0.0812332	0.128515	0.527327
FA-Genu of corpus callosum	Opioid use disorders	rs150049084	T	G	0.056344	0.011021	26.14	3.20775e-07	0.0424972	0.0424183	0.316411
FA-Genu of corpus callosum	Opioid use disorders	rs17009653	A	G	0.10172	0.021883	21.61	3.36977e-06	-0.0503785	0.111219	0.650571
FA-Genu of corpus callosum	Opioid use disorders	rs2018980	G	A	0.059586	0.010126	34.63	4.04855e-09	-0.00969273	0.042012	0.817537
FA-Genu of corpus callosum	Opioid use disorders	rs2151280	A	G	0.047665	0.009838	23.47	1.27556e-06	-0.000975712	0.0377472	0.979378
FA-Genu of corpus callosum	Opioid use disorders	rs2365715	G	A	0.047947	0.010531	20.73	5.31986e-06	-0.0673388	0.041224	0.102367
FA-Genu of corpus callosum	Opioid use disorders	rs3093170	A	C	-0.045312	0.0098574	21.13	4.31718e-06	0.000126874	0.0378881	0.997328
FA-Genu of corpus callosum	Opioid use disorders	rs33599	G	A	-0.050956	0.011145	20.9	4.85289e-06	-0.0189242	0.04125	0.646399
FA-Genu of corpus callosum	Opioid use disorders	rs34394051	G	A	0.063965	0.013521	22.38	2.25113e-06	0.00370812	0.0484838	0.939036
FA-Genu of corpus callosum	Opioid use disorders	rs400354	G	T	0.058871	0.013296	19.6	9.57414e-06	0.0142063	0.0610127	0.815884
FA-Genu of corpus callosum	Opioid use disorders	rs4073900	C	T	0.073962	0.0097921	57.05	4.42588e-14	0.0679552	0.0380019	0.0737429
FA-Genu of corpus callosum	Opioid use disorders	rs4150197	T	C	0.076561	0.011193	46.79	8.12831e-12	-0.0110108	0.0405341	0.785898
FA-Genu of corpus callosum	Opioid use disorders	rs4872282	G	A	0.048046	0.0099765	23.19	1.47537e-06	0.0450502	0.0389001	0.246824
FA-Genu of corpus callosum	Opioid use disorders	rs524424	A	G	0.048172	0.0099275	23.55	1.22857e-06	-0.0265603	0.0404883	0.511826
FA-Genu of corpus callosum	Opioid use disorders	rs55892034	G	T	-0.044042	0.0099329	19.66	9.30037e-06	0.102098	0.0374979	0.00647396
FA-Genu of corpus callosum	Opioid use disorders	rs5753246	C	T	0.050042	0.0098664	25.72	3.97192e-07	0.0631495	0.0377551	0.0944039
FA-Genu of corpus callosum	Opioid use disorders	rs59246405	T	C	-0.044902	0.0099224	20.48	6.06317e-06	-0.00745404	0.0415074	0.85748
FA-Genu of corpus callosum	Opioid use disorders	rs6568420	A	C	0.046431	0.0099189	21.91	2.87276e-06	0.0107141	0.0380629	0.778339
FA-Genu of corpus callosum	Opioid use disorders	rs6748809	T	C	0.053551	0.010558	25.73	3.96917e-07	0.0329764	0.0380464	0.386082
FA-Genu of corpus callosum	Opioid use disorders	rs6755950	G	A	-0.052075	0.0099617	27.33	1.7342e-07	-0.12029	0.0378491	0.00148221
FA-Genu of corpus callosum	Opioid use disorders	rs7443346	A	G	-0.051348	0.011037	21.64	3.29913e-06	-0.0157271	0.0439695	0.720581
FA-Genu of corpus callosum	Opioid use disorders	rs7548345	G	T	0.21905	0.046675	22.03	2.70832e-06	-0.174937	0.128378	0.172988
FA-Genu of corpus callosum	Opioid use disorders	rs75889048	A	G	0.073924	0.015903	21.61	3.36434e-06	0.00787392	0.064151	0.902313
FA-Genu of corpus callosum	Opioid use disorders	rs7590302	C	T	0.049867	0.010594	22.16	2.53163e-06	0.0370454	0.0391074	0.343499
FA-Genu of corpus callosum	Opioid use disorders	rs806794	G	A	-0.065314	0.011071	34.8	3.70339e-09	0.01317	0.0383229	0.731104
FA-Genu of corpus callosum	Opioid use disorders	rs827989	G	A	0.052487	0.011319	21.5	3.5514e-06	0.0472692	0.0423348	0.264185
FA-Genu of corpus callosum	Opioid use disorders	rs9373690	C	T	-0.12311	0.027578	19.93	8.08537e-06	0.0440984	0.0707011	0.532805
FA-Genu of corpus callosum	Opioid use disorders	rs9912317	T	C	0.10117	0.022578	20.08	7.46793e-06	-0.0300429	0.0929089	0.746425
FA-Inferior cerebellar peduncle L	Opioid use disorders	rs10105863	G	T	0.057826	0.012418	21.68	3.23147e-06	0.000931894	0.0447515	0.983386
FA-Inferior cerebellar peduncle L	Opioid use disorders	rs10263645	T	C	0.055011	0.012172	20.43	6.23735e-06	-0.0580259	0.04415	0.188749
FA-Inferior cerebellar peduncle L	Opioid use disorders	rs10411540	C	T	-0.062534	0.013524	21.38	3.78791e-06	0.00985899	0.0482967	0.838249
FA-Inferior cerebellar peduncle L	Opioid use disorders	rs11187329	G	A	0.09442	0.021002	20.21	6.97108e-06	-0.0285155	0.101547	0.778856
FA-Inferior cerebellar peduncle L	Opioid use disorders	rs118028810	T	G	-0.16554	0.036309	20.79	5.16654e-06	0.140121	0.28775	0.626292
FA-Inferior cerebellar peduncle L	Opioid use disorders	rs1246258	G	A	-0.04848	0.0098727	24.11	9.14956e-07	0.00367862	0.037766	0.922404
FA-Inferior cerebellar peduncle L	Opioid use disorders	rs13176921	G	A	-0.092982	0.012227	57.83	2.98538e-14	-0.0491491	0.0415586	0.23695
FA-Inferior cerebellar peduncle L	Opioid use disorders	rs13190020	A	G	0.053135	0.010277	26.73	2.36157e-07	0.023723	0.0405488	0.558516
FA-Inferior cerebellar peduncle L	Opioid use disorders	rs13238033	A	G	-0.054431	0.0099501	29.93	4.54046e-08	0.0738589	0.0380688	0.0523625
FA-Inferior cerebellar peduncle L	Opioid use disorders	rs13270416	G	T	0.046916	0.010206	21.13	4.31122e-06	0.0537314	0.0393545	0.172154
FA-Inferior cerebellar peduncle L	Opioid use disorders	rs144302846	G	T	-0.15351	0.032461	22.36	2.27039e-06	-0.0314751	0.0934651	0.736299
FA-Inferior cerebellar peduncle L	Opioid use disorders	rs1464028	A	C	0.05178	0.010955	22.34	2.29826e-06	-0.0243061	0.0438294	0.579194
FA-Inferior cerebellar peduncle L	Opioid use disorders	rs17650095	T	C	-0.09703	0.020305	22.84	1.77623e-06	0.1552	0.0886912	0.0801383
FA-Inferior cerebellar peduncle L	Opioid use disorders	rs186275286	C	T	0.2658	0.054322	23.94	1.00023e-06	-0.0214101	0.141418	0.879664
FA-Inferior cerebellar peduncle L	Opioid use disorders	rs186507777	T	C	0.070832	0.014848	22.76	1.85055e-06	0.0258367	0.0435425	0.552935
FA-Inferior cerebellar peduncle L	Opioid use disorders	rs187210763	G	T	-0.10285	0.022981	20.03	7.66126e-06	0.158573	0.0986184	0.107847
FA-Inferior cerebellar peduncle L	Opioid use disorders	rs231237	A	G	0.050336	0.010027	25.2	5.20355e-07	0.0248975	0.0403665	0.537376
FA-Inferior cerebellar peduncle L	Opioid use disorders	rs2709235	C	T	0.070937	0.015643	20.56	5.80096e-06	-0.0321024	0.0512321	0.530916
FA-Inferior cerebellar peduncle L	Opioid use disorders	rs2836916	C	T	0.045763	0.009891	21.41	3.73594e-06	-0.00597496	0.0380121	0.875098
FA-Inferior cerebellar peduncle L	Opioid use disorders	rs2853652	C	T	0.051707	0.011374	20.67	5.49667e-06	0.0870698	0.0418039	0.0372675
FA-Inferior cerebellar peduncle L	Opioid use disorders	rs28589524	A	G	-0.054859	0.012377	19.65	9.36268e-06	-0.0286389	0.0452923	0.527183
FA-Inferior cerebellar peduncle L	Opioid use disorders	rs3008305	T	C	-0.044022	0.0099022	19.76	8.8044e-06	-0.0115885	0.0384506	0.76312
FA-Inferior cerebellar peduncle L	Opioid use disorders	rs3130740	G	A	0.052358	0.0108	23.5	1.25516e-06	-0.05876	0.046513	0.20648
FA-Inferior cerebellar peduncle L	Opioid use disorders	rs34821831	A	G	-0.16754	0.037885	19.56	9.822e-06	-0.106164	0.0946328	0.261927
FA-Inferior cerebellar peduncle L	Opioid use disorders	rs35653190	T	C	-0.051915	0.011709	19.66	9.30465e-06	0.0394122	0.0486789	0.41815
FA-Inferior cerebellar peduncle L	Opioid use disorders	rs3758575	G	A	0.053516	0.0098243	29.67	5.17249e-08	-0.0517379	0.0380591	0.174017
FA-Inferior cerebellar peduncle L	Opioid use disorders	rs4291686	G	A	0.047051	0.0099644	22.3	2.3518e-06	-0.0516178	0.0379149	0.173384
FA-Inferior cerebellar peduncle L	Opioid use disorders	rs59784667	C	T	-0.10968	0.024496	20.05	7.58752e-06	-0.287805	0.150406	0.0556814
FA-Inferior cerebellar peduncle L	Opioid use disorders	rs62578107	A	G	-0.048528	0.01084	20.04	7.62079e-06	0.0177831	0.0437646	0.684496
FA-Inferior cerebellar peduncle L	Opioid use disorders	rs6650496	A	G	-0.072124	0.016093	20.09	7.44389e-06	-0.0203273	0.0602085	0.735653
FA-Inferior cerebellar peduncle L	Opioid use disorders	rs72754248	A	G	0.08454	0.019016	19.76	8.80846e-06	0.0469599	0.0547986	0.39147
FA-Inferior cerebellar peduncle L	Opioid use disorders	rs72938351	G	A	0.080847	0.015717	26.46	2.71456e-07	-0.069053	0.0643061	0.282904
FA-Inferior cerebellar peduncle L	Opioid use disorders	rs73067793	A	C	0.193	0.043273	19.89	8.23759e-06	-0.382585	0.161664	0.0179548
FA-Inferior cerebellar peduncle L	Opioid use disorders	rs78379126	C	T	-0.20176	0.04495	20.15	7.21107e-06	-0.16534	0.163186	0.310966
FA-Inferior cerebellar peduncle L	Opioid use disorders	rs935118	G	A	0.044329	0.0099309	19.93	8.09655e-06	0.015259	0.0381849	0.689446
FA-Inferior cerebellar peduncle L	Opioid use disorders	rs9673498	T	C	0.05635	0.011722	23.11	1.53993e-06	0.0406179	0.0448617	0.365252
FA-Inferior cerebellar peduncle L	Opioid use disorders	rs9849460	T	C	-0.085334	0.017274	24.4	7.87771e-07	-0.0763063	0.0604255	0.206656
FA-Inferior cerebellar peduncle R	Opioid use disorders	rs10010999	T	C	0.045648	0.0099146	21.2	4.16677e-06	-0.0226027	0.0378428	0.550321
FA-Inferior cerebellar peduncle R	Opioid use disorders	rs10036834	A	G	0.048608	0.010489	21.48	3.60164e-06	0.0275489	0.0383335	0.472348
FA-Inferior cerebellar peduncle R	Opioid use disorders	rs10263645	T	C	0.055792	0.012172	21.01	4.59727e-06	-0.0580259	0.04415	0.188749
FA-Inferior cerebellar peduncle R	Opioid use disorders	rs10797061	T	C	-0.044335	0.0098366	20.31	6.60541e-06	0.0184945	0.0383598	0.629712
FA-Inferior cerebellar peduncle R	Opioid use disorders	rs116684684	C	T	0.14507	0.030821	22.15	2.53338e-06	-0.0889879	0.159838	0.577706
FA-Inferior cerebellar peduncle R	Opioid use disorders	rs117066246	C	A	-0.16367	0.036468	20.14	7.22437e-06	0.155008	0.290056	0.593061
FA-Inferior cerebellar peduncle R	Opioid use disorders	rs11793903	A	G	-0.097864	0.021037	21.64	3.30674e-06	-0.0626395	0.0663447	0.345092
FA-Inferior cerebellar peduncle R	Opioid use disorders	rs1246265	C	T	-0.052738	0.010661	24.47	7.60151e-07	0.021758	0.0420172	0.604573
FA-Inferior cerebellar peduncle R	Opioid use disorders	rs12546463	C	T	0.051141	0.010191	25.18	5.26138e-07	0.0542713	0.0393385	0.167711
FA-Inferior cerebellar peduncle R	Opioid use disorders	rs13164785	G	T	-0.10666	0.012332	74.81	5.5847e-18	-0.0426437	0.0429239	0.32048
FA-Inferior cerebellar peduncle R	Opioid use disorders	rs13238033	A	G	-0.04901	0.0099514	24.25	8.50354e-07	0.0738589	0.0380688	0.0523625
FA-Inferior cerebellar peduncle R	Opioid use disorders	rs140723181	A	G	0.15495	0.034675	19.97	7.91589e-06	0.311037	0.236158	0.187815
FA-Inferior cerebellar peduncle R	Opioid use disorders	rs143684362	A	G	0.23931	0.049469	23.4	1.32312e-06	-0.254305	0.149183	0.0882592
FA-Inferior cerebellar peduncle R	Opioid use disorders	rs145013178	A	G	-0.093705	0.019161	23.92	1.01438e-06	0.0477114	0.0696024	0.493039
FA-Inferior cerebellar peduncle R	Opioid use disorders	rs150325035	A	G	-0.076282	0.016558	21.22	4.11055e-06	0.095185	0.0682599	0.163182
FA-Inferior cerebellar peduncle R	Opioid use disorders	rs151201278	A	G	-0.22323	0.048611	21.09	4.41266e-06	0.149289	0.216525	0.490521
FA-Inferior cerebellar peduncle R	Opioid use disorders	rs16894235	C	T	0.066438	0.011383	34.07	5.41003e-09	-0.0267411	0.044135	0.544584
FA-Inferior cerebellar peduncle R	Opioid use disorders	rs17650095	T	C	-0.099979	0.020304	24.25	8.53886e-07	0.1552	0.0886912	0.0801383
FA-Inferior cerebellar peduncle R	Opioid use disorders	rs2615814	C	T	0.045411	0.010095	20.24	6.88811e-06	0.0218128	0.0402309	0.587687
FA-Inferior cerebellar peduncle R	Opioid use disorders	rs35026592	C	T	-0.12105	0.025664	22.25	2.41157e-06	0.0204418	0.121405	0.866287
FA-Inferior cerebellar peduncle R	Opioid use disorders	rs35478268	G	A	-0.066089	0.013769	23.04	1.59882e-06	0.0550357	0.03767	0.144017
FA-Inferior cerebellar peduncle R	Opioid use disorders	rs3893191	G	A	0.048582	0.010805	20.22	6.95985e-06	-0.0237782	0.0404294	0.556437
FA-Inferior cerebellar peduncle R	Opioid use disorders	rs4448386	A	G	-0.051975	0.010835	23.01	1.62218e-06	0.0176904	0.0437731	0.686112
FA-Inferior cerebellar peduncle R	Opioid use disorders	rs4630424	C	T	0.045645	0.0099202	21.17	4.22474e-06	-0.0111106	0.0413413	0.788119
FA-Inferior cerebellar peduncle R	Opioid use disorders	rs4806187	G	A	0.047412	0.0098186	23.32	1.38357e-06	0.0159073	0.0377973	0.673859
FA-Inferior cerebellar peduncle R	Opioid use disorders	rs4905899	A	G	0.045152	0.010137	19.84	8.46253e-06	0.0812547	0.0397853	0.0411188
FA-Inferior cerebellar peduncle R	Opioid use disorders	rs517246	A	C	-0.076108	0.016681	20.82	5.08628e-06	0.0940544	0.0703742	0.181389
FA-Inferior cerebellar peduncle R	Opioid use disorders	rs6062264	T	C	-0.051253	0.010954	21.89	2.90469e-06	-0.0542169	0.0397182	0.17224
FA-Inferior cerebellar peduncle R	Opioid use disorders	rs607155	G	T	0.050113	0.0098372	25.95	3.53346e-07	0.0728591	0.0376909	0.053228
FA-Inferior cerebellar peduncle R	Opioid use disorders	rs61810702	A	G	0.050172	0.011141	20.28	6.72357e-06	0.0204917	0.041544	0.621833
FA-Inferior cerebellar peduncle R	Opioid use disorders	rs72938351	G	A	0.073869	0.015719	22.08	2.62543e-06	-0.069053	0.0643061	0.282904
FA-Inferior cerebellar peduncle R	Opioid use disorders	rs7485782	G	A	-0.053712	0.011792	20.75	5.26502e-06	0.00464192	0.0438502	0.915694
FA-Inferior cerebellar peduncle R	Opioid use disorders	rs76015651	G	A	-0.048138	0.0098413	23.93	1.00856e-06	-0.00265652	0.037963	0.944212
FA-Inferior cerebellar peduncle R	Opioid use disorders	rs78185562	G	A	-0.06287	0.012667	24.63	6.98715e-07	0.135969	0.0487379	0.00527412
FA-Inferior cerebellar peduncle R	Opioid use disorders	rs7838781	G	A	0.063482	0.013088	23.53	1.23994e-06	-0.00472611	0.0467898	0.919545
FA-Inferior cerebellar peduncle R	Opioid use disorders	rs78582301	T	C	0.2379	0.052683	20.39	6.34454e-06	0.118204	0.292516	0.686144
FA-Inferior cerebellar peduncle R	Opioid use disorders	rs9303374	G	A	0.098845	0.01882	27.58	1.51845e-07	-0.166977	0.0754816	0.0269563
FA-Inferior cerebellar peduncle R	Opioid use disorders	rs9355591	T	C	-0.065876	0.014102	21.82	3.00746e-06	-0.087524	0.0512457	0.0876496
FA-Inferior cerebellar peduncle R	Opioid use disorders	rs9398171	T	C	0.052421	0.010711	23.95	9.95864e-07	0.00307991	0.0392648	0.937478
FA-Inferior cerebellar peduncle R	Opioid use disorders	rs9616127	A	G	-0.063406	0.01418	19.99	7.80189e-06	-0.0158701	0.0577644	0.783516
FA-Medial lemniscus L	Opioid use disorders	rs10173248	T	C	0.048482	0.010398	21.74	3.14051e-06	-0.0183055	0.0402723	0.649437
FA-Medial lemniscus L	Opioid use disorders	rs1078664	A	G	-0.058107	0.011092	27.44	1.63117e-07	-0.0428916	0.043132	0.320015
FA-Medial lemniscus L	Opioid use disorders	rs10810393	A	C	0.048222	0.010531	20.97	4.69678e-06	-0.0207646	0.0387895	0.592433
FA-Medial lemniscus L	Opioid use disorders	rs115788836	T	C	0.12331	0.026101	22.32	2.32327e-06	-0.0353447	0.0617158	0.566847
FA-Medial lemniscus L	Opioid use disorders	rs116862968	A	G	-0.13851	0.027087	26.15	3.19301e-07	-0.182966	0.165584	0.26917
FA-Medial lemniscus L	Opioid use disorders	rs11977206	T	C	0.093359	0.021077	19.62	9.49511e-06	0.0207229	0.110503	0.851244
FA-Medial lemniscus L	Opioid use disorders	rs1269214	G	A	0.049709	0.009791	25.78	3.86634e-07	0.0190004	0.0376682	0.61397
FA-Medial lemniscus L	Opioid use disorders	rs142340260	G	A	0.23542	0.049897	22.26	2.39607e-06	-0.0260514	0.193119	0.892693
FA-Medial lemniscus L	Opioid use disorders	rs17205972	T	G	-0.065833	0.012293	28.68	8.62581e-08	-0.0448436	0.0429429	0.296365
FA-Medial lemniscus L	Opioid use disorders	rs192406771	T	C	0.13594	0.02752	24.4	7.88315e-07	-0.153264	0.135719	0.258782
FA-Medial lemniscus L	Opioid use disorders	rs2270416	A	C	-0.11198	0.025052	19.98	7.86502e-06	0.024393	0.0593836	0.681241
FA-Medial lemniscus L	Opioid use disorders	rs2286184	T	C	0.05804	0.012156	22.8	1.81092e-06	-0.035999	0.0553591	0.51551
FA-Medial lemniscus L	Opioid use disorders	rs2707520	A	C	-0.046405	0.0098429	22.23	2.43781e-06	0.0145652	0.0382686	0.703497
FA-Medial lemniscus L	Opioid use disorders	rs28451664	T	C	-0.048464	0.0098377	24.27	8.44112e-07	-0.00423428	0.0380224	0.911329
FA-Medial lemniscus L	Opioid use disorders	rs3116150	A	G	-0.050353	0.01136	19.65	9.36483e-06	-0.0706515	0.0468126	0.131237
FA-Medial lemniscus L	Opioid use disorders	rs34388467	A	G	-0.07922	0.017399	20.73	5.31741e-06	-0.127155	0.0736399	0.084219
FA-Medial lemniscus L	Opioid use disorders	rs35458329	T	G	0.048624	0.010663	20.79	5.1428e-06	0.0217495	0.0384582	0.571709
FA-Medial lemniscus L	Opioid use disorders	rs4449996	C	T	0.05482	0.011194	23.98	9.77913e-07	-0.0408324	0.0408279	0.317258
FA-Medial lemniscus L	Opioid use disorders	rs4915612	C	T	0.064216	0.013402	22.96	1.6661e-06	-0.0961174	0.0521992	0.0655692
FA-Medial lemniscus L	Opioid use disorders	rs55747058	A	G	0.088686	0.018553	22.85	1.76238e-06	-0.0940253	0.0717989	0.190343
FA-Medial lemniscus L	Opioid use disorders	rs56237434	T	C	-0.16348	0.028498	32.91	9.7949e-09	-0.135692	0.112213	0.226573
FA-Medial lemniscus L	Opioid use disorders	rs625851	C	A	0.081224	0.017598	21.3	3.94548e-06	0.0311619	0.0867648	0.71948
FA-Medial lemniscus L	Opioid use disorders	rs71488071	T	C	-0.1745	0.037371	21.8	3.03948e-06	-0.339132	0.200606	0.0909243
FA-Medial lemniscus L	Opioid use disorders	rs72706655	A	G	0.092288	0.019809	21.71	3.20037e-06	-0.0306925	0.067938	0.651433
FA-Medial lemniscus L	Opioid use disorders	rs73141927	C	T	-0.24288	0.053327	20.74	5.27837e-06	0.0842698	0.127185	0.5076
FA-Medial lemniscus L	Opioid use disorders	rs75508775	T	C	-0.14035	0.030069	21.79	3.06549e-06	0.0861501	0.104056	0.407715
FA-Medial lemniscus L	Opioid use disorders	rs7695667	T	C	0.055928	0.012187	21.06	4.4792e-06	-0.1118	0.0489455	0.022362
FA-Medial lemniscus L	Opioid use disorders	rs78832526	G	T	-0.13509	0.02982	20.52	5.92789e-06	-0.111851	0.112908	0.321861
FA-Medial lemniscus L	Opioid use disorders	rs8128948	G	A	-0.067002	0.014179	22.33	2.31047e-06	-0.0789421	0.0497795	0.112776
FA-Medial lemniscus L	Opioid use disorders	rs843355	T	C	0.052312	0.01105	22.41	2.21615e-06	-0.0336772	0.0459639	0.463749
FA-Medial lemniscus L	Opioid use disorders	rs9625066	A	C	-0.05214	0.011483	20.62	5.64157e-06	0.0107286	0.040945	0.793303
FA-Medial lemniscus R	Opioid use disorders	rs10746468	C	T	0.047541	0.01015	21.94	2.83139e-06	-0.00198508	0.0384379	0.958812
FA-Medial lemniscus R	Opioid use disorders	rs10810393	A	C	0.047072	0.010531	19.98	7.87046e-06	-0.0207646	0.0387895	0.592433
FA-Medial lemniscus R	Opioid use disorders	rs10878838	T	G	-0.075955	0.01712	19.68	9.18544e-06	0.0124237	0.0476013	0.794096
FA-Medial lemniscus R	Opioid use disorders	rs11058970	G	A	0.044688	0.0099149	20.31	6.60693e-06	0.0136936	0.0385395	0.722354
FA-Medial lemniscus R	Opioid use disorders	rs112018809	T	C	-0.20236	0.045677	19.63	9.46237e-06	0.94315	0.415871	0.0233357
FA-Medial lemniscus R	Opioid use disorders	rs11977206	T	C	0.10174	0.021075	23.3	1.39252e-06	0.0207229	0.110503	0.851244
FA-Medial lemniscus R	Opioid use disorders	rs1269214	G	A	0.048971	0.0097911	25.02	5.73192e-07	0.0190004	0.0376682	0.61397
FA-Medial lemniscus R	Opioid use disorders	rs12762934	T	C	0.052976	0.010436	25.77	3.88508e-07	0.0458225	0.0412645	0.266801
FA-Medial lemniscus R	Opioid use disorders	rs12928326	A	G	0.095583	0.017842	28.7	8.54083e-08	0.0303933	0.0574921	0.597048
FA-Medial lemniscus R	Opioid use disorders	rs139081039	C	T	0.13342	0.029588	20.33	6.53883e-06	-0.0315218	0.122368	0.796716
FA-Medial lemniscus R	Opioid use disorders	rs142364400	A	G	-0.32047	0.06432	24.82	6.32849e-07	0.0222302	0.104076	0.830862
FA-Medial lemniscus R	Opioid use disorders	rs1442006	C	T	0.04624	0.010338	20.01	7.76426e-06	-0.00762569	0.0443099	0.86336
FA-Medial lemniscus R	Opioid use disorders	rs149182753	T	G	0.19861	0.044146	20.24	6.8691e-06	-0.129085	0.0820387	0.115611
FA-Medial lemniscus R	Opioid use disorders	rs1599037	C	T	-0.047163	0.0098654	22.85	1.75914e-06	-0.0371103	0.0380395	0.329277
FA-Medial lemniscus R	Opioid use disorders	rs17205972	T	G	-0.072471	0.012291	34.77	3.77572e-09	-0.0448436	0.0429429	0.296365
FA-Medial lemniscus R	Opioid use disorders	rs17389302	T	C	0.097436	0.02017	23.34	1.37057e-06	0.115028	0.0728447	0.114317
FA-Medial lemniscus R	Opioid use disorders	rs183564658	A	G	-0.17579	0.036093	23.72	1.1215e-06	0.0567763	0.151879	0.708533
FA-Medial lemniscus R	Opioid use disorders	rs1866896	G	A	0.046089	0.010116	20.76	5.24204e-06	0.0239157	0.0428429	0.576695
FA-Medial lemniscus R	Opioid use disorders	rs2908008	C	T	-0.045363	0.0099294	20.87	4.93856e-06	0.00193681	0.0381734	0.959535
FA-Medial lemniscus R	Opioid use disorders	rs34388467	A	G	-0.078964	0.017399	20.6	5.70033e-06	-0.127155	0.0736399	0.084219
FA-Medial lemniscus R	Opioid use disorders	rs3815419	C	T	0.093036	0.018514	25.25	5.07224e-07	-0.0183592	0.106339	0.862928
FA-Medial lemniscus R	Opioid use disorders	rs4379308	G	T	0.1244	0.027248	20.84	5.01303e-06	0.0418348	0.113635	0.712761
FA-Medial lemniscus R	Opioid use disorders	rs55907541	A	G	0.083026	0.018656	19.81	8.61589e-06	-0.0948056	0.0717937	0.186659
FA-Medial lemniscus R	Opioid use disorders	rs56237434	T	C	-0.12869	0.028506	20.38	6.37823e-06	-0.135692	0.112213	0.226573
FA-Medial lemniscus R	Opioid use disorders	rs61967766	G	A	0.1143	0.023948	22.78	1.83105e-06	0.00357385	0.107784	0.973549
FA-Medial lemniscus R	Opioid use disorders	rs704911	T	C	0.058786	0.013047	20.3	6.65273e-06	-0.0334155	0.0487948	0.493459
FA-Medial lemniscus R	Opioid use disorders	rs7239171	T	C	0.052331	0.01141	21.04	4.53942e-06	-0.00163226	0.0461788	0.971804
FA-Medial lemniscus R	Opioid use disorders	rs72630583	T	C	-0.063171	0.011983	27.79	1.36584e-07	0.0629654	0.0443498	0.155682
FA-Medial lemniscus R	Opioid use disorders	rs72637798	G	A	0.11965	0.02458	23.7	1.13606e-06	-0.0214945	0.0616929	0.727532
FA-Medial lemniscus R	Opioid use disorders	rs72810202	A	G	-0.043958	0.0097727	20.23	6.89604e-06	-0.00992156	0.0378633	0.793294
FA-Medial lemniscus R	Opioid use disorders	rs72813432	G	A	0.057362	0.01263	20.63	5.61436e-06	0.0339729	0.0536884	0.526878
FA-Medial lemniscus R	Opioid use disorders	rs73187605	T	C	0.054023	0.011082	23.76	1.09648e-06	-0.0295758	0.0462622	0.522624
FA-Medial lemniscus R	Opioid use disorders	rs742109	C	T	0.046424	0.0099468	21.78	3.07185e-06	0.00334991	0.039462	0.932349
FA-Medial lemniscus R	Opioid use disorders	rs74780086	T	C	-0.12497	0.02828	19.53	9.96323e-06	-0.118933	0.100878	0.238405
FA-Medial lemniscus R	Opioid use disorders	rs75424013	G	A	0.060274	0.012369	23.75	1.10637e-06	-0.00686782	0.0586452	0.906775
FA-Medial lemniscus R	Opioid use disorders	rs7971893	C	T	0.064285	0.0133	23.36	1.35145e-06	0.105137	0.0632115	0.0962609
FA-Middle cerebellar peduncle	Opioid use disorders	rs1004763	T	C	0.055648	0.0098919	31.65	1.87197e-08	-0.0101515	0.0402533	0.800893
FA-Middle cerebellar peduncle	Opioid use disorders	rs10052710	G	T	-0.10832	0.012249	78.2	1.00462e-18	-0.049182	0.0415608	0.236661
FA-Middle cerebellar peduncle	Opioid use disorders	rs10238376	A	G	0.057928	0.012759	20.61	5.65067e-06	-0.0767546	0.0442164	0.0825848
FA-Middle cerebellar peduncle	Opioid use disorders	rs10270752	C	T	-0.055738	0.0099694	31.26	2.2877e-08	0.0130453	0.038132	0.73227
FA-Middle cerebellar peduncle	Opioid use disorders	rs111393404	A	G	-0.23437	0.052676	19.8	8.65964e-06	0.109843	0.542098	0.839428
FA-Middle cerebellar peduncle	Opioid use disorders	rs111665348	T	C	0.13551	0.028381	22.8	1.81301e-06	0.0653377	0.213201	0.759254
FA-Middle cerebellar peduncle	Opioid use disorders	rs114333699	A	G	-0.19232	0.042702	20.28	6.71429e-06	0.158019	0.232963	0.49758
FA-Middle cerebellar peduncle	Opioid use disorders	rs115405295	T	C	0.20374	0.039654	26.4	2.80285e-07	-0.0260861	0.150966	0.862813
FA-Middle cerebellar peduncle	Opioid use disorders	rs117949445	T	C	0.2124	0.046778	20.62	5.64027e-06	-0.134534	0.433393	0.756242
FA-Middle cerebellar peduncle	Opioid use disorders	rs13427522	T	C	0.045099	0.0099074	20.72	5.34195e-06	-0.0292298	0.0381592	0.443679
FA-Middle cerebellar peduncle	Opioid use disorders	rs1406967	T	C	-0.053481	0.010259	27.18	1.87456e-07	0.00308723	0.0381521	0.935506
FA-Middle cerebellar peduncle	Opioid use disorders	rs1523305	T	C	-0.049666	0.009821	25.57	4.29141e-07	-0.0148899	0.0378568	0.694081
FA-Middle cerebellar peduncle	Opioid use disorders	rs17097658	T	C	0.13496	0.02977	20.55	5.83042e-06	0.225367	0.233981	0.335454
FA-Middle cerebellar peduncle	Opioid use disorders	rs188644922	C	T	-0.17483	0.038188	20.96	4.71846e-06	0.0331895	0.271176	0.902589
FA-Middle cerebellar peduncle	Opioid use disorders	rs2267161	T	C	0.047841	0.010636	20.23	6.89446e-06	-0.0240582	0.0400003	0.547541
FA-Middle cerebellar peduncle	Opioid use disorders	rs2289677	T	C	0.051077	0.010024	25.96	3.50833e-07	0.0217269	0.0379905	0.567388
FA-Middle cerebellar peduncle	Opioid use disorders	rs2953274	A	G	-0.087932	0.016134	29.7	5.09214e-08	-0.131876	0.0708391	0.0626571
FA-Middle cerebellar peduncle	Opioid use disorders	rs34979870	C	A	-0.075484	0.015952	22.39	2.23718e-06	-0.100705	0.0586667	0.0860597
FA-Middle cerebellar peduncle	Opioid use disorders	rs356454	T	C	0.062412	0.010608	34.62	4.08131e-09	0.0483774	0.0414663	0.243344
FA-Middle cerebellar peduncle	Opioid use disorders	rs35893753	C	T	0.090532	0.019759	20.99	4.63767e-06	-0.0315282	0.097342	0.746021
FA-Middle cerebellar peduncle	Opioid use disorders	rs3743565	G	A	-0.055407	0.012017	21.26	4.03367e-06	-0.0201729	0.0463975	0.663719
FA-Middle cerebellar peduncle	Opioid use disorders	rs3860067	C	T	-0.048797	0.0097851	24.87	6.18443e-07	-0.0831892	0.0378551	0.0279801
FA-Middle cerebellar peduncle	Opioid use disorders	rs419990	C	T	-0.048298	0.0098121	24.23	8.61986e-07	-0.0084719	0.0380765	0.823927
FA-Middle cerebellar peduncle	Opioid use disorders	rs45585135	G	T	0.071632	0.014915	23.07	1.57761e-06	0.0179486	0.0500028	0.719631
FA-Middle cerebellar peduncle	Opioid use disorders	rs4902497	T	C	-0.050879	0.011075	21.11	4.37019e-06	-0.00390082	0.0417772	0.925608
FA-Middle cerebellar peduncle	Opioid use disorders	rs4935898	A	G	0.10365	0.023105	20.12	7.29794e-06	-0.109866	0.110401	0.319658
FA-Middle cerebellar peduncle	Opioid use disorders	rs586924	T	C	-0.046338	0.0098907	21.95	2.81773e-06	0.0246635	0.0379803	0.516095
FA-Middle cerebellar peduncle	Opioid use disorders	rs59934912	A	G	-0.050094	0.01098	20.81	5.09096e-06	-0.00936109	0.0393119	0.811785
FA-Middle cerebellar peduncle	Opioid use disorders	rs6737075	C	T	0.050884	0.010197	24.9	6.08695e-07	0.0513292	0.0381874	0.178904
FA-Middle cerebellar peduncle	Opioid use disorders	rs75499503	T	C	-0.05414	0.012026	20.27	6.76706e-06	0.00173865	0.0449552	0.969149
FA-Middle cerebellar peduncle	Opioid use disorders	rs7558099	A	G	-0.050254	0.010747	21.87	2.94036e-06	-0.0592699	0.0412918	0.151176
FA-Middle cerebellar peduncle	Opioid use disorders	rs77053928	G	T	-0.10603	0.022513	22.18	2.49459e-06	-0.191471	0.17189	0.265315
FA-Middle cerebellar peduncle	Opioid use disorders	rs77973833	T	G	0.12431	0.027387	20.6	5.67937e-06	-0.0738402	0.0992159	0.456733
FA-Middle cerebellar peduncle	Opioid use disorders	rs7833393	G	A	-0.045466	0.010186	19.92	8.11148e-06	-0.0325568	0.0389614	0.40337
FA-Middle cerebellar peduncle	Opioid use disorders	rs80300265	G	A	-0.073349	0.016314	20.21	6.95985e-06	-0.0772128	0.059122	0.191556
FA-Middle cerebellar peduncle	Opioid use disorders	rs9491697	G	A	0.056823	0.0098641	33.18	8.50159e-09	-0.0417908	0.0378741	0.269847
FA-Middle cerebellar peduncle	Opioid use disorders	rs9664942	A	C	-0.050438	0.010131	24.79	6.46547e-07	-0.0214136	0.0409601	0.601118
FA-Pontine crossing tract	Opioid use disorders	rs1054973	T	C	-0.074167	0.013142	31.85	1.68966e-08	-0.055995	0.0445912	0.20921
FA-Pontine crossing tract	Opioid use disorders	rs1109614	A	G	-0.046183	0.009947	21.56	3.45541e-06	0.0106417	0.0379826	0.779345
FA-Pontine crossing tract	Opioid use disorders	rs11125543	A	C	0.045428	0.009934	20.91	4.83615e-06	0.0356021	0.0410157	0.385388
FA-Pontine crossing tract	Opioid use disorders	rs117568988	G	A	0.11926	0.0263	20.56	5.8023e-06	0.166285	0.111037	0.134248
FA-Pontine crossing tract	Opioid use disorders	rs117783005	G	A	-0.13971	0.031108	20.17	7.12689e-06	-0.0797586	0.0790754	0.313148
FA-Pontine crossing tract	Opioid use disorders	rs12832735	A	C	0.052179	0.011003	22.49	2.12863e-06	-0.0612205	0.0417891	0.142924
FA-Pontine crossing tract	Opioid use disorders	rs1291132	A	G	0.048363	0.0099357	23.69	1.13789e-06	0.0569711	0.0383659	0.137559
FA-Pontine crossing tract	Opioid use disorders	rs13165449	T	C	0.065406	0.011069	34.92	3.50187e-09	-0.00491871	0.0438088	0.910604
FA-Pontine crossing tract	Opioid use disorders	rs138094865	A	G	-0.21735	0.042757	25.84	3.73852e-07	0.421534	0.231562	0.0686989
FA-Pontine crossing tract	Opioid use disorders	rs142241432	G	A	-0.3085	0.064313	23.01	1.6233e-06	0.231317	1.24097	0.852131
FA-Pontine crossing tract	Opioid use disorders	rs147191876	T	C	-0.15989	0.03317	23.24	1.44344e-06	0.0825749	0.141502	0.559517
FA-Pontine crossing tract	Opioid use disorders	rs2188172	G	A	-0.044939	0.01015	19.6	9.5918e-06	-0.0114763	0.0384066	0.765084
FA-Pontine crossing tract	Opioid use disorders	rs2267147	A	G	-0.053527	0.010849	24.34	8.11895e-07	-0.0436038	0.0444854	0.326996
FA-Pontine crossing tract	Opioid use disorders	rs2273704	C	A	-0.047014	0.010481	20.12	7.31139e-06	-0.0079203	0.0423508	0.851648
FA-Pontine crossing tract	Opioid use disorders	rs2282147	C	T	0.064294	0.01026	39.27	3.76184e-10	0.0222659	0.0393464	0.571465
FA-Pontine crossing tract	Opioid use disorders	rs2709238	T	C	0.048358	0.01007	23.06	1.57979e-06	-0.0422539	0.0393695	0.283152
FA-Pontine crossing tract	Opioid use disorders	rs4540912	A	G	-0.050238	0.010666	22.19	2.49e-06	-0.0215958	0.0388436	0.578233
FA-Pontine crossing tract	Opioid use disorders	rs4554081	A	G	0.17631	0.038583	20.88	4.91587e-06	0.0631878	0.104727	0.546271
FA-Pontine crossing tract	Opioid use disorders	rs57212982	G	A	0.06355	0.012899	24.27	8.4217e-07	0.0566545	0.0489504	0.247116
FA-Pontine crossing tract	Opioid use disorders	rs7128034	T	C	0.082429	0.018451	19.96	7.95426e-06	0.0768215	0.0722396	0.287588
FA-Pontine crossing tract	Opioid use disorders	rs7173968	C	T	0.074219	0.016352	20.6	5.69115e-06	-0.0311941	0.0582641	0.592378
FA-Pontine crossing tract	Opioid use disorders	rs7350124	C	T	-0.052205	0.010473	24.85	6.25173e-07	-0.0402074	0.0417572	0.335605
FA-Pontine crossing tract	Opioid use disorders	rs74416291	T	C	-0.11138	0.023393	22.67	1.93553e-06	-0.242048	0.168431	0.150697
FA-Pontine crossing tract	Opioid use disorders	rs78392434	T	C	0.15159	0.031297	23.46	1.28381e-06	-0.026144	0.0869678	0.763707
FA-Pontine crossing tract	Opioid use disorders	rs78487774	G	A	0.25162	0.052404	23.05	1.58562e-06	-0.174343	0.312999	0.577521
FA-Pontine crossing tract	Opioid use disorders	rs9447323	G	A	0.04912	0.01105	19.76	8.82877e-06	0.0465932	0.0414783	0.261303
FA-Posterior corona radiata L	Opioid use disorders	rs10876166	G	A	0.067436	0.014384	21.98	2.77268e-06	-0.0600681	0.0654164	0.358492
FA-Posterior corona radiata L	Opioid use disorders	rs10879068	T	G	-0.048276	0.010703	20.34	6.50729e-06	-0.045912	0.0430722	0.286455
FA-Posterior corona radiata L	Opioid use disorders	rs115008867	G	A	0.13422	0.029978	20.05	7.60501e-06	-0.0307106	0.116844	0.792678
FA-Posterior corona radiata L	Opioid use disorders	rs11546491	A	G	0.26037	0.05673	21.06	4.46478e-06	-0.428792	0.252496	0.0894685
FA-Posterior corona radiata L	Opioid use disorders	rs116432568	A	G	0.15	0.030627	23.99	9.77462e-07	0.102304	0.153963	0.506386
FA-Posterior corona radiata L	Opioid use disorders	rs11871043	C	T	-0.044198	0.0099417	19.76	8.8044e-06	0.0205095	0.0379328	0.588728
FA-Posterior corona radiata L	Opioid use disorders	rs1219230	T	C	0.14653	0.029445	24.76	6.5298e-07	-0.209294	0.117032	0.0737191
FA-Posterior corona radiata L	Opioid use disorders	rs141350108	C	T	-0.25279	0.056866	19.76	8.81658e-06	0.166785	0.158081	0.2914
FA-Posterior corona radiata L	Opioid use disorders	rs148646583	G	A	-0.21063	0.046512	20.51	5.9731e-06	0.228005	0.256942	0.374875
FA-Posterior corona radiata L	Opioid use disorders	rs151112970	T	G	0.30265	0.06785	19.9	8.21864e-06	-0.000847767	0.207847	0.996746
FA-Posterior corona radiata L	Opioid use disorders	rs1800814	A	G	0.04373	0.0098041	19.89	8.22243e-06	0.0503268	0.0383089	0.188944
FA-Posterior corona radiata L	Opioid use disorders	rs1862382	C	A	0.045165	0.0099536	20.59	5.724e-06	-0.020846	0.0378753	0.582055
FA-Posterior corona radiata L	Opioid use disorders	rs2237206	C	A	0.066531	0.011514	33.39	7.66479e-09	-0.058401	0.0432854	0.17727
FA-Posterior corona radiata L	Opioid use disorders	rs2619197	T	C	0.045595	0.0098378	21.48	3.59667e-06	0.0404796	0.0380671	0.287612
FA-Posterior corona radiata L	Opioid use disorders	rs28850273	T	C	0.048018	0.010587	20.57	5.77298e-06	-0.0885917	0.0429664	0.0392184
FA-Posterior corona radiata L	Opioid use disorders	rs3129119	G	A	0.05678	0.010833	27.47	1.60731e-07	-0.0592336	0.0469481	0.207063
FA-Posterior corona radiata L	Opioid use disorders	rs33599	G	A	-0.058534	0.011143	27.59	1.51078e-07	-0.0189242	0.04125	0.646399
FA-Posterior corona radiata L	Opioid use disorders	rs34285788	G	A	-0.06298	0.014187	19.71	9.07403e-06	0.0225926	0.0473896	0.633546
FA-Posterior corona radiata L	Opioid use disorders	rs3751667	T	C	-0.052212	0.011677	19.99	7.81988e-06	0.131245	0.0499649	0.00862045
FA-Posterior corona radiata L	Opioid use disorders	rs3912378	G	A	-0.055697	0.011048	25.42	4.66015e-07	-0.0165962	0.0440059	0.706072
FA-Posterior corona radiata L	Opioid use disorders	rs4484960	T	C	0.059859	0.013347	20.11	7.33331e-06	-0.0648079	0.0505599	0.199911
FA-Posterior corona radiata L	Opioid use disorders	rs4689949	A	G	-0.043964	0.0098235	20.03	7.66832e-06	-0.0309027	0.0383876	0.420809
FA-Posterior corona radiata L	Opioid use disorders	rs5996230	G	A	0.046158	0.01008	20.97	4.68921e-06	0.0671408	0.0382063	0.0788624
FA-Posterior corona radiata L	Opioid use disorders	rs6062264	T	C	-0.059648	0.010952	29.66	5.20715e-08	-0.0542169	0.0397182	0.17224
FA-Posterior corona radiata L	Opioid use disorders	rs62251572	A	G	0.048829	0.010905	20.05	7.58578e-06	-0.0152137	0.0409978	0.710575
FA-Posterior corona radiata L	Opioid use disorders	rs6563842	T	G	-0.05631	0.010626	28.08	1.17301e-07	-0.0180121	0.0393893	0.647466
FA-Posterior corona radiata L	Opioid use disorders	rs6687456	G	A	0.092494	0.02072	19.93	8.0891e-06	-0.0770821	0.0850287	0.364649
FA-Posterior corona radiata L	Opioid use disorders	rs67827860	T	C	-0.11211	0.012326	82.73	1.02329e-19	-0.0448978	0.0429316	0.295654
FA-Posterior corona radiata L	Opioid use disorders	rs6848127	C	T	0.044466	0.0099066	20.15	7.21107e-06	-0.0355572	0.037904	0.3482
FA-Posterior corona radiata L	Opioid use disorders	rs71488624	A	G	0.063337	0.013656	21.51	3.53753e-06	-0.0231503	0.0481211	0.630456
FA-Posterior corona radiata L	Opioid use disorders	rs7260586	C	T	0.048141	0.01063	20.51	5.96486e-06	-0.0354325	0.0424029	0.403371
FA-Posterior corona radiata L	Opioid use disorders	rs73734722	A	G	-0.0538	0.010839	24.64	6.97429e-07	0.0343225	0.0434761	0.429845
FA-Posterior corona radiata L	Opioid use disorders	rs74597543	T	C	-0.33854	0.076501	19.58	9.68055e-06	0.026073	0.345889	0.939913
FA-Posterior corona radiata L	Opioid use disorders	rs78197863	A	G	0.17471	0.037857	21.3	3.9564e-06	-0.111529	0.301981	0.711885
FA-Posterior corona radiata L	Opioid use disorders	rs9626087	T	C	-0.052789	0.011938	19.55	9.82653e-06	0.0255013	0.0433604	0.556449
FA-Posterior corona radiata R	Opioid use disorders	rs1004763	T	C	0.044769	0.0098946	20.47	6.08555e-06	-0.0101515	0.0402533	0.800893
FA-Posterior corona radiata R	Opioid use disorders	rs10735291	A	G	-0.043863	0.0098751	19.73	8.96809e-06	0.00614349	0.0379724	0.871472
FA-Posterior corona radiata R	Opioid use disorders	rs10879068	T	G	-0.048278	0.010703	20.35	6.5013e-06	-0.045912	0.0430722	0.286455
FA-Posterior corona radiata R	Opioid use disorders	rs10889542	A	G	0.049227	0.010996	20.04	7.61904e-06	0.0179102	0.041992	0.669733
FA-Posterior corona radiata R	Opioid use disorders	rs117385909	T	C	0.15828	0.03435	21.23	4.09072e-06	0.0139288	0.151766	0.926874
FA-Posterior corona radiata R	Opioid use disorders	rs12185636	G	A	-0.049522	0.011192	19.58	9.70287e-06	-0.0540186	0.0403866	0.181047
FA-Posterior corona radiata R	Opioid use disorders	rs13164785	G	T	-0.11801	0.012327	91.65	1.14815e-21	-0.0426437	0.0429239	0.32048
FA-Posterior corona radiata R	Opioid use disorders	rs139302590	C	T	0.16329	0.032925	24.6	7.12689e-07	-0.0715548	0.16939	0.672713
FA-Posterior corona radiata R	Opioid use disorders	rs181480087	G	A	0.32369	0.072455	19.96	7.95793e-06	0.0580128	0.136845	0.671617
FA-Posterior corona radiata R	Opioid use disorders	rs1896293	T	G	-0.04546	0.010093	20.29	6.6973e-06	-0.0613532	0.0405862	0.130616
FA-Posterior corona radiata R	Opioid use disorders	rs1981080	G	T	-0.047649	0.01012	22.17	2.51189e-06	-0.00789594	0.0388377	0.838896
FA-Posterior corona radiata R	Opioid use disorders	rs2188835	A	G	-0.053092	0.011411	21.65	3.29762e-06	-0.0240845	0.0445762	0.58899
FA-Posterior corona radiata R	Opioid use disorders	rs2247626	C	T	-0.055235	0.010833	26	3.44826e-07	-0.0476014	0.0405775	0.240756
FA-Posterior corona radiata R	Opioid use disorders	rs268270	G	A	-0.043942	0.0099042	19.68	9.18121e-06	-0.0713181	0.0390494	0.0677969
FA-Posterior corona radiata R	Opioid use disorders	rs28646073	A	G	0.048028	0.0099233	23.42	1.30798e-06	-0.00510545	0.0379691	0.893036
FA-Posterior corona radiata R	Opioid use disorders	rs3130740	G	A	0.050987	0.0108	22.29	2.36157e-06	-0.05876	0.046513	0.20648
FA-Posterior corona radiata R	Opioid use disorders	rs33599	G	A	-0.062768	0.011142	31.74	1.78731e-08	-0.0189242	0.04125	0.646399
FA-Posterior corona radiata R	Opioid use disorders	rs34136796	A	C	-0.04712	0.01008	21.85	2.96551e-06	-0.0184592	0.0399867	0.644343
FA-Posterior corona radiata R	Opioid use disorders	rs34974290	A	G	-0.055779	0.012587	19.64	9.40373e-06	0.00945235	0.0571391	0.868608
FA-Posterior corona radiata R	Opioid use disorders	rs35276865	C	T	0.051469	0.010872	22.41	2.21564e-06	-0.0411399	0.0475945	0.387378
FA-Posterior corona radiata R	Opioid use disorders	rs3751667	T	C	-0.05183	0.011677	19.7	9.10542e-06	0.131245	0.0499649	0.00862045
FA-Posterior corona radiata R	Opioid use disorders	rs3986307	A	C	0.08447	0.016154	27.34	1.71989e-07	-0.139266	0.0950912	0.143043
FA-Posterior corona radiata R	Opioid use disorders	rs4871720	G	A	-0.044183	0.0099935	19.55	9.86734e-06	0.0547133	0.0377487	0.147224
FA-Posterior corona radiata R	Opioid use disorders	rs5753609	G	A	-0.050769	0.010558	23.12	1.53038e-06	0.0655989	0.0392546	0.0947
FA-Posterior corona radiata R	Opioid use disorders	rs57980458	G	A	-0.10679	0.023714	20.28	6.72202e-06	-0.409663	0.154714	0.00809991
FA-Posterior corona radiata R	Opioid use disorders	rs59565242	A	G	-0.07107	0.015004	22.44	2.18524e-06	-0.0444615	0.053804	0.408599
FA-Posterior corona radiata R	Opioid use disorders	rs6062264	T	C	-0.056577	0.010953	26.68	2.42214e-07	-0.0542169	0.0397182	0.17224
FA-Posterior corona radiata R	Opioid use disorders	rs6687456	G	A	0.091604	0.020721	19.54	9.8787e-06	-0.0770821	0.0850287	0.364649
FA-Posterior corona radiata R	Opioid use disorders	rs6729677	G	A	-0.044732	0.0098074	20.8	5.11918e-06	-0.00622473	0.0377933	0.869176
FA-Posterior corona radiata R	Opioid use disorders	rs7260586	C	T	0.057722	0.010628	29.5	5.65458e-08	-0.0354325	0.0424029	0.403371
FA-Posterior corona radiata R	Opioid use disorders	rs72683510	C	A	-0.239	0.049096	23.7	1.13501e-06	0.218909	0.0866944	0.0115675
FA-Posterior corona radiata R	Opioid use disorders	rs72837846	C	T	-0.14613	0.032754	19.9	8.17711e-06	0.162442	0.165454	0.326201
FA-Posterior corona radiata R	Opioid use disorders	rs73259882	C	T	0.068084	0.01349	25.47	4.52793e-07	0.0404457	0.0441361	0.359464
FA-Posterior corona radiata R	Opioid use disorders	rs736635	G	A	0.052616	0.011823	19.81	8.62383e-06	0.0207532	0.0463189	0.654118
FA-Posterior corona radiata R	Opioid use disorders	rs73734722	A	G	-0.048163	0.01084	19.74	8.91867e-06	0.0343225	0.0434761	0.429845
FA-Posterior corona radiata R	Opioid use disorders	rs7443346	A	G	-0.050564	0.011037	20.99	4.64622e-06	-0.0157271	0.0439695	0.720581
FA-Posterior corona radiata R	Opioid use disorders	rs74597999	G	A	-0.26864	0.060228	19.9	8.22811e-06	-0.0339395	0.466521	0.942005
FA-Posterior corona radiata R	Opioid use disorders	rs79086646	T	C	0.099448	0.020492	23.55	1.22518e-06	-0.0623346	0.0698744	0.372342
FA-Posterior corona radiata R	Opioid use disorders	rs80316285	A	G	0.12506	0.028205	19.66	9.29608e-06	0.0801993	0.100239	0.423662
FA-Posterior corona radiata R	Opioid use disorders	rs946528	T	C	-0.047928	0.01057	20.56	5.81567e-06	0.0361353	0.0424396	0.394518
FA-Posterior corona radiata R	Opioid use disorders	rs9626087	T	C	-0.055658	0.011937	21.74	3.14123e-06	0.0255013	0.0433604	0.556449
FA-Posterior corona radiata R	Opioid use disorders	rs9632854	G	A	-0.047319	0.0099788	22.49	2.13059e-06	0.0390829	0.0383095	0.307639
FA-Posterior corona radiata R	Opioid use disorders	rs9719231	T	G	0.044795	0.0099822	20.14	7.2477e-06	0.0381746	0.0396049	0.335104
FA-Posterior limb of internal capsule L	Opioid use disorders	rs1004763	T	C	0.054389	0.0098923	30.23	3.88329e-08	-0.0101515	0.0402533	0.800893
FA-Posterior limb of internal capsule L	Opioid use disorders	rs10052710	G	T	-0.070561	0.012262	33.11	8.81455e-09	-0.049182	0.0415608	0.236661
FA-Posterior limb of internal capsule L	Opioid use disorders	rs10276922	T	C	0.055605	0.012519	19.73	8.97222e-06	0.00239877	0.0492996	0.961193
FA-Posterior limb of internal capsule L	Opioid use disorders	rs10845621	T	C	-0.053569	0.010885	24.22	8.65366e-07	-0.0315926	0.0451773	0.484362
FA-Posterior limb of internal capsule L	Opioid use disorders	rs111338109	C	T	0.14239	0.032188	19.57	9.75439e-06	0.0022494	0.0965211	0.981407
FA-Posterior limb of internal capsule L	Opioid use disorders	rs112671664	C	T	-0.11039	0.024932	19.6	9.57194e-06	0.10336	0.135828	0.446679
FA-Posterior limb of internal capsule L	Opioid use disorders	rs11722918	T	C	0.046066	0.0098293	21.96	2.79447e-06	0.0222133	0.0390595	0.569557
FA-Posterior limb of internal capsule L	Opioid use disorders	rs12146713	C	T	0.093111	0.016698	31.09	2.48828e-08	-0.198737	0.094629	0.0357133
FA-Posterior limb of internal capsule L	Opioid use disorders	rs12185176	T	G	-0.047113	0.010387	20.57	5.76899e-06	-0.0281471	0.0398612	0.480108
FA-Posterior limb of internal capsule L	Opioid use disorders	rs12718598	C	T	0.044637	0.0098116	20.7	5.40879e-06	-0.0445794	0.0385123	0.247053
FA-Posterior limb of internal capsule L	Opioid use disorders	rs13338233	G	A	-0.053805	0.010983	24	9.70733e-07	-0.0136065	0.0431463	0.752489
FA-Posterior limb of internal capsule L	Opioid use disorders	rs138420351	T	C	-0.25229	0.0497	25.77	3.87972e-07	-0.0800156	0.0984334	0.416281
FA-Posterior limb of internal capsule L	Opioid use disorders	rs139266253	T	C	0.23709	0.052269	20.57	5.76501e-06	-0.126577	0.209659	0.546023
FA-Posterior limb of internal capsule L	Opioid use disorders	rs141405798	C	T	0.11009	0.023412	22.11	2.58762e-06	0.15809	0.139723	0.257865
FA-Posterior limb of internal capsule L	Opioid use disorders	rs143546063	A	G	0.062573	0.013112	22.77	1.834e-06	0.0854554	0.0500432	0.0877041
FA-Posterior limb of internal capsule L	Opioid use disorders	rs1713926	T	C	0.050164	0.011299	19.71	9.05941e-06	-0.0319118	0.0397209	0.421744
FA-Posterior limb of internal capsule L	Opioid use disorders	rs17279437	A	G	0.070674	0.015889	19.78	8.71164e-06	-0.159641	0.0626677	0.0108523
FA-Posterior limb of internal capsule L	Opioid use disorders	rs190083988	A	G	-0.18276	0.04057	20.29	6.67729e-06	-0.0660242	0.141184	0.640037
FA-Posterior limb of internal capsule L	Opioid use disorders	rs208829	G	A	-0.060054	0.010071	35.56	2.51362e-09	0.0233899	0.03901	0.548781
FA-Posterior limb of internal capsule L	Opioid use disorders	rs2157719	T	C	0.055018	0.0098791	31.02	2.59298e-08	-0.00217097	0.0383281	0.954831
FA-Posterior limb of internal capsule L	Opioid use disorders	rs2267158	C	T	0.056992	0.010585	28.99	7.36038e-08	-0.0272702	0.0399673	0.495041
FA-Posterior limb of internal capsule L	Opioid use disorders	rs2848683	A	G	0.070259	0.014194	24.5	7.48514e-07	0.0645365	0.0529947	0.223303
FA-Posterior limb of internal capsule L	Opioid use disorders	rs2912304	C	T	0.067866	0.01317	26.55	2.58404e-07	-0.0810164	0.0504799	0.10851
FA-Posterior limb of internal capsule L	Opioid use disorders	rs310241	G	A	0.067531	0.011782	32.85	1.00809e-08	-0.0465901	0.0424631	0.272558
FA-Posterior limb of internal capsule L	Opioid use disorders	rs3124761	C	T	-0.066595	0.014416	21.34	3.86901e-06	0.0751775	0.0534167	0.159315
FA-Posterior limb of internal capsule L	Opioid use disorders	rs35893087	G	A	0.049976	0.0097705	26.16	3.16519e-07	-0.0571563	0.0378391	0.130914
FA-Posterior limb of internal capsule L	Opioid use disorders	rs3751667	T	C	-0.061741	0.011675	27.97	1.24767e-07	0.131245	0.0499649	0.00862045
FA-Posterior limb of internal capsule L	Opioid use disorders	rs3776089	A	G	-0.080081	0.01115	51.58	7.11214e-13	0.00756542	0.0404367	0.851588
FA-Posterior limb of internal capsule L	Opioid use disorders	rs3789586	T	C	-0.070343	0.013769	26.1	3.2719e-07	-0.00764305	0.0628	0.903133
FA-Posterior limb of internal capsule L	Opioid use disorders	rs3795503	T	C	-0.050749	0.010564	23.08	1.56675e-06	-0.0751583	0.03955	0.0573892
[truncated: 14,237 more rows]
