# Supplementary material for: Crosstalk of peripheral cytokine-white matter alteration-insomnia during methadone maintenance treatment
Source: Psychol Med. 2026 Apr 27;56:e113. doi: 10.1017/S0033291726103614 (PMC13125936; doi:10.1017/S0033291726103614)
Supplement: Yang et al. supplementary material [file S0033291726103614sup001.zip › Table S10.xlsx]

## Sheet: sheet1
Supplementary Table 10.1. Full result of MR estimates for the association between opioid use disorders and IDPs.
Exposure	Outcome	method	nSNP	beta	se	OR(95%CI)	Beta(95%CI)	pvalue
Opioid use disorders	FA-Anterior corona radiata L	IVW(MRE)	6	-0.0210152	0.026433	0.979204048246604(0.929764558314656,1.0312724436825)	-0.0210152329938505(-0.0728238879885443,0.0307934220008433)	0.426591
Opioid use disorders	FA-Anterior corona radiata L	MR Egger	6	-0.0550576	0.0638721	0.946430626177413(0.83506394039343,1.0726495144127)	-0.0550576061300048(-0.180246981741549,0.0701317694815391)	0.437301
Opioid use disorders	FA-Anterior corona radiata L	Weighted median	6	0.00127917	0.0334791	1.00127998913125(0.93768622152807,1.06918667846147)	0.00127917064352724(-0.0643399045665405,0.066898245853595)	0.969522
Opioid use disorders	FA-Anterior corona radiata L	Simple mode	6	-0.00372471	0.048308	0.9962822186326(0.906278698308001,1.09522408616314)	-0.0037247094933831(-0.0984084062161605,0.0909589872293943)	0.941532
Opioid use disorders	FA-Anterior corona radiata L	Weighted mode	6	0.011767	0.0383676	1.01183652231754(0.938536579271704,1.0908612093629)	0.0117670186044935(-0.0634334474000485,0.0869674846090355)	0.771439
Opioid use disorders	FA-Anterior corona radiata R	IVW(MRE)	6	-0.0283129	0.0215443	0.972084110520694(0.931890702725475,1.01401110147697)	-0.0283129448079974(-0.070539742927198,0.0139138533112032)	0.188788
Opioid use disorders	FA-Anterior corona radiata R	MR Egger	6	-0.0811579	0.0587906	0.922048106259345(0.821693856837902,1.03465871526427)	-0.0811578808003883(-0.196387390234677,0.0340716286339002)	0.239572
Opioid use disorders	FA-Anterior corona radiata R	Weighted median	6	-0.016905	0.034584	0.983237108098536(0.918797455972119,1.05219622067751)	-0.0169049792755888(-0.0846895770302796,0.050879618479102)	0.624977
Opioid use disorders	FA-Anterior corona radiata R	Simple mode	6	-0.0783397	0.052091	0.9246503000956(0.834904490488965,1.02404309379886)	-0.0783396669008253(-0.180437943321422,0.023758609519771)	0.192934
Opioid use disorders	FA-Anterior corona radiata R	Weighted mode	6	-0.00717405	0.0450472	0.992851625438186(0.908948772743075,1.08449934660276)	-0.00717404660667176(-0.0954665420108747,0.0811184487975312)	0.8797
Opioid use disorders	FA-Anterior limb of internal capsule L	IVW(MRE)	6	-0.0254143	0.0137744	0.974905936226687(0.948937808829188,1.00158469358777)	-0.0254142883033023(-0.0524120158924411,0.0015834392858365)	0.0650311
Opioid use disorders	FA-Anterior limb of internal capsule L	MR Egger	6	-0.0427432	0.0587908	0.958157434101493(0.853872669949584,1.07517865465604)	-0.0427431782901412(-0.157973194729533,0.0724868381492502)	0.50747
Opioid use disorders	FA-Anterior limb of internal capsule L	Weighted median	6	-0.0165554	0.0315574	0.983580879804498(0.92458718290448,1.04633869580359)	-0.0165554078240597(-0.07840792983809,0.0452971141899706)	0.599853
Opioid use disorders	FA-Anterior limb of internal capsule L	Simple mode	6	-0.00811149	0.0406793	0.991921320758198(0.915904654387646,1.07424708659496)	-0.00811148859458222(-0.0878430088221094,0.0716200316329449)	0.849805
Opioid use disorders	FA-Anterior limb of internal capsule L	Weighted mode	6	-0.0112449	0.038389	0.988818118204793(0.917147205442792,1.06608978917186)	-0.0112448690194054(-0.0864872902276824,0.0639975521888716)	0.781351
Opioid use disorders	FA-Anterior limb of internal capsule R	IVW(MRE)	6	-0.0234858	0.0172316	0.976787865425879(0.944348703388695,1.0103413396127)	-0.0234857790454844(-0.0572597918610851,0.0102882337701163)	0.1729
Opioid use disorders	FA-Anterior limb of internal capsule R	MR Egger	6	-0.0669036	0.0587895	0.935285376259008(0.833492123957912,1.04951049913955)	-0.0669035810118736(-0.182131026196567,0.0483238641728203)	0.31865
Opioid use disorders	FA-Anterior limb of internal capsule R	Weighted median	6	-0.0203321	0.0340077	0.979873232540719(0.916688928154444,1.04741261987625)	-0.0203320702348275(-0.0869870920251187,0.0463229515554637)	0.549928
Opioid use disorders	FA-Anterior limb of internal capsule R	Simple mode	6	-0.0204724	0.0436429	0.97973570808632(0.899413406596982,1.06723120942928)	-0.0204724293154313(-0.10601249860032,0.0650676399694571)	0.658748
Opioid use disorders	FA-Anterior limb of internal capsule R	Weighted mode	6	-0.0185639	0.0421982	0.981607372968858(0.903686960555811,1.06624647330774)	-0.0185638744391757(-0.10127226113062,0.0641445122522686)	0.678359
Opioid use disorders	FA-Body of corpus callosum	IVW(MRE)	6	-0.0110613	0.0250764	0.988999678204943(0.941565735485623,1.03882323519877)	-0.0110612727336513(-0.0602111133693637,0.0380885679020611)	0.659139
Opioid use disorders	FA-Body of corpus callosum	MR Egger	6	-0.0323593	0.0620889	0.968158641206749(0.857226107923078,1.09344681161695)	-0.0323593195891662(-0.154053558633416,0.0893349194550837)	0.629766
Opioid use disorders	FA-Body of corpus callosum	Weighted median	6	-0.0103633	0.0349322	0.98969017557868(0.92419655524613,1.05982503189065)	-0.0103633387947406(-0.07883050783475,0.0581038302452688)	0.766719
Opioid use disorders	FA-Body of corpus callosum	Simple mode	6	-0.0253884	0.0568183	0.974931206002044(0.872186331316139,1.0897795829961)	-0.0253883684202407(-0.13675219519806,0.0859754583575789)	0.673684
Opioid use disorders	FA-Body of corpus callosum	Weighted mode	6	0.0345367	0.0467935	1.035140021848(0.944425456903772,1.13456796086835)	0.0345367043765563(-0.0571785184968756,0.126251927249988)	0.493636
Opioid use disorders	FA-Cerebral peduncle L	IVW(MRE)	6	-0.00357898	0.0305884	0.996427418777339(0.938443833551671,1.05799363306979)	-0.00357897813115149(-0.0635322717878525,0.0563743155255495)	0.906857
Opioid use disorders	FA-Cerebral peduncle L	MR Egger	6	-0.107279	0.0587893	0.898275186290793(0.800510332115104,1.00797988225058)	-0.107278814093216(-0.222505839551706,0.00794821136527356)	0.142082
Opioid use disorders	FA-Cerebral peduncle L	Weighted median	6	-0.0117309	0.0363488	0.98833765212453(0.920374586326753,1.06131930316059)	-0.0117308864561(-0.0829745327549862,0.0595127598427862)	0.746899
Opioid use disorders	FA-Cerebral peduncle L	Simple mode	6	-0.0280204	0.0555488	0.972368578161443(0.872060941577988,1.08421396569468)	-0.0280203507588501(-0.136895970384429,0.0808552688667291)	0.635399
Opioid use disorders	FA-Cerebral peduncle L	Weighted mode	6	-0.0181246	0.054946	0.982038685239325(0.881774654223648,1.09370344757265)	-0.0181245770662096(-0.125818749697014,0.0895695955645951)	0.754876
Opioid use disorders	FA-Cerebral peduncle R	IVW(MRE)	6	-0.0439167	0.0333675	0.957033630221896(0.896446216386608,1.02171591851607)	-0.043916746848927(-0.109316980612658,0.0214834869148042)	0.188122
Opioid use disorders	FA-Cerebral peduncle R	MR Egger	6	-0.142648	0.0635775	0.867059238588526(0.765474096175856,0.982125622509636)	-0.142647978597383(-0.267259903547931,-0.0180360536468347)	0.0882605
Opioid use disorders	FA-Cerebral peduncle R	Weighted median	6	-0.0731179	0.0365314	0.929491197615622(0.865264996665407,0.998484729850927)	-0.0731179418863273(-0.144719464440741,-0.00151641933191328)	0.0453375
Opioid use disorders	FA-Cerebral peduncle R	Simple mode	6	-0.0915433	0.0622684	0.912521826914573(0.807680024817479,1.0309727355009)	-0.0915432739051851(-0.213589307782527,0.0305027599721572)	0.201479
Opioid use disorders	FA-Cerebral peduncle R	Weighted mode	6	-0.0883771	0.0615421	0.915415606803543(0.811395551195886,1.03277092405107)	-0.0883771017452225(-0.208999611099007,0.0322454076085618)	0.210477
Opioid use disorders	FA-Cingulum cingulate gyrus L	IVW(MRE)	6	-0.00474751	0.0226915	0.995263746418038(0.951968994295192,1.04052750758699)	-0.0047475051719383(-0.0492228137388093,0.0397278033949327)	0.834277
Opioid use disorders	FA-Cingulum cingulate gyrus L	MR Egger	6	0.00240925	0.0587911	1.00241215074214(0.893310343501683,1.12483878336911)	0.00240924617643075(-0.112821229362667,0.117639721715529)	0.969276
Opioid use disorders	FA-Cingulum cingulate gyrus L	Weighted median	6	0.00679559	0.0320523	1.00681873080787(0.945513664720836,1.07209868511511)	0.0067955884046094(-0.0560269386127706,0.0696181154219894)	0.832095
Opioid use disorders	FA-Cingulum cingulate gyrus L	Simple mode	6	0.00865072	0.043065	1.00868824704396(0.927041663038423,1.0975256240263)	0.00865072142354334(-0.075756770479712,0.0930582133267987)	0.848711
Opioid use disorders	FA-Cingulum cingulate gyrus L	Weighted mode	6	0.00865072	0.038984	1.00868824704396(0.934486718553684,1.08878163758105)	0.00865072142354334(-0.0677578645431243,0.085059307390211)	0.833167
Opioid use disorders	FA-Cingulum cingulate gyrus R	IVW(MRE)	6	0.0183104	0.0332817	1.01847907197121(0.954162106323242,1.08713143518187)	0.0183104085808398(-0.0469216991983949,0.0835425163600745)	0.582206
Opioid use disorders	FA-Cingulum cingulate gyrus R	MR Egger	6	-0.0306769	0.0793261	0.969788867348062(0.83014409943524,1.13292432948938)	-0.0306768937044055(-0.186155979483224,0.124802192074413)	0.718656
Opioid use disorders	FA-Cingulum cingulate gyrus R	Weighted median	6	0.0287117	0.0355759	1.02912790309217(0.959812731465867,1.10344883559252)	0.0287117475649839(-0.0410170849388758,0.0984405800688436)	0.419635
Opioid use disorders	FA-Cingulum cingulate gyrus R	Simple mode	6	0.070911	0.0591133	1.07348567784391(0.956044276987941,1.20535369362453)	0.0709109966956871(-0.0449510521622928,0.186773045553667)	0.284041
Opioid use disorders	FA-Cingulum cingulate gyrus R	Weighted mode	6	0.0452662	0.0521246	1.04630632379057(0.944690350261338,1.15885265780611)	0.0452661753420337(-0.0568980768656135,0.147430427549681)	0.424876
Opioid use disorders	FA-Cingulum hippocampus L	IVW(MRE)	6	-0.0283059	0.0350427	0.972090945433243(0.907565386868488,1.04120410481259)	-0.0283059136381158(-0.0969896637930094,0.0403778365167778)	0.419232
Opioid use disorders	FA-Cingulum hippocampus L	MR Egger	6	0.0371621	0.0804351	1.03786129614226(0.886485369584862,1.2150861221032)	0.037162149747754(-0.120490657174435,0.194814956669943)	0.668082
Opioid use disorders	FA-Cingulum hippocampus L	Weighted median	6	-0.0350225	0.0371404	0.965583717208568(0.897791344370774,1.03849510332689)	-0.035022472215303(-0.10781759361331,0.0377726491827039)	0.345693
Opioid use disorders	FA-Cingulum hippocampus L	Simple mode	6	-0.0729575	0.0516501	0.929640374020121(0.840135827996083,1.02868035882919)	-0.0729574622224933(-0.174191700221476,0.0282767757764896)	0.216903
Opioid use disorders	FA-Cingulum hippocampus L	Weighted mode	6	-0.0498412	0.0474112	0.951380467600746(0.866955867129057,1.04402637833175)	-0.0498412253599896(-0.142767206462527,0.0430847557425477)	0.341272
Opioid use disorders	FA-Cingulum hippocampus R	IVW(MRE)	6	-0.0668088	0.0349748	0.935374064144763(0.873401932493328,1.00174342112688)	-0.0668087610955316(-0.135359425323406,0.00174190313234295)	0.056108
Opioid use disorders	FA-Cingulum hippocampus R	MR Egger	6	-0.02626	0.085219	0.974081817166638(0.82424349853257,1.15115907886917)	-0.0262599776697252(-0.193289284798657,0.140769329459207)	0.773351
Opioid use disorders	FA-Cingulum hippocampus R	Weighted median	6	-0.0583674	0.0379803	0.943303332710965(0.875632509279868,1.01620390754497)	-0.0583673802985788(-0.132808786019152,0.0160740254219944)	0.124347
Opioid use disorders	FA-Cingulum hippocampus R	Simple mode	6	-0.0794259	0.0639002	0.923646475984702(0.814915982748401,1.04688437907636)	-0.0794258822993343(-0.204670259707543,0.0458184951088748)	0.268987
Opioid use disorders	FA-Cingulum hippocampus R	Weighted mode	6	-0.0618923	0.0570347	0.939984142398477(0.840565667263869,1.051161405196)	-0.0618922736492383(-0.173680200376477,0.0498956530780005)	0.327374
Opioid use disorders	FA-Corticospinal tract L	IVW(MRE)	6	0.0227394	0.00737661	1.02299995522813(1.00831567202652,1.03789808829752)	0.0227394432042194(0.00828128731569607,0.0371975990927427)	0.00205172
Opioid use disorders	FA-Corticospinal tract L	MR Egger	6	0.00696971	0.0587911	1.00699405340108(0.897393440501879,1.12998042755697)	0.00696970845689973(-0.108260894914396,0.122200311828195)	0.911347
Opioid use disorders	FA-Corticospinal tract L	Weighted median	6	0.0264946	0.030992	1.02684873397352(0.966330256929742,1.09115730869606)	0.026494630880699(-0.0342496223179209,0.0872388840793189)	0.392614
Opioid use disorders	FA-Corticospinal tract L	Simple mode	6	0.029478	0.0429188	1.02991676081268(0.94682327513732,1.12030255492932)	0.0294779842308856(-0.054642818694189,0.11359878715596)	0.522739
Opioid use disorders	FA-Corticospinal tract L	Weighted mode	6	0.0288293	0.0404479	1.02924893083287(0.95080282117516,1.11416724690749)	0.0288293428846006(-0.0504485763410974,0.108107262110299)	0.507871
Opioid use disorders	FA-Corticospinal tract R	IVW(MRE)	6	0.00547673	0.0103733	1.00549175271101(0.985254763426789,1.0261444068065)	0.0054767280199152(-0.0148550281795195,0.0258084842193499)	0.597526
Opioid use disorders	FA-Corticospinal tract R	MR Egger	6	-0.0272837	0.0587911	0.973085134992795(0.867175147899921,1.09193013918478)	-0.0272837032005865(-0.142514306571882,0.087946900170709)	0.666723
Opioid use disorders	FA-Corticospinal tract R	Weighted median	6	0.0185301	0.0321288	1.01870287492584(0.956530817039727,1.08491595764141)	0.0185301267615073(-0.0444422720743364,0.081502525597351)	0.564111
Opioid use disorders	FA-Corticospinal tract R	Simple mode	6	0.0207634	0.0451329	1.02098047736718(0.934543590706383,1.11541199953765)	0.0207634179097821(-0.0676970071536692,0.109223842973233)	0.664793
Opioid use disorders	FA-Corticospinal tract R	Weighted mode	6	0.0209995	0.0426909	1.02122149209046(0.939248871024796,1.11034824536929)	0.0209994520807496(-0.0626747965252717,0.104673700686771)	0.643627
Opioid use disorders	FA-External capsule L	IVW(MRE)	6	0.00513838	0.0223594	1.00515160400203(0.962052762994591,1.0501812227876)	0.00513837988761976(-0.0386859826327586,0.0489627424079981)	0.81824
Opioid use disorders	FA-External capsule L	MR Egger	6	-0.0575681	0.0587908	0.944057642402822(0.841307483525114,1.05935683401367)	-0.05756805283344(-0.172798069272831,0.0576619636059514)	0.382923
Opioid use disorders	FA-External capsule L	Weighted median	6	0.0032533	0.033561	1.0032585935614(0.939388454761016,1.07147133909674)	0.00325329585100851(-0.0625261954785865,0.0690327871806035)	0.922777
Opioid use disorders	FA-External capsule L	Simple mode	6	0.0123205	0.047011	1.01239668576514(0.923281557483083,1.11011320549096)	0.0123204760417675(-0.0798210449691885,0.104461997052723)	0.803717
Opioid use disorders	FA-External capsule L	Weighted mode	6	0.0172611	0.0481311	1.01741088911891(0.925819639571706,1.11806325233779)	0.0172610562379035(-0.077075836987477,0.111597949463284)	0.73452
Opioid use disorders	FA-External capsule R	IVW(MRE)	6	0.0097512	0.0200452	1.00979889390403(0.970894589352393,1.0502621163127)	0.00975119608064562(-0.0295373754381351,0.0490397675994263)	0.626641
Opioid use disorders	FA-External capsule R	MR Egger	6	-0.0292526	0.0587909	0.971171102688808(0.865469818833105,1.08978186202895)	-0.0292526133526749(-0.144482776339457,0.085977549634107)	0.644897
Opioid use disorders	FA-External capsule R	Weighted median	6	-0.00264998	0.0330549	0.997353529775005(0.934786075275011,1.06410877276068)	-0.00264997831806376(-0.0674375723686765,0.062137615732549)	0.936103
Opioid use disorders	FA-External capsule R	Simple mode	6	-0.0302565	0.0454502	0.970196684626778(0.887507058383488,1.06059055865454)	-0.0302564603828189(-0.119338804556037,0.0588258837903991)	0.535074
Opioid use disorders	FA-External capsule R	Weighted mode	6	-0.0200231	0.0450005	0.980175988375121(0.897426519392706,1.07055558023546)	-0.02002314346546(-0.108224034514388,0.0681777475834684)	0.674954
Opioid use disorders	FA-Fornix cres+Stria terminalis L	IVW(MRE)	5	-0.0104431	0.0389501	0.989611279816884(0.916874042717195,1.0681188903969)	-0.0104430596089939(-0.086785174156662,0.0658990549386742)	0.788611
Opioid use disorders	FA-Fornix cres+Stria terminalis L	MR Egger	5	0.0578857	0.135347	1.05959390986482(0.812698673241403,1.38149512333351)	0.0578857308198137(-0.207394873756114,0.323166335395741)	0.697724
Opioid use disorders	FA-Fornix cres+Stria terminalis L	Weighted median	5	-0.017075	0.0385258	0.983069999110497(0.911571209074792,1.06017677338888)	-0.0170749516952872(-0.0925855649584222,0.0584356615678477)	0.657615
Opioid use disorders	FA-Fornix cres+Stria terminalis L	Simple mode	5	-0.0415303	0.0572732	0.959320285610733(0.857455777013532,1.07328615079088)	-0.04153028111815(-0.153785673267804,0.0707251110315041)	0.508522
Opioid use disorders	FA-Fornix cres+Stria terminalis L	Weighted mode	5	-0.0215251	0.0516993	0.978704959546323(0.884391259171921,1.08307650930137)	-0.021525051079477(-0.122855713390154,0.0798056112312003)	0.698524
Opioid use disorders	FA-Fornix cres+Stria terminalis R	IVW(MRE)	6	-0.0391346	0.0268326	0.961621232260576(0.912354572455352,1.01354826539174)	-0.0391346353070867(-0.09172657887833,0.0134573082641566)	0.14471
Opioid use disorders	FA-Fornix cres+Stria terminalis R	MR Egger	6	-0.00704527	0.0652311	0.992979487359266(0.873804750610702,1.12840799003113)	-0.00704527239175215(-0.134898325754127,0.120807780970622)	0.919193
Opioid use disorders	FA-Fornix cres+Stria terminalis R	Weighted median	6	-0.0413363	0.0350478	0.959506403453872(0.89580721303607,1.02773512522712)	-0.0413362898162957(-0.110030053180549,0.0273574735479571)	0.238229
Opioid use disorders	FA-Fornix cres+Stria terminalis R	Simple mode	6	-0.0740488	0.0517392	0.928626388729747(0.839072985421159,1.02773773536805)	-0.0740487860424496(-0.175457585331609,0.0273600132467098)	0.211787
Opioid use disorders	FA-Fornix cres+Stria terminalis R	Weighted mode	6	-0.0543029	0.0461241	0.947145143377179(0.86527645990018,1.03675988449572)	-0.0543029310383958(-0.144706216292621,0.0361003542158295)	0.292052
Opioid use disorders	FA-Fornix	IVW(MRE)	6	0.0150036	0.0386409	1.01511670319162(0.941074831453775,1.09498404022427)	0.0150035843981428(-0.0607326192283091,0.0907397880245947)	0.697807
Opioid use disorders	FA-Fornix	MR Egger	6	0.0977548	0.0857777	1.10269234432512(0.932049326496768,1.30457731330966)	0.0977547750950419(-0.07036954027133,0.265879090461414)	0.318051
Opioid use disorders	FA-Fornix	Weighted median	6	0.023525	0.0375188	1.02380392166675(0.951218169402185,1.10192856248632)	0.0235250255348408(-0.0500118322297708,0.0970618832994524)	0.530646
Opioid use disorders	FA-Fornix	Simple mode	6	0.024003	0.0622328	1.02429344020271(0.906673182645463,1.15717225536665)	0.02400304826403(-0.097973221644709,0.145979318172769)	0.715585
Opioid use disorders	FA-Fornix	Weighted mode	6	0.0182074	0.0480682	1.01837411812952(0.926810310445326,1.11898393100284)	0.0182073536898006(-0.0760063617066349,0.112421069086236)	0.720401
Opioid use disorders	FA-Genu of corpus callosum	IVW(MRE)	6	-0.0173088	0.0195672	0.982840163922491(0.945860163782531,1.02126595960678)	-0.0173087723381376(-0.0556605392681774,0.0210429945919022)	0.376383
Opioid use disorders	FA-Genu of corpus callosum	MR Egger	6	-0.0244233	0.05879	0.975872488984068(0.86966104908124,1.09505549979737)	-0.0244233476367634(-0.139651742004017,0.0908050467304898)	0.699142
Opioid use disorders	FA-Genu of corpus callosum	Weighted median	6	-0.0268144	0.0336094	0.973541930361336(0.911477152098473,1.03983285591922)	-0.0268143833343872(-0.0926887514436581,0.0390599847748837)	0.424972
Opioid use disorders	FA-Genu of corpus callosum	Simple mode	6	-0.06042	0.0487803	0.941369061832924(0.855534045872584,1.03581583322305)	-0.0604200145524466(-0.156029389980515,0.0351893608756216)	0.270464
Opioid use disorders	FA-Genu of corpus callosum	Weighted mode	6	-0.057522	0.0420715	0.944101109666315(0.869373753263614,1.02525168482156)	-0.0575220108748886(-0.139982150366002,0.024938128616225)	0.229808
Opioid use disorders	FA-Inferior cerebellar peduncle L	IVW(MRE)	6	0.0026008	0.0119902	1.00260418591941(0.979316865610136,1.02644525885588)	0.00260080090279611(-0.0209000262959199,0.0261016281015122)	0.828278
Opioid use disorders	FA-Inferior cerebellar peduncle L	MR Egger	6	0.0288683	0.0587911	1.02928899216949(0.917261826494899,1.15499827726362)	0.0288682650110125(-0.0863623224039735,0.144098852425999)	0.649126
Opioid use disorders	FA-Inferior cerebellar peduncle L	Weighted median	6	0.00427882	0.0316384	1.00428798707513(0.943902369141287,1.06853674061756)	0.00427881985515878(-0.0577325407049374,0.066290180415255)	0.892421
Opioid use disorders	FA-Inferior cerebellar peduncle L	Simple mode	6	0.000691186	0.0433313	1.00069142457615(0.919212262430482,1.08939291624819)	0.00069118565230078(-0.084238212207502,0.0856205835121036)	0.98789
Opioid use disorders	FA-Inferior cerebellar peduncle L	Weighted mode	6	0.00559675	0.0420617	1.00561243623379(0.926034127486565,1.09202926964776)	0.00559674519613737(-0.0768441902779656,0.0880376806702403)	0.899335
Opioid use disorders	FA-Inferior cerebellar peduncle R	IVW(MRE)	6	0.00447766	0.0100021	1.00448770043495(0.984987388287294,1.02437407049398)	0.00447766073292609(-0.0151264416612617,0.0240817631271139)	0.65439
Opioid use disorders	FA-Inferior cerebellar peduncle R	MR Egger	6	0.0256633	0.0587911	1.02599540883682(0.914326714697898,1.1513024414933)	0.0256632719206534(-0.0895673154943326,0.140893859335639)	0.684991
Opioid use disorders	FA-Inferior cerebellar peduncle R	Weighted median	6	0.0111802	0.029376	1.01124289192023(0.954663000260947,1.0711760968841)	0.0111801603623788(-0.0463968800858696,0.0687572008106272)	0.703509
Opioid use disorders	FA-Inferior cerebellar peduncle R	Simple mode	6	0.0141423	0.0435883	1.0142427784899(0.931191138131502,1.10470167895181)	0.0141423030296804(-0.0712907186616064,0.0995753247209672)	0.75873
Opioid use disorders	FA-Inferior cerebellar peduncle R	Weighted mode	6	0.0134676	0.0381941	1.01355873418138(0.94045368564665,1.09234651670166)	0.0134676370624255(-0.0613928758484398,0.0883281499732908)	0.738758
Opioid use disorders	FA-Medial lemniscus L	IVW(MRE)	6	0.00543365	0.0270575	1.00544844078827(0.953516020461728,1.06020931519748)	0.00543365172864517(-0.0475990523400442,0.0584663557973345)	0.84084
Opioid use disorders	FA-Medial lemniscus L	MR Egger	6	0.0189314	0.0677932	1.01911171753148(0.892308551251173,1.16393448359727)	0.0189313827075942(-0.113943296740608,0.151806062155796)	0.793895
Opioid use disorders	FA-Medial lemniscus L	Weighted median	6	-0.0175926	0.0340722	0.982561292768422(0.919087479180124,1.05041872065102)	-0.0175925526874306(-0.0843739716244513,0.0491888662495901)	0.605622
Opioid use disorders	FA-Medial lemniscus L	Simple mode	6	-0.0154241	0.0471448	0.984694258457728(0.897782056631932,1.08002022927168)	-0.0154240834981689(-0.107827938764154,0.076979771767816)	0.756797
Opioid use disorders	FA-Medial lemniscus L	Weighted mode	6	-0.0174843	0.0440356	0.982667663455262(0.901410925049325,1.0712492049592)	-0.0174842999705079(-0.103794048708816,0.0688254487678003)	0.707713
Opioid use disorders	FA-Medial lemniscus R	IVW(MRE)	6	0.0169308	0.0222035	1.0170749388579(0.973762350116138,1.06231405550793)	0.0169308005443575(-0.0265879988315097,0.0604495999202247)	0.445744
Opioid use disorders	FA-Medial lemniscus R	MR Egger	6	0.0300979	0.0587906	1.03055543231565(0.918391330014441,1.15641825479625)	0.0300979115713835(-0.0851316937766814,0.145327516919448)	0.635654
Opioid use disorders	FA-Medial lemniscus R	Weighted median	6	-0.0135307	0.0319778	0.98656042184398(0.926624143840444,1.05037352244576)	-0.0135307066936428(-0.0762072499604145,0.0491458365731289)	0.672202
Opioid use disorders	FA-Medial lemniscus R	Simple mode	6	-0.014401	0.0485342	0.985702217831769(0.89625708970996,1.08407383706487)	-0.0144009803064075(-0.109527976684017,0.0807260160712024)	0.778612
Opioid use disorders	FA-Medial lemniscus R	Weighted mode	6	-0.0158029	0.0424654	0.984321318343022(0.905710934577982,1.06975462120925)	-0.0158028922019294(-0.0990350806057885,0.0674292962019297)	0.725043
Opioid use disorders	FA-Middle cerebellar peduncle	IVW(MRE)	6	-0.0156569	0.0157617	0.984465000094464(0.954516968689632,1.01535265291457)	-0.0156569324800925(-0.046549858405331,0.015235993445146)	0.320538
Opioid use disorders	FA-Middle cerebellar peduncle	MR Egger	6	-0.0549141	0.0587905	0.94656645637201(0.843543837153891,1.06217130262218)	-0.0549140980431909(-0.170143407802504,0.0603152117161219)	0.403149
Opioid use disorders	FA-Middle cerebellar peduncle	Weighted median	6	-0.0336314	0.0335438	0.966927885668768(0.905401040950262,1.03263580866066)	-0.0336313616264029(-0.0993772942678167,0.0321145710150109)	0.31605
Opioid use disorders	FA-Middle cerebellar peduncle	Simple mode	6	-0.0485936	0.0461516	0.952568193364405(0.870183873275134,1.04275221694741)	-0.0485935804606503(-0.139050741072367,0.0418635801510662)	0.340581
Opioid use disorders	FA-Middle cerebellar peduncle	Weighted mode	6	-0.0413547	0.0416645	0.959488774311434(0.884248612855558,1.04113107405015)	-0.0413546631219114(-0.123017019622055,0.0403076933782324)	0.366497
Opioid use disorders	FA-Pontine crossing tract	IVW(MRE)	6	0.010476	0.0444177	1.01053109037214(0.926276428110541,1.10244960750188)	0.010476024703564(-0.076582570405827,0.097534619812955)	0.813547
Opioid use disorders	FA-Pontine crossing tract	MR Egger	6	0.0455973	0.110248	1.04665280207371(0.843252910866825,1.29911450523501)	0.0455972647379212(-0.170488353084492,0.261682882560335)	0.700388
Opioid use disorders	FA-Pontine crossing tract	Weighted median	6	-0.0243774	0.0368198	0.975917294961362(0.90796979967297,1.04894960927967)	-0.0243774349286729(-0.096544161206038,0.0477892913486922)	0.507923
Opioid use disorders	FA-Pontine crossing tract	Simple mode	6	-0.047355	0.0443372	0.953748779018841(0.874366282751457,1.04033830149246)	-0.0473549765742335(-0.134255903303061,0.0395459501545938)	0.334322
Opioid use disorders	FA-Pontine crossing tract	Weighted mode	6	-0.0270101	0.0397012	0.973351453727502(0.900482615331379,1.05211698298561)	-0.0270100557178864(-0.10482442012563,0.0508043086898573)	0.526513
Opioid use disorders	FA-Posterior corona radiata L	IVW(MRE)	6	-0.0143324	0.0350531	0.985769778562558(0.920317511798144,1.05587695971215)	-0.014332441944271(-0.0830365469600624,0.0543716630715204)	0.682629
Opioid use disorders	FA-Posterior corona radiata L	MR Egger	6	-0.122275	0.0646725	0.884904692651073(0.779553868051682,1.00449288646718)	-0.12227533169309(-0.249033486968633,0.00448282358245268)	0.131647
Opioid use disorders	FA-Posterior corona radiata L	Weighted median	6	-0.00779683	0.0379143	0.992233486441747(0.921171745739118,1.06877712670876)	-0.00779682999537236(-0.0821087826532644,0.0665151226625197)	0.837069
Opioid use disorders	FA-Posterior corona radiata L	Simple mode	6	0.0119373	0.0547655	1.01200887274231(0.909006528993732,1.12668273091822)	0.0119373383587628(-0.0954030022190867,0.119277678936612)	0.836068
Opioid use disorders	FA-Posterior corona radiata L	Weighted mode	6	0.0141173	0.048129	1.01421744965421(0.922917368997452,1.11454943826713)	0.0141173295691737(-0.0802155728666228,0.10845023200497)	0.78106
Opioid use disorders	FA-Posterior corona radiata R	IVW(MRE)	6	-0.0215441	0.0277394	0.978686347085397(0.926896554934393,1.03336986298234)	-0.0215440686983484(-0.07591331086808,0.0328251734713832)	0.43736
Opioid use disorders	FA-Posterior corona radiata R	MR Egger	6	-0.0843737	0.0605105	0.919087688148565(0.816299201603075,1.03481931238862)	-0.0843737442593504(-0.202974322593325,0.0342268340746245)	0.235665
Opioid use disorders	FA-Posterior corona radiata R	Weighted median	6	0.00012883	0.0355009	1.00012883850346(0.932904027390152,1.07219785126725)	0.000128830204495469(-0.0694529479593118,0.0697106083683028)	0.997105
Opioid use disorders	FA-Posterior corona radiata R	Simple mode	6	-0.00174175	0.0494983	0.998259766272453(0.905961554113542,1.09996120302633)	-0.00174174969327179(-0.0987584085928019,0.0952749092062583)	0.973291
Opioid use disorders	FA-Posterior corona radiata R	Weighted mode	6	0.00794812	0.0427578	1.00797979041321(0.926948606665301,1.0960944874135)	0.00794812025494554(-0.0758571554436686,0.0917533959535596)	0.859839
Opioid use disorders	FA-Posterior limb of internal capsule L	IVW(MRE)	6	0.00140241	0.0299231	1.0014033937582(0.94436084351057,1.06189150463142)	0.0014024099215428(-0.0572469363938214,0.060051756236907)	0.962619
Opioid use disorders	FA-Posterior limb of internal capsule L	MR Egger	6	-0.0900036	0.0587906	0.913927920895611(0.814457351068773,1.02554694054452)	-0.0900035718022314(-0.205233214411933,0.0252260708074705)	0.200541
Opioid use disorders	FA-Posterior limb of internal capsule L	Weighted median	6	0.0135514	0.0356385	1.01364361889097(0.945255522661606,1.08697951134447)	0.0135513827324226(-0.0562999936874524,0.0834027591522976)	0.703763
Opioid use disorders	FA-Posterior limb of internal capsule L	Simple mode	6	0.0300374	0.0557985	1.030493022268(0.923737158312573,1.14958661063595)	0.0300373501153573(-0.0793277085077509,0.139402408738466)	0.613448
Opioid use disorders	FA-Posterior limb of internal capsule L	Weighted mode	6	0.0290914	0.04943	1.02951866310777(0.934455404652291,1.1342528197818)	0.0290913756436497(-0.0677913743035461,0.125974125590846)	0.581752
Opioid use disorders	FA-Posterior limb of internal capsule R	IVW(MRE)	6	-0.018956	0.0325477	0.981222508230852(0.920581792335261,1.04585775938115)	-0.0189560273675828(-0.0827494258357948,0.0448373711006292)	0.560292
Opioid use disorders	FA-Posterior limb of internal capsule R	MR Egger	6	-0.115864	0.0617226	0.890596272468917(0.789117287098072,1.00512526275065)	-0.115864071518837(-0.236840316334735,0.00511217329706051)	0.133717
Opioid use disorders	FA-Posterior limb of internal capsule R	Weighted median	6	-0.0265859	0.0358571	0.973764368035574(0.907677712227665,1.04466269434837)	-0.0265859265421626(-0.096865905868381,0.0436940527840558)	0.458426
Opioid use disorders	FA-Posterior limb of internal capsule R	Simple mode	6	-0.0185693	0.0571047	0.981602089166314(0.877661274218785,1.09785254261484)	-0.0185692572601598(-0.130494552245598,0.0933560377252788)	0.758212
Opioid use disorders	FA-Posterior limb of internal capsule R	Weighted mode	6	-0.00151422	0.0520767	0.99848692183146(0.901599700748435,1.10578578524467)	-0.00151422402730722(-0.1035846481683,0.100556200113685)	0.977928
Opioid use disorders	FA-Posterior thalamic radiation L	IVW(MRE)	6	-0.00887462	0.0205233	0.991164647074141(0.952085692394548,1.03184762197066)	-0.00887461609692258(-0.0491002352222173,0.0313510030283722)	0.665438
Opioid use disorders	FA-Posterior thalamic radiation L	MR Egger	6	-0.0311792	0.0587908	0.969301876622032(0.863804260673661,1.08768406315832)	-0.0311791814264045(-0.146409085990668,0.0840507231378594)	0.623951
Opioid use disorders	FA-Posterior thalamic radiation L	Weighted median	6	0.011764	0.0356423	1.01183345689516(0.943560315468926,1.08504663422985)	0.0117639890370149(-0.0580949888517476,0.0816229669257774)	0.741357
Opioid use disorders	FA-Posterior thalamic radiation L	Simple mode	6	0.0167881	0.0426205	1.01692985312274(0.935430829223727,1.10552944575328)	0.016788140373661(-0.0667480759014931,0.100324356648815)	0.709894
Opioid use disorders	FA-Posterior thalamic radiation L	Weighted mode	6	0.0154762	0.0392936	1.01559653917329(0.940316063456505,1.09690387143798)	0.0154761631754751(-0.0615392225136356,0.0924915488645858)	0.70992
Opioid use disorders	FA-Posterior thalamic radiation R	IVW(MRE)	6	-0.031149	0.0263607	0.96933113979087(0.920520578015082,1.02072987938448)	-0.0311489919386644(-0.082815923300779,0.0205179394234502)	0.237346
Opioid use disorders	FA-Posterior thalamic radiation R	MR Egger	6	-0.0403783	0.0662538	0.960426055047889(0.843465926226185,1.09360458855986)	-0.0403782856320535(-0.170235773513068,0.0894792022489614)	0.575147
Opioid use disorders	FA-Posterior thalamic radiation R	Weighted median	6	-0.0130795	0.0354611	0.987005670055406(0.920734750720829,1.05804651335127)	-0.01307949482817(-0.082583285596088,0.056424295939748)	0.712247
Opioid use disorders	FA-Posterior thalamic radiation R	Simple mode	6	-0.00410298	0.0427988	0.99590542251258(0.915771299023199,1.08305164362313)	-0.00410298322295671(-0.0879886190370971,0.0797826525911837)	0.92735
Opioid use disorders	FA-Posterior thalamic radiation R	Weighted mode	6	-0.00410298	0.039159	0.99590542251258(0.922327716292071,1.07535271148231)	-0.00410298322295671(-0.0808546779157605,0.072648711469847)	0.920626
Opioid use disorders	FA-Retrolenticular part of internal capsule L	IVW(MRE)	6	-0.00445822	0.0235885	0.995551699412857(0.95057163090716,1.04266017833708)	-0.00445822371450291(-0.0506917586021045,0.0417753111730987)	0.850093
Opioid use disorders	FA-Retrolenticular part of internal capsule L	MR Egger	6	-0.0182513	0.0589644	0.981914290233912(0.874746254796406,1.10221183352191)	-0.0182512552577273(-0.133821429199457,0.0973189186840024)	0.772372
Opioid use disorders	FA-Retrolenticular part of internal capsule L	Weighted median	6	0.0128455	0.0352829	1.01292840844619(0.945247067953549,1.08545585109158)	0.0128455499617951(-0.0563089380899608,0.082000038013551)	0.715804
Opioid use disorders	FA-Retrolenticular part of internal capsule L	Simple mode	6	0.015659	0.0425933	1.01578226102502(0.93442509920782,1.10422290955996)	0.0156590161738774(-0.0678238059591944,0.0991418383069492)	0.72819
Opioid use disorders	FA-Retrolenticular part of internal capsule L	Weighted mode	6	0.0207245	0.0386222	1.02094074891159(0.946508813669145,1.10122589217906)	0.0207245050907352(-0.0549749965228177,0.0964240067042881)	0.614553
Opioid use disorders	FA-Retrolenticular part of internal capsule R	IVW(MRE)	6	-0.0117344	0.0184909	0.988334217350795(0.953156152236151,1.0248105967682)	-0.0117343617660774(-0.0479765354071422,0.0245078118749874)	0.525688
Opioid use disorders	FA-Retrolenticular part of internal capsule R	MR Egger	6	-0.0483238	0.0587909	0.952825174796379(0.849120686231358,1.06919526098836)	-0.0483238393795418(-0.163553951735179,0.066906272976095)	0.457269
Opioid use disorders	FA-Retrolenticular part of internal capsule R	Weighted median	6	0.00953389	0.0331569	1.00957948097191(0.946055875389426,1.07736842496745)	0.00953388867980498(-0.055453646780836,0.0745214241404459)	0.7737
Opioid use disorders	FA-Retrolenticular part of internal capsule R	Simple mode	6	-0.0616217	0.0511618	0.940238539057078(0.850527197070374,1.03941239430471)	-0.0616216709566292(-0.161898889914553,0.0386555480012946)	0.282315
Opioid use disorders	FA-Retrolenticular part of internal capsule R	Weighted mode	6	0.0198672	0.0449658	1.02006589181405(0.934012166895392,1.11404803976063)	0.0198672250273967(-0.0682658141835452,0.108000264238339)	0.677068
Opioid use disorders	FA-Sagittal stratum L	IVW(MRE)	6	-0.0117779	0.00674774	0.988291153658505(0.975306502949641,1.00144867428418)	-0.0117779347090622(-0.0250034953860381,0.00144762596791368)	0.080904
Opioid use disorders	FA-Sagittal stratum L	MR Egger	6	-0.0277256	0.0587911	0.972655203439558(0.866792009832287,1.09144769915576)	-0.0277256239972536(-0.142956227368549,0.0875049793740417)	0.661789
Opioid use disorders	FA-Sagittal stratum L	Weighted median	6	-0.00905375	0.0305744	0.990987115332451(0.933345702716673,1.05218833696505)	-0.0090537464193653(-0.0689796186640493,0.0508721258253187)	0.767137
Opioid use disorders	FA-Sagittal stratum L	Simple mode	6	-0.00891379	0.0427351	0.991125815424966(0.911490057889414,1.0777192504726)	-0.00891379466324731(-0.0926745923398954,0.0748470030134008)	0.843005
Opioid use disorders	FA-Sagittal stratum L	Weighted mode	6	-0.00773809	0.0395391	0.992291772945648(0.918296637833502,1.07224933870894)	-0.00773808899054891(-0.0852348056635997,0.0697586276825019)	0.852544
Opioid use disorders	FA-Sagittal stratum R	IVW(MRE)	6	-0.0113515	0.0132901	0.988712656251083(0.963290581303175,1.01480564183302)	-0.0113515292597131(-0.0374001667986181,0.0146971082791919)	0.393031
Opioid use disorders	FA-Sagittal stratum R	MR Egger	6	-0.039684	0.0587908	0.961093114104837(0.856488847548676,1.07847285650411)	-0.0396839817765902(-0.154913982261667,0.0755460187084865)	0.53668
Opioid use disorders	FA-Sagittal stratum R	Weighted median	6	-0.00407338	0.0309247	0.995934909905124(0.937361951115986,1.05816791857919)	-0.00407337503392028(-0.0646857841231805,0.05653903405534)	0.895206
Opioid use disorders	FA-Sagittal stratum R	Simple mode	6	0.000505328	0.0419165	1.000505455736(0.921593528875369,1.08617425751572)	0.000505328036278729(-0.0816510106847697,0.0826616667573272)	0.990848
Opioid use disorders	FA-Sagittal stratum R	Weighted mode	6	-0.00102823	0.0369827	0.998972298585162(0.929122858117173,1.07407286842863)	-0.00102822986202494(-0.0735143012080867,0.0714578414840368)	0.978895
Opioid use disorders	FA-Splenium of corpus callosum	IVW(MRE)	6	-0.00983691	0.016227	0.99021131078912(0.959213326622219,1.02221102730871)	-0.00983691338816115(-0.0416417818893048,0.0219679551129825)	0.544377
Opioid use disorders	FA-Splenium of corpus callosum	MR Egger	6	-0.0228605	0.0587906	0.977398793231937(0.871020121488824,1.0967696123694)	-0.0228605288184872(-0.138090200801955,0.0923691431649811)	0.717201
Opioid use disorders	FA-Splenium of corpus callosum	Weighted median	6	0.00600192	0.0326762	1.00601996913323(0.943608885300946,1.07255897444421)	0.00600192151357191(-0.0580435151078873,0.0700473581350312)	0.854266
Opioid use disorders	FA-Splenium of corpus callosum	Simple mode	6	0.013901	0.0459389	1.01399811683496(0.926687280750885,1.1095352254233)	0.0139010480025316(-0.0761391157983652,0.103941211803428)	0.77438
Opioid use disorders	FA-Splenium of corpus callosum	Weighted mode	6	0.0157986	0.0422686	1.01592409718719(0.935150462920961,1.10367455523876)	0.0157986388726256(-0.0670478397300336,0.0986451174752848)	0.723902
Opioid use disorders	FA-Superior cerebellar peduncle L	IVW(MRE)	6	-0.0472435	0.0234006	0.953855124973603(0.911094549430739,0.998622590824284)	-0.0472434796805132(-0.0931086006852913,-0.00137835867573513)	0.0434973
Opioid use disorders	FA-Superior cerebellar peduncle L	MR Egger	6	-0.114774	0.0587888	0.891567919714604(0.79453381969652,1.00045251159711)	-0.11477365869804(-0.22999972664069,0.000452409244610333)	0.122632
Opioid use disorders	FA-Superior cerebellar peduncle L	Weighted median	6	-0.0345826	0.034442	0.966008548924438(0.902949190514023,1.03347179043803)	-0.0345825949905192(-0.102088994574553,0.0329238045935148)	0.31534
Opioid use disorders	FA-Superior cerebellar peduncle L	Simple mode	6	-0.0293154	0.0536012	0.971110146150453(0.874263186211258,1.07868537853368)	-0.029315381335851(-0.134373820268488,0.0757430575967857)	0.60795
Opioid use disorders	FA-Superior cerebellar peduncle L	Weighted mode	6	-0.0136592	0.0482562	0.986433625620941(0.89741086652659,1.08428740285021)	-0.0136592384784968(-0.108241476613867,0.0809229996568737)	0.788478
Opioid use disorders	FA-Superior cerebellar peduncle R	IVW(MRE)	6	-0.0164615	0.0179705	0.983673212866157(0.94962908585448,1.01893781911678)	-0.0164615378333237(-0.0516838065701608,0.0187607309035134)	0.359652
Opioid use disorders	FA-Superior cerebellar peduncle R	MR Egger	6	-0.0446576	0.0587906	0.956324902141104(0.852239925433876,1.07312188875637)	-0.0446575678725019(-0.159887189173477,0.070572053428473)	0.489796
Opioid use disorders	FA-Superior cerebellar peduncle R	Weighted median	6	-0.0181652	0.0340081	0.981998833310377(0.918676664641644,1.04968564647182)	-0.0181651587033494(-0.0848210524391509,0.0484907350324521)	0.593243
Opioid use disorders	FA-Superior cerebellar peduncle R	Simple mode	6	-0.0196851	0.044409	0.980507355828478(0.898771252293227,1.06967670848477)	-0.0196851312540624(-0.106726723724951,0.0673564612168259)	0.676093
Opioid use disorders	FA-Superior cerebellar peduncle R	Weighted mode	6	-0.00935792	0.0460142	0.99068573129986(0.905248540712634,1.08418646820299)	-0.00935791775160807(-0.0995457423646025,0.0808299068613863)	0.846863
Opioid use disorders	FA-Superior corona radiata L	IVW(MRE)	6	0.00183921	0.0315303	1.00184089744431(0.941802097507146,1.06570710178781)	0.00183920506928331(-0.0599601140492911,0.0636385241878577)	0.953485
Opioid use disorders	FA-Superior corona radiata L	MR Egger	6	-0.0711391	0.0682674	0.931332293695404(0.81469358590336,1.06467002599286)	-0.0711391441237932(-0.20494320465178,0.0626649164041933)	0.356218
Opioid use disorders	FA-Superior corona radiata L	Weighted median	6	0.0359487	0.0382616	1.03660266333282(0.961708308011263,1.1173295194369)	0.0359486960667376(-0.039044088420634,0.110941480554109)	0.347449
Opioid use disorders	FA-Superior corona radiata L	Simple mode	6	0.0493453	0.0627714	1.05058310052876(0.928962818713545,1.18812597111808)	0.0493453438655725(-0.0736865638825364,0.172377251613681)	0.467404
Opioid use disorders	FA-Superior corona radiata L	Weighted mode	6	0.0530145	0.050847	1.05444489018278(0.954425466542039,1.16494589196253)	0.0530144580089209(-0.0466457252538794,0.152674641271721)	0.344886
Opioid use disorders	FA-Superior corona radiata R	IVW(MRE)	6	-0.00311414	0.0287073	0.996890705445886(0.942348123781677,1.05459018119151)	-0.00311413845377254(-0.0593805145209228,0.0531522376133777)	0.913616
Opioid use disorders	FA-Superior corona radiata R	MR Egger	6	-0.0708781	0.061711	0.931575476053987(0.825445859270063,1.05135044029736)	-0.0708780658633307(-0.191831603151252,0.0500754714245907)	0.314755
Opioid use disorders	FA-Superior corona radiata R	Weighted median	6	0.0206576	0.036303	1.02087249243888(0.950757528659942,1.09615818376667)	0.0206576464071382(-0.0504962135514874,0.0918115063657638)	0.569333
Opioid use disorders	FA-Superior corona radiata R	Simple mode	6	0.0313784	0.055754	1.03187587999385(0.925057345987597,1.1510289998036)	0.0313783885024029(-0.0778995477290967,0.140656324733903)	0.597869
Opioid use disorders	FA-Superior corona radiata R	Weighted mode	6	0.0379733	0.046881	1.03870347167205(0.947514055659529,1.13866902091767)	0.0379732735701508(-0.0539135076664259,0.129860054806727)	0.454751
Opioid use disorders	FA-Superior fronto-occipital fasciculus L	IVW(MRE)	6	-0.0255848	0.0232593	0.974739688456909(0.931300643179111,1.02020487928552)	-0.0255848298294923(-0.0711731288297112,0.0200034691707266)	0.27134
Opioid use disorders	FA-Superior fronto-occipital fasciculus L	MR Egger	6	-0.0346757	0.0587907	0.965918610491887(0.860789307611356,1.08388749005677)	-0.0346757024683849(-0.149905511106973,0.0805541061702034)	0.58702
Opioid use disorders	FA-Superior fronto-occipital fasciculus L	Weighted median	6	-0.0213039	0.0334365	0.978921454172292(0.916824245518318,1.0452245543496)	-0.0213038703420958(-0.0868394875616629,0.0442317468774713)	0.524031
Opioid use disorders	FA-Superior fronto-occipital fasciculus L	Simple mode	6	-0.0394566	0.0436512	0.961311670093742(0.8824854590722,1.04717887140032)	-0.0394566040758656(-0.125012967282443,0.0460997591307121)	0.407484
Opioid use disorders	FA-Superior fronto-occipital fasciculus L	Weighted mode	6	-0.0239872	0.0393779	0.976298217656318(0.903781245833017,1.05463375589341)	-0.0239871883628323(-0.101167932570972,0.0531935558453072)	0.569037
Opioid use disorders	FA-Superior fronto-occipital fasciculus R	IVW(MRE)	6	-0.0343306	0.0152844	0.966252007314154(0.937734785713829,0.995636459116654)	-0.0343306016553373(-0.0642881143972052,-0.00437308891346943)	0.0246967
Opioid use disorders	FA-Superior fronto-occipital fasciculus R	MR Egger	6	-0.0442226	0.0587902	0.956740983796575(0.852611487407798,1.07358782234919)	-0.0442225785027256(-0.159451301357089,0.0710061443516382)	0.493767
Opioid use disorders	FA-Superior fronto-occipital fasciculus R	Weighted median	6	-0.0441474	0.0323552	0.956812924277823(0.898019362101589,1.01945571632509)	-0.0441473880615489(-0.107563649552037,0.0192688734289389)	0.172423
Opioid use disorders	FA-Superior fronto-occipital fasciculus R	Simple mode	6	-0.056294	0.0436327	0.945261185449088(0.86778263465232,1.02965728171618)	-0.0562940029575556(-0.141814016589804,0.0292260106746927)	0.253431
Opioid use disorders	FA-Superior fronto-occipital fasciculus R	Weighted mode	6	-0.0466503	0.0418329	0.954421082768454(0.879287915061936,1.03597421007287)	-0.0466503183664973(-0.128642886508373,0.0353422497753784)	0.315493
Opioid use disorders	FA-Superior longitudinal fasciculus L	IVW(MRE)	6	-0.0254154	0.0129341	0.97490487905804(0.950500872121243,0.999935456229583)	-0.0254153726840421(-0.0507661995146284,-6.45458534558087E-05)	0.0494154
Opioid use disorders	FA-Superior longitudinal fasciculus L	MR Egger	6	-0.032544	0.0587909	0.967979881668344(0.86262598453029,1.08620081949521)	-0.0325439753220092(-0.147774071723036,0.0826861210790181)	0.609367
Opioid use disorders	FA-Superior longitudinal fasciculus L	Weighted median	6	-0.0172347	0.0332267	0.982912998746535(0.920941279891527,1.04905490089303)	-0.0172346686048104(-0.0823590016632676,0.0478896644536468)	0.60397
Opioid use disorders	FA-Superior longitudinal fasciculus L	Simple mode	6	-0.0236765	0.0429497	0.976601566448142(0.897755160589864,1.06237275089826)	-0.0236765233745586(-0.10785789753283,0.0605048507837124)	0.605182
Opioid use disorders	FA-Superior longitudinal fasciculus L	Weighted mode	6	-0.00912983	0.041883	0.990911723130026(0.912816439768499,1.07568838624942)	-0.00912982719704969(-0.0912204703329798,0.0729608159388805)	0.836059
Opioid use disorders	FA-Superior longitudinal fasciculus R	IVW(MRE)	6	-0.0164091	0.0168447	0.983724760169984(0.951776826262168,1.01674507833093)	-0.0164091363319044(-0.0494246978680892,0.0166064252042804)	0.329985
Opioid use disorders	FA-Superior longitudinal fasciculus R	MR Egger	6	-0.0195382	0.0587907	0.980651418018337(0.873918721353765,1.10041950145165)	-0.019538215877256(-0.134767903813753,0.0956914720592409)	0.756322
Opioid use disorders	FA-Superior longitudinal fasciculus R	Weighted median	6	-0.0046504	0.0324404	0.995360393560308(0.934042242121802,1.06070396861059)	-0.00465040282056495(-0.0682336146648728,0.0589328090237429)	0.886012
Opioid use disorders	FA-Superior longitudinal fasciculus R	Simple mode	6	-0.0582054	0.0461752	0.94345618299817(0.861820108395994,1.032825250381)	-0.0582053561653846(-0.148708721053355,0.0322980087225861)	0.263101
Opioid use disorders	FA-Superior longitudinal fasciculus R	Weighted mode	6	0.00558132	0.0425886	1.00559691991659(0.925063925496258,1.09314084948588)	0.00558131535820897(-0.0778924352130008,0.0890550659294187)	0.900844
Opioid use disorders	FA-Tapetum L	IVW(MRE)	6	0.00930359	0.0289117	1.00934699842203(0.953740768179297,1.06819525516186)	0.00930358554268459(-0.047363375927777,0.0659705470131462)	0.74761
Opioid use disorders	FA-Tapetum L	MR Egger	6	-0.0605507	0.0615911	0.941246090713552(0.834210795971002,1.06201478998162)	-0.0605506531690336(-0.181269155597207,0.0601678492591402)	0.381215
Opioid use disorders	FA-Tapetum L	Weighted median	6	0.0207855	0.0337643	1.02100300616421(0.955622315657141,1.09085683906357)	0.0207854835114099(-0.0453925112946295,0.0869634783174493)	0.538155
Opioid use disorders	FA-Tapetum L	Simple mode	6	0.0488771	0.0472644	1.0500912856696(0.957182597429329,1.15201813238215)	0.0488770991234327(-0.0437611038180276,0.141515302064893)	0.348481
Opioid use disorders	FA-Tapetum L	Weighted mode	6	0.0436898	0.0418641	1.04465822712827(0.962362639045823,1.13399124948243)	0.0436897765428534(-0.0383639356842859,0.125743488769993)	0.344473
Opioid use disorders	FA-Tapetum R	IVW(MRE)	6	0.0116484	0.0192641	1.01171646893028(0.974228617266636,1.05064683521262)	0.0116483625693729(-0.0261092828957488,0.0494060080344945)	0.5454
Opioid use disorders	FA-Tapetum R	MR Egger	6	0.00415158	0.0587906	1.00416020603646(0.894868860809577,1.12679942676176)	0.0041515763053523(-0.111078095678116,0.119381248288821)	0.947093
Opioid use disorders	FA-Tapetum R	Weighted median	6	0.000699318	0.0326723	1.00069956249871(0.938625750629924,1.06687848028147)	0.000699317918923535(-0.0633384408501448,0.0647370766879919)	0.982923
Opioid use disorders	FA-Tapetum R	Simple mode	6	-0.0140122	0.048682	0.986085471162645(0.896345786612489,1.08480964708147)	-0.0140122433872743(-0.109429017897582,0.0814045311230332)	0.785024
Opioid use disorders	FA-Tapetum R	Weighted mode	6	-0.0059146	0.0452636	0.994102859856413(0.909708375215061,1.08632669864238)	-0.00591459693846785(-0.0946311976283347,0.082802003751399)	0.901131
Opioid use disorders	FA-Uncinate fasciculus L	IVW(MRE)	6	0.0223309	0.0293439	1.02258214123977(0.96542859478799,1.08311918792104)	0.0223309394390658(-0.0351831365673099,0.0798450154454415)	0.446653
Opioid use disorders	FA-Uncinate fasciculus L	MR Egger	6	-0.00322338	0.0725854	0.996781810474237(0.864597814992801,1.14917474976567)	-0.00322337903454792(-0.145490833940325,0.139044075871229)	0.966708
Opioid use disorders	FA-Uncinate fasciculus L	Weighted median	6	0.0207297	0.0352532	1.02094606203774(0.952784383203391,1.09398399046583)	0.0207297092246032(-0.0483666515000235,0.0898260699492299)	0.556517
Opioid use disorders	FA-Uncinate fasciculus L	Simple mode	6	0.0165472	0.0637951	1.01668486325321(0.897186846281939,1.15209904765297)	0.0165472000728799(-0.10849113729739,0.14158553744315)	0.805682
Opioid use disorders	FA-Uncinate fasciculus L	Weighted mode	6	0.0546261	0.049049	1.05614568425248(0.959339834367375,1.16272009813988)	0.0546261343410805(-0.0415099036094512,0.150762172291612)	0.316059
Opioid use disorders	FA-Uncinate fasciculus R	IVW(MRE)	6	-4.65326e-06	0.0221638	0.999995346753983(0.957484556784667,1.04439354811914)	-4.65325684311526E-06(-0.043445686741825,0.0434363802281387)	0.999832
Opioid use disorders	FA-Uncinate fasciculus R	MR Egger	6	0.0125204	0.0587909	1.01259912599078(0.902388944392903,1.13626945047196)	0.0125204174195647(-0.102709649651043,0.127750484490172)	0.841767
Opioid use disorders	FA-Uncinate fasciculus R	Weighted median	6	0.00844114	0.0341578	1.00847686771057(0.943170621252799,1.07830499571373)	0.00844114082687249(-0.05850807819489,0.075390359848635)	0.804814
Opioid use disorders	FA-Uncinate fasciculus R	Simple mode	6	0.0115246	0.0464449	1.01159124088974(0.92357108579604,1.10800008183758)	0.0115245771064921(-0.0795075079727395,0.102556662185724)	0.813899
Opioid use disorders	FA-Uncinate fasciculus R	Weighted mode	6	0.0123166	0.041692	1.01239276080768(0.932953636180801,1.09859596703171)	0.0123165991374678(-0.0693997726377105,0.0940329709126461)	0.779549
Opioid use disorders	ICVF-Anterior corona radiata L	IVW(MRE)	6	-0.0179548	0.0244378	0.982205443565272(0.936268679399667,1.03039603331368)	-0.0179547831756208(-0.065852793055028,0.0299432267037864)	0.462513
Opioid use disorders	ICVF-Anterior corona radiata L	MR Egger	6	-0.0505992	0.0588522	0.950659630746746(0.847088944707207,1.0668935525347)	-0.0505991871812328(-0.165949578382707,0.0647512040202416)	0.438394
Opioid use disorders	ICVF-Anterior corona radiata L	Weighted median	6	-0.00661243	0.0330961	0.993409384979169(0.93101414108858,1.05998626939308)	-0.00661242902195558(-0.0714808126812402,0.058255954637329)	0.841641
Opioid use disorders	ICVF-Anterior corona radiata L	Simple mode	6	-0.00834051	0.0446199	0.991694172130221(0.908649875744571,1.0823281412229)	-0.00834051345326586(-0.0957954342021702,0.0791144072956385)	0.859068
Opioid use disorders	ICVF-Anterior corona radiata L	Weighted mode	6	0.00485506	0.0399467	1.00486686387771(0.929191453980763,1.08670544675536)	0.00485505898209737(-0.0734404753077265,0.0831505932719213)	0.907998
Opioid use disorders	ICVF-Anterior corona radiata R	IVW(MRE)	6	-0.016395	0.0253121	0.983738649219465(0.936124649889285,1.03377443386689)	-0.0163950175946361(-0.0660066384126382,0.0332166032233661)	0.517169
Opioid use disorders	ICVF-Anterior corona radiata R	MR Egger	6	-0.0484176	0.0612579	0.952735868181017(0.844945592003771,1.07427702222344)	-0.0484175720004482(-0.168483041859187,0.071647897858291)	0.473521
Opioid use disorders	ICVF-Anterior corona radiata R	Weighted median	6	0.0131119	0.0349963	1.01319821532182(0.946030033311077,1.08513534178017)	0.0131118777164922(-0.0554809627480781,0.0817047181810625)	0.70791
Opioid use disorders	ICVF-Anterior corona radiata R	Simple mode	6	0.011791	0.0454145	1.01186079442664(0.925684931922965,1.10605912658727)	0.0117910064893418(-0.0772213485363583,0.100803361515042)	0.8055
Opioid use disorders	ICVF-Anterior corona radiata R	Weighted mode	6	0.0168561	0.0411373	1.01699893531258(0.93821782436822,1.10239520883478)	0.0168560701755891(-0.0637731347943409,0.0974852751455191)	0.698953
Opioid use disorders	ICVF-Anterior limb of internal capsule L	IVW(MRE)	6	-0.0111712	0.0180509	0.988890938386199(0.95451582178459,1.02450401104302)	-0.0111712280749026(-0.0465510599614783,0.0242086038116731)	0.536
Opioid use disorders	ICVF-Anterior limb of internal capsule L	MR Egger	6	-0.0248998	0.0587909	0.975407673291222(0.86924532937259,1.09453579670324)	-0.0248997689222601(-0.140129881277897,0.0903303434333767)	0.693689
Opioid use disorders	ICVF-Anterior limb of internal capsule L	Weighted median	6	-0.00747875	0.0328211	0.992549145504629(0.93070954106785,1.058497590034)	-0.00747875076547401(-0.0718080363464564,0.0568505348155084)	0.819752
Opioid use disorders	ICVF-Anterior limb of internal capsule L	Simple mode	6	-0.0131041	0.0480677	0.986981420125734(0.898241104785412,1.08448869516624)	-0.0131040643198278(-0.107316755864804,0.0811086272251482)	0.796048
Opioid use disorders	ICVF-Anterior limb of internal capsule L	Weighted mode	6	-0.00693444	0.043563	0.993089543607517(0.91181518763916,1.08160826337636)	-0.00693444417113377(-0.0923179545756046,0.078449066233337)	0.879756
Opioid use disorders	ICVF-Anterior limb of internal capsule R	IVW(MRE)	6	-0.0315853	0.0205771	0.968908352960173(0.930608677292926,1.00878427135114)	-0.0315852505527149(-0.0719164152083064,0.00874591410287665)	0.124791
Opioid use disorders	ICVF-Anterior limb of internal capsule R	MR Egger	6	-0.0616754	0.0587904	0.940187983834345(0.837859736727018,1.05501363318821)	-0.061675440909488(-0.176904571116793,0.0535536892978175)	0.353346
Opioid use disorders	ICVF-Anterior limb of internal capsule R	Weighted median	6	-0.0182134	0.0319459	0.981951501209341(0.92235299940012,1.04540100303722)	-0.0182133596178159(-0.0808272660088262,0.0444005467731944)	0.568588
Opioid use disorders	ICVF-Anterior limb of internal capsule R	Simple mode	6	-0.0155616	0.0468873	0.984558889495553(0.898111852749298,1.07932681649543)	-0.0155615660382168(-0.107460660809314,0.07633752873288)	0.753431
Opioid use disorders	ICVF-Anterior limb of internal capsule R	Weighted mode	6	-0.0127055	0.0417245	0.987374917530986(0.90984096645336,1.0715160821672)	-0.0127054560210556(-0.0944854568830886,0.0690745448409773)	0.773007
Opioid use disorders	ICVF-Body of corpus callosum	IVW(MRE)	6	0.00276312	0.018386	1.00276693910144(0.967273978726878,1.03956227115545)	0.00276311817201113(-0.0332734950891245,0.0387997314331468)	0.880541
Opioid use disorders	ICVF-Body of corpus callosum	MR Egger	6	0.00513367	0.0587902	1.00514687114178(0.895748888689399,1.12790565003585)	0.00513367127314341(-0.110095163446017,0.120362505992304)	0.934612
Opioid use disorders	ICVF-Body of corpus callosum	Weighted median	6	0.0110834	0.0346287	1.01114503648338(0.944793609562363,1.08215622381121)	0.011083388189689(-0.0567887779212206,0.0789555543005986)	0.74892
Opioid use disorders	ICVF-Body of corpus callosum	Simple mode	6	-0.0328493	0.0525668	0.967684401065072(0.872947272500826,1.07270293357126)	-0.0328492768231042(-0.135880123018316,0.0701815693721079)	0.55944
Opioid use disorders	ICVF-Body of corpus callosum	Weighted mode	6	0.0161129	0.0434342	1.01624337402991(0.933309793090509,1.10654640389008)	0.0161128618388618(-0.0690180934937643,0.101243817171488)	0.725857
Opioid use disorders	ICVF-Cerebral peduncle L	IVW(MRE)	6	-0.017148	0.0244834	0.982998228055683(0.936940519463576,1.0313200211619)	-0.0171479614249132(-0.0651354785200323,0.0308395556702059)	0.483683
Opioid use disorders	ICVF-Cerebral peduncle L	MR Egger	6	-0.00450479	0.0613166	0.995505345339952(0.882774662789188,1.12263178178357)	-0.00450478598958728(-0.124685305975202,0.115675733996027)	0.944961
Opioid use disorders	ICVF-Cerebral peduncle L	Weighted median	6	-0.00907277	0.0337919	0.990968263095615(0.927460646110409,1.05882454698335)	-0.00907277029552481(-0.0753049154703674,0.0571593748793178)	0.788323
Opioid use disorders	ICVF-Cerebral peduncle L	Simple mode	6	0.0175624	0.0506664	1.01771755364861(0.921508129965668,1.12397165616227)	0.0175624274197621(-0.0817436793765402,0.116868534216064)	0.742981
Opioid use disorders	ICVF-Cerebral peduncle L	Weighted mode	6	-0.00830828	0.0422305	0.991726140198661(0.912944631324234,1.07730600893806)	-0.00830827815926916(-0.0910800449969652,0.0744634886784269)	0.851781
Opioid use disorders	ICVF-Cerebral peduncle R	IVW(MRE)	6	-0.0218391	0.0211413	0.978397639165269(0.938684381892229,1.01979105947677)	-0.0218391075666349(-0.063275977795897,0.0195977626626272)	0.3016
Opioid use disorders	ICVF-Cerebral peduncle R	MR Egger	6	-0.000646976	0.0587906	0.999353233170446(0.890585216685302,1.12140519058394)	-0.000646976073446358(-0.115876485507735,0.114582533360842)	0.991747
Opioid use disorders	ICVF-Cerebral peduncle R	Weighted median	6	-0.0201577	0.0334197	0.980044078916595(0.91790589203937,1.04638874741887)	-0.0201577298427001(-0.0856604077349111,0.0453449480495109)	0.546397
Opioid use disorders	ICVF-Cerebral peduncle R	Simple mode	6	-0.0200389	0.0422392	0.980160585038669(0.902282473100508,1.06476053908268)	-0.0200388584571206(-0.102827644862233,0.0627499279479921)	0.6552
Opioid use disorders	ICVF-Cerebral peduncle R	Weighted mode	6	-0.0165922	0.0412234	0.983544708757604(0.90720204370796,1.06631174481402)	-0.016592183357974(-0.0973900932466808,0.0642057265307328)	0.703951
Opioid use disorders	ICVF-Cingulum cingulate gyrus L	IVW(MRE)	6	0.0055048	0.0197727	1.00551998424646(0.967296963046184,1.04525339926114)	0.00550480496738585(-0.0332497334179334,0.0442593433527051)	0.780702
Opioid use disorders	ICVF-Cingulum cingulate gyrus L	MR Egger	6	0.00230337	0.0587911	1.0023060253798(0.893215668817063,1.12471982252967)	0.0023033705838393(-0.112927216831147,0.117533957998825)	0.970625
Opioid use disorders	ICVF-Cingulum cingulate gyrus L	Weighted median	6	0.0337605	0.0328346	1.03433690262068(0.969868085415953,1.10309107414758)	0.0337605476017296(-0.0305952111493305,0.0981163063527897)	0.303855
Opioid use disorders	ICVF-Cingulum cingulate gyrus L	Simple mode	6	0.0313332	0.0434537	1.03182923953126(0.947587435701914,1.12356025358547)	0.0313331877979441(-0.0538360658589482,0.116502441454836)	0.503162
Opioid use disorders	ICVF-Cingulum cingulate gyrus L	Weighted mode	6	0.0342219	0.0431677	1.03481416766721(0.950861554756725,1.12617904914533)	0.0342218624490082(-0.0503868056287394,0.118830530526756)	0.463853
Opioid use disorders	ICVF-Cingulum cingulate gyrus R	IVW(MRE)	6	-0.00533515	0.0239242	0.994679055862774(0.949113699238467,1.04243192882571)	-0.00533515077805269(-0.0522266780245953,0.0415563764684899)	0.823534
Opioid use disorders	ICVF-Cingulum cingulate gyrus R	MR Egger	6	-0.0368912	0.0587909	0.963780980173173(0.858884086992115,1.08148909941568)	-0.0368912091756767(-0.152121305576704,0.0783388872253506)	0.564373
Opioid use disorders	ICVF-Cingulum cingulate gyrus R	Weighted median	6	0.017328	0.0339597	1.01747897254525(0.95195922075277,1.08750820098479)	0.0173279723178744(-0.0492330804519607,0.0838890250877096)	0.609876
Opioid use disorders	ICVF-Cingulum cingulate gyrus R	Simple mode	6	0.0205896	0.0541431	1.02080302244069(0.918024872294282,1.13508777602053)	0.0205895944589128(-0.0855307947261963,0.126709983644022)	0.719356
Opioid use disorders	ICVF-Cingulum cingulate gyrus R	Weighted mode	6	0.0291416	0.0477236	1.0295704063325(0.93763301421381,1.13052250243606)	0.029141634008392(-0.0643966493737817,0.122679917390566)	0.568131
Opioid use disorders	ICVF-Cingulum hippocampus L	IVW(MRE)	6	-0.00790805	0.0354803	0.9921231353199(0.925473790903949,1.06357232945038)	-0.00790805105387658(-0.0774494662199776,0.0616333641122244)	0.823625
Opioid use disorders	ICVF-Cingulum hippocampus L	MR Egger	6	0.0719166	0.0775657	1.07456573565811(0.923012778524898,1.25100274569959)	0.0719166131333807(-0.0801122000194345,0.223945426286196)	0.406317
Opioid use disorders	ICVF-Cingulum hippocampus L	Weighted median	6	-0.0305566	0.0371672	0.969905580403921(0.901762348525906,1.04319817348378)	-0.0305565520123057(-0.103404265335049,0.0422911613104377)	0.410999
Opioid use disorders	ICVF-Cingulum hippocampus L	Simple mode	6	-0.069448	0.0491825	0.932908647969615(0.847176899706274,1.02731619070143)	-0.0694479950725358(-0.165845751702335,0.0269497615572638)	0.217038
Opioid use disorders	ICVF-Cingulum hippocampus L	Weighted mode	6	-0.0370652	0.0471079	0.963613297055781(0.878625284654959,1.05682206337524)	-0.0370652089844294(-0.129396769508361,0.0552663515395021)	0.467028
Opioid use disorders	ICVF-Cingulum hippocampus R	IVW(MRE)	6	-0.0181705	0.0370821	0.981993631199813(0.913153440256023,1.05602349967233)	-0.0181704561886075(-0.0908513508912665,0.0545104385140515)	0.624129
Opioid use disorders	ICVF-Cingulum hippocampus R	MR Egger	6	0.0215305	0.0908169	1.0217639700098(0.855156606916307,1.22083090040648)	0.0215305159988727(-0.156470660834232,0.199531692831978)	0.824245
Opioid use disorders	ICVF-Cingulum hippocampus R	Weighted median	6	-0.0213273	0.0378297	0.978898500419487(0.908942374145096,1.05423875196136)	-0.0213273186196068(-0.0954735815940649,0.0528189443548513)	0.57291
Opioid use disorders	ICVF-Cingulum hippocampus R	Simple mode	6	-0.0998359	0.0638173	0.904985948032168(0.798581841216423,1.02556747958125)	-0.099835862439035(-0.224917822882981,0.0252460980049114)	0.178493
Opioid use disorders	ICVF-Cingulum hippocampus R	Weighted mode	6	-0.021991	0.0561605	0.978249012077702(0.876283578041469,1.09207926932725)	-0.0219910277794734(-0.132065521206087,0.0880834656471406)	0.711504
Opioid use disorders	ICVF-Corticospinal tract L	IVW(MRE)	6	0.0107873	0.0225737	1.01084564911144(0.967096380469503,1.05657403642797)	0.0107872568808214(-0.0334571189303706,0.0550316326920134)	0.632743
Opioid use disorders	ICVF-Corticospinal tract L	MR Egger	6	0.0855056	0.0587902	1.08926763177125(0.970714080953629,1.22230015707502)	0.0855055729592301(-0.0297233123903594,0.20073445830882)	0.219513
Opioid use disorders	ICVF-Corticospinal tract L	Weighted median	6	0.033988	0.0339769	1.03457221146401(0.96791924667476,1.10581504026357)	0.0339880190191491(-0.0326066180420933,0.100582656080391)	0.317152
Opioid use disorders	ICVF-Corticospinal tract L	Simple mode	6	0.0424851	0.0551216	1.04340052418778(0.936549152277892,1.16244262378265)	0.0424851139903287(-0.0655532733947831,0.150523501375441)	0.475678
Opioid use disorders	ICVF-Corticospinal tract L	Weighted mode	6	0.0468208	0.0472829	1.04793424491373(0.955181827244692,1.14969333622131)	0.0468208405274731(-0.0458535616036181,0.139495242658564)	0.367532
Opioid use disorders	ICVF-Corticospinal tract R	IVW(MRE)	6	0.0200315	0.0209413	1.02023342634948(0.979205742678566,1.0629801265192)	0.0200314504763904(-0.0210135025777048,0.0610764035304856)	0.338793
Opioid use disorders	ICVF-Corticospinal tract R	MR Egger	6	0.0737851	0.05879	1.07657539372067(0.959403630756878,1.20805731936876)	0.0737850713389145(-0.0414434055176674,0.189013548195496)	0.27778
Opioid use disorders	ICVF-Corticospinal tract R	Weighted median	6	-0.00106352	0.034485	0.998937045670262(0.933649592429233,1.0687898643174)	-0.0010635196663447(-0.068654079851998,0.0665270405193086)	0.975397
Opioid use disorders	ICVF-Corticospinal tract R	Simple mode	6	-0.00644868	0.0459932	0.993572072285277(0.907923298523872,1.08730050702549)	-0.00644867580133306(-0.0965953769402183,0.0836980253375522)	0.893968
Opioid use disorders	ICVF-Corticospinal tract R	Weighted mode	6	-0.0110776	0.0454729	0.988983521453585(0.90465246187649,1.081175862472)	-0.0110776093247412(-0.100204429062762,0.0780492104132796)	0.817213
Opioid use disorders	ICVF-External capsule L	IVW(MRE)	6	-0.007876	0.0261479	0.992154935817094(0.942588194529845,1.0443281831651)	-0.00787599859342866(-0.0591257889398684,0.0433737917530111)	0.763254
Opioid use disorders	ICVF-External capsule L	MR Egger	6	-0.030241	0.0647253	0.97021169905752(0.854616426890931,1.10144236802531)	-0.0302409848459496(-0.157102534226394,0.0966205645344944)	0.664658
Opioid use disorders	ICVF-External capsule L	Weighted median	6	0.0285029	0.0341505	1.02891297478268(0.96229697015781,1.10014054133676)	0.0285028806638612(-0.038432175166971,0.0954379364946934)	0.403929
Opioid use disorders	ICVF-External capsule L	Simple mode	6	0.0251157	0.049184	1.02543371557829(0.931196520146182,1.12920772607657)	0.025115660242641(-0.0712849389683654,0.121516259453647)	0.631337
Opioid use disorders	ICVF-External capsule L	Weighted mode	6	0.0279172	0.0428635	1.02831051617119(0.945448966168214,1.1184342629871)	0.0279171799547657(-0.0560953678366909,0.111929727746222)	0.543594
Opioid use disorders	ICVF-External capsule R	IVW(MRE)	6	-0.0152002	0.0243539	0.984914762058729(0.939005606458818,1.03306847355202)	-0.0152001775354875(-0.0629338291220303,0.0325334740510553)	0.532537
Opioid use disorders	ICVF-External capsule R	MR Egger	6	-0.0291072	0.0609023	0.971312353122852(0.862021043565424,1.09446015775536)	-0.0291071805214502(-0.148475596127533,0.0902612350846329)	0.657644
Opioid use disorders	ICVF-External capsule R	Weighted median	6	0.0168399	0.0333958	1.01698244814065(0.95254698382038,1.08577667809946)	0.0168398584520585(-0.0486158463522667,0.0822955632563837)	0.614085
Opioid use disorders	ICVF-External capsule R	Simple mode	6	0.0175147	0.0461147	1.01766895827841(0.929721639319033,1.11393568229951)	0.0175146769115214(-0.0728700501979592,0.107899404021002)	0.719686
Opioid use disorders	ICVF-External capsule R	Weighted mode	6	0.0175147	0.038908	1.01766895827841(0.942947269738881,1.0983117952399)	0.0175146769115214(-0.0587449154742865,0.0937742692973293)	0.671444
Opioid use disorders	ICVF-Fornix cres+Stria terminalis L	IVW(MRE)	6	-0.00194549	0.0296826	0.998056396365461(0.941648322347049,1.05784351406606)	-0.00194549488303851(-0.0601234049528554,0.0562324151867784)	0.947741
Opioid use disorders	ICVF-Fornix cres+Stria terminalis L	MR Egger	6	0.0819648	0.058789	1.08541762145748(0.967285437118348,1.21797699806192)	0.081964817504771(-0.0332616490932083,0.19719128410275)	0.235706
Opioid use disorders	ICVF-Fornix cres+Stria terminalis L	Weighted median	6	-0.0045579	0.0343206	0.995452466505654(0.930692536151269,1.06471855589388)	-0.00455790497985063(-0.0718263074301627,0.0627104974704615)	0.894349
Opioid use disorders	ICVF-Fornix cres+Stria terminalis L	Simple mode	6	-0.0219266	0.0512646	0.97831207450673(0.884789781959404,1.08171967470752)	-0.0219265652595115(-0.122405196699145,0.0785520661801219)	0.686655
Opioid use disorders	ICVF-Fornix cres+Stria terminalis L	Weighted mode	6	-0.0287931	0.052017	0.971617458389864(0.8774402189966,1.07590291054534)	-0.0287931133145836(-0.130746452462433,0.073160225833266)	0.603739
Opioid use disorders	ICVF-Fornix cres+Stria terminalis R	IVW(MRE)	6	-0.0181384	0.0164644	0.982025150078529(0.950840777937892,1.01423226449986)	-0.0181383598776976(-0.0504086563868484,0.0141319366314532)	0.270606
Opioid use disorders	ICVF-Fornix cres+Stria terminalis R	MR Egger	6	0.0224819	0.0587902	1.02273648122894(0.911424084166217,1.1476434825545)	0.0224818596798242(-0.0927469750393364,0.137710694398985)	0.721609
Opioid use disorders	ICVF-Fornix cres+Stria terminalis R	Weighted median	6	-0.0271819	0.0330044	0.973184210371915(0.912223246078659,1.03821900109257)	-0.0271818926475487(-0.0918705314963938,0.0375067462012964)	0.410176
Opioid use disorders	ICVF-Fornix cres+Stria terminalis R	Simple mode	6	-0.0189889	0.0450614	0.981190234425494(0.898247784115341,1.07179142899877)	-0.0189889193323147(-0.10730931988235,0.0693314812177201)	0.690965
Opioid use disorders	ICVF-Fornix cres+Stria terminalis R	Weighted mode	6	-0.0301789	0.0446836	0.970271913987904(0.888910384754152,1.05908042387661)	-0.0301789230691848(-0.117758853100363,0.0574010069619932)	0.529395
Opioid use disorders	ICVF-Fornix	IVW(MRE)	6	-0.00859204	0.0353416	0.991444763219069(0.925092426325654,1.06255622740175)	-0.0085920428928034(-0.0778616261093596,0.0606775403237528)	0.807917
Opioid use disorders	ICVF-Fornix	MR Egger	6	0.0249662	0.0871055	1.02528044210454(0.864364683286413,1.21615332658582)	0.0249661772213611(-0.145760512094747,0.195692866537469)	0.788636
Opioid use disorders	ICVF-Fornix	Weighted median	6	-0.00398426	0.0361781	0.996023668480978(0.927842410736512,1.06921513469816)	-0.00398425814476823(-0.0748933766329985,0.066924860343462)	0.912307
Opioid use disorders	ICVF-Fornix	Simple mode	6	-0.0538866	0.0572389	0.947539583341088(0.846982874997264,1.0600347285665)	-0.0538865662848885(-0.166074802955653,0.0583016703858761)	0.389708
Opioid use disorders	ICVF-Fornix	Weighted mode	6	-0.00365208	0.0432494	0.996354585087343(0.915375429272562,1.0844976033642)	-0.00365207562991227(-0.0884209926428683,0.0811168413830437)	0.935982
Opioid use disorders	ICVF-Genu of corpus callosum	IVW(MRE)	6	-0.0327662	0.0162539	0.967764751546239(0.937420019949586,0.999091756527369)	-0.032766246503134(-0.0646238368306259,-0.000908656175642092)	0.04381
Opioid use disorders	ICVF-Genu of corpus callosum	MR Egger	6	-0.0325641	0.0587906	0.967960425561235(0.862609012111446,1.08617852618915)	-0.0325640752259548(-0.147793747209423,0.0826655967575135)	0.609153
Opioid use disorders	ICVF-Genu of corpus callosum	Weighted median	6	-0.0303922	0.0325775	0.970065011768916(0.910060599272363,1.0340257866461)	-0.0303921872884309(-0.0942440890814377,0.0334597145045759)	0.350862
Opioid use disorders	ICVF-Genu of corpus callosum	Simple mode	6	-0.0491558	0.0499084	0.952032783040122(0.863314413230783,1.04986828216064)	-0.0491558088171609(-0.146976328373504,0.048664710739182)	0.369893
Opioid use disorders	ICVF-Genu of corpus callosum	Weighted mode	6	-0.0254239	0.0462384	0.974896598592203(0.890429715972029,1.06737607797503)	-0.0254238663342238(-0.116051105844506,0.0652033731760586)	0.606085
Opioid use disorders	ICVF-Inferior cerebellar peduncle L	IVW(MRE)	6	-0.0399371	0.0239257	0.960849842718639(0.916831639577361,1.00698141337926)	-0.0399371332935321(-0.0868314227343378,0.00695715614727361)	0.0950742
Opioid use disorders	ICVF-Inferior cerebellar peduncle L	MR Egger	6	0.0363447	0.058791	1.03701320236755(0.924145604459991,1.1636655270497)	0.0363446604754615(-0.0788856391705635,0.151574960121486)	0.569905
Opioid use disorders	ICVF-Inferior cerebellar peduncle L	Weighted median	6	-0.0207327	0.0351764	0.979480792123778(0.914225145399332,1.04939426241702)	-0.0207326516685538(-0.0896784081036113,0.0482131047665037)	0.555599
Opioid use disorders	ICVF-Inferior cerebellar peduncle L	Simple mode	6	-0.0296007	0.0507669	0.970833153265855(0.878882725857505,1.07240361398676)	-0.0296006552535385(-0.12910380787991,0.0699024973728326)	0.585153
Opioid use disorders	ICVF-Inferior cerebellar peduncle L	Weighted mode	6	-0.0195668	0.0467667	0.980623416305997(0.894733420956624,1.07475842757668)	-0.019566770480468(-0.111229458754248,0.0720959177933124)	0.693024
Opioid use disorders	ICVF-Inferior cerebellar peduncle R	IVW(MRE)	6	-0.0386048	0.0253579	0.962130900729322(0.915480383577015,1.01115860781341)	-0.0386047661291082(-0.0883063421020325,0.0110968098438161)	0.127911
Opioid use disorders	ICVF-Inferior cerebellar peduncle R	MR Egger	6	0.0414049	0.05879	1.04227408093701(0.928835725248535,1.16956662008496)	0.0414049422727224(-0.0738233854616262,0.156633270007071)	0.520096
Opioid use disorders	ICVF-Inferior cerebellar peduncle R	Weighted median	6	-0.0594815	0.0347585	0.94225298388097(0.880198144033858,1.008682751322)	-0.0594814800784626(-0.127608233180583,0.00864527302365733)	0.0870301
Opioid use disorders	ICVF-Inferior cerebellar peduncle R	Simple mode	6	-0.0708081	0.0526884	0.931640692728623(0.840231861854751,1.03299389103375)	-0.0708080614529402(-0.174077399215389,0.0324612763095087)	0.236738
Opioid use disorders	ICVF-Inferior cerebellar peduncle R	Weighted mode	6	-0.0738447	0.0524388	0.928815915949669(0.838094136722774,1.02935812090854)	-0.0738447127098872(-0.17662484981778,0.0289354243980054)	0.218105
Opioid use disorders	ICVF-Medial lemniscus L	IVW(MRE)	6	-0.0057231	0.0189302	0.994293245701429(0.958077774758594,1.03187766639987)	-0.00572310003795984(-0.0428263197986335,0.0313801197227138)	0.762403
Opioid use disorders	ICVF-Medial lemniscus L	MR Egger	6	-0.0364736	0.0587909	0.964183578645045(0.859242796153708,1.08194095718955)	-0.0364735682228047(-0.151703747164315,0.0787566107187051)	0.568597
Opioid use disorders	ICVF-Medial lemniscus L	Weighted median	6	-0.0177719	0.0338161	0.982385090827054(0.9193840132734,1.04970333695838)	-0.0177718979798125(-0.0840513839780662,0.0485075880184412)	0.599204
Opioid use disorders	ICVF-Medial lemniscus L	Simple mode	6	-0.0280082	0.0489291	0.972380357181377(0.883460070142798,1.0702504742284)	-0.0280082370924331(-0.123909183328267,0.0678927091434011)	0.59181
Opioid use disorders	ICVF-Medial lemniscus L	Weighted mode	6	-0.0113398	0.0435877	0.988724281677191(0.907763334181129,1.07690591629802)	-0.011339771184515(-0.096771579529669,0.074092037160639)	0.805114
Opioid use disorders	ICVF-Medial lemniscus R	IVW(MRE)	6	0.0411214	0.0146873	1.04197858350559(1.01241069807989,1.07241001161233)	0.0411213898623597(0.0123343166814935,0.0699084630432259)	0.0051135
Opioid use disorders	ICVF-Medial lemniscus R	MR Egger	6	0.0398803	0.0587898	1.04068615440669(0.927420972808687,1.16778432203646)	0.0398802594573819(-0.0753476926495941,0.155108211564358)	0.534764
Opioid use disorders	ICVF-Medial lemniscus R	Weighted median	6	0.0484721	0.0326449	1.04966610570712(0.984607735847171,1.11902323469188)	0.0484721190337916(-0.0155119548463555,0.112456192913939)	0.137589
Opioid use disorders	ICVF-Medial lemniscus R	Simple mode	6	0.047523	0.0432979	1.04867033530374(0.963347787346257,1.14154979810088)	0.0475230143443145(-0.0373407824906655,0.132386811179294)	0.32241
Opioid use disorders	ICVF-Medial lemniscus R	Weighted mode	6	0.0525542	0.0442812	1.05395965429997(0.966342417151349,1.14952105296867)	0.0525541707337436(-0.0342370384781736,0.139345379945661)	0.288606
Opioid use disorders	ICVF-Middle cerebellar peduncle	IVW(MRE)	6	0.00169666	0.0100445	1.00169810115958(0.982170212402406,1.02161425096814)	0.00169666101591078(-0.0179906532626517,0.0213839752944733)	0.865865
Opioid use disorders	ICVF-Middle cerebellar peduncle	MR Egger	6	0.0340246	0.0587911	1.03461006962871(0.922003746522823,1.16096924791685)	0.0340246114112736(-0.0812059919600219,0.149255214782569)	0.593791
Opioid use disorders	ICVF-Middle cerebellar peduncle	Weighted median	6	-0.00363417	0.0319166	0.996372426708786(0.935952420763668,1.06069282014949)	-0.0036341688907169(-0.0661906363140093,0.0589222985325755)	0.909345
Opioid use disorders	ICVF-Middle cerebellar peduncle	Simple mode	6	-0.0157294	0.0413615	0.984393655561251(0.907739359596769,1.06752104430032)	-0.0157294054664496(-0.0967979904895026,0.0653391795566034)	0.719349
Opioid use disorders	ICVF-Middle cerebellar peduncle	Weighted mode	6	-0.0105638	0.0426573	0.989491755141221(0.910126119577942,1.07577830416129)	-0.0105638463226683(-0.0941720961315627,0.0730444034862261)	0.814258
Opioid use disorders	ICVF-osterior limb of internal capsule R	IVW(MRE)	6	-0.0267253	0.0270768	0.973628674774345(0.923304853442414,1.0266953464054)	-0.0267252854270573(-0.0797958135917737,0.0263452427376591)	0.323634
Opioid use disorders	ICVF-osterior limb of internal capsule R	MR Egger	6	-0.0216146	0.0681994	0.978617359736282(0.856170833481488,1.1185757553582)	-0.0216145609258995(-0.155285350928034,0.112056229076235)	0.767147
Opioid use disorders	ICVF-osterior limb of internal capsule R	Weighted median	6	-0.00350563	0.0357765	0.996500508809233(0.929017587370316,1.06888532311631)	-0.00350562873309811(-0.07362760884016,0.0666163513739638)	0.921943
Opioid use disorders	ICVF-osterior limb of internal capsule R	Simple mode	6	0.00591956	0.049202	1.00593711094068(0.913459364025138,1.10777721595489)	0.00591955574800418(-0.0905163879793038,0.102355499475312)	0.908922
Opioid use disorders	ICVF-osterior limb of internal capsule R	Weighted mode	6	0.00310665	0.0448128	1.003111476643(0.918763607928693,1.09520297265735)	0.00310664601720648(-0.084726417213819,0.090939709248232)	0.947418
Opioid use disorders	ICVF-Pontine crossing tract	IVW(MRE)	6	0.014599	0.0170154	1.01470605099414(0.981423574376292,1.04911721789286)	0.0145989656182611(-0.0187511344447828,0.047949065681305)	0.390899
Opioid use disorders	ICVF-Pontine crossing tract	MR Egger	6	0.0309513	0.0587911	1.03143525885344(0.91917458303015,1.15740656111154)	0.0309512874813193(-0.0842792040155423,0.146181778978181)	0.626408
Opioid use disorders	ICVF-Pontine crossing tract	Weighted median	6	0.00479892	0.0323922	1.00481045733736(0.94299926582768,1.07067321445722)	0.00479892405957122(-0.0586897748986329,0.0682876230177753)	0.882224
Opioid use disorders	ICVF-Pontine crossing tract	Simple mode	6	0.00781776	0.0427676	1.00784839528629(0.926809938566632,1.09597269689628)	0.00781775683604055(-0.0760067629524608,0.0916422766245419)	0.862139
Opioid use disorders	ICVF-Pontine crossing tract	Weighted mode	6	0.00584101	0.0396415	1.00585809738935(0.930664540456046,1.08712695939607)	0.00584100545516372(-0.0718563883808587,0.0835383992911862)	0.888616
Opioid use disorders	ICVF-Posterior corona radiata L	IVW(MRE)	6	0.00858309	0.022904	1.0086200307161(0.964342428738893,1.05493063049412)	0.00858309038406425(-0.0363088309119273,0.0534750116800558)	0.707853
Opioid use disorders	ICVF-Posterior corona radiata L	MR Egger	6	-0.00821564	0.0587901	0.991818019307106(0.883870889427669,1.11294872949062)	-0.00821563680508546(-0.123444279694858,0.107013006084687)	0.895615
Opioid use disorders	ICVF-Posterior corona radiata L	Weighted median	6	0.038287	0.0328989	1.03902942943515(0.974145281987322,1.1082352655139)	0.0382870364851044(-0.0261948263116163,0.102768899281825)	0.244514
Opioid use disorders	ICVF-Posterior corona radiata L	Simple mode	6	0.0365934	0.0447902	1.03727116575026(0.950092927222795,1.1324486694601)	0.0365933856628124(-0.0511954810421738,0.124382252367799)	0.451089
Opioid use disorders	ICVF-Posterior corona radiata L	Weighted mode	6	0.0381561	0.040181	1.03889335539916(0.960214334182579,1.12401925848288)	0.0381560652698363(-0.0405987546666056,0.116910885206278)	0.38592
Opioid use disorders	ICVF-Posterior corona radiata R	IVW(MRE)	6	-0.00172343	0.0237732	0.998278054808702(0.952829954949218,1.04589393893033)	-0.00172342944303073(-0.0483188225716586,0.0448719636855971)	0.942208
Opioid use disorders	ICVF-Posterior corona radiata R	MR Egger	6	-0.0141794	0.0595263	0.985920694281861(0.877348553176687,1.10792866973301)	-0.014179359377128(-0.130850927509744,0.102492208755488)	0.823428
Opioid use disorders	ICVF-Posterior corona radiata R	Weighted median	6	0.00892365	0.0332708	1.00896358114381(0.945267626467514,1.07695162678833)	0.00892364670996595(-0.0562871889715585,0.0741344823914904)	0.788536
Opioid use disorders	ICVF-Posterior corona radiata R	Simple mode	6	-0.0315484	0.0472381	0.968944102960859(0.883260529047353,1.06293969195616)	-0.0315483540381416(-0.124135072013082,0.0610383639367988)	0.533809
Opioid use disorders	ICVF-Posterior corona radiata R	Weighted mode	6	0.00796658	0.0429709	1.00799839283091(0.926578586146606,1.09657267623162)	0.00796657523412472(-0.0762564164041173,0.0921895668723668)	0.860206
Opioid use disorders	ICVF-Posterior limb of internal capsule L	IVW(MRE)	6	-0.0127907	0.0316362	0.987290716039009(0.927931281749106,1.05044735224302)	-0.0127907377929124(-0.0747975987770866,0.0492161231912618)	0.685987
Opioid use disorders	ICVF-Posterior limb of internal capsule L	MR Egger	6	-0.0121124	0.0797516	0.98796063722396(0.844994108094399,1.15511600773781)	-0.0121124228943747(-0.168425624318622,0.144200778529873)	0.886636
Opioid use disorders	ICVF-Posterior limb of internal capsule L	Weighted median	6	-0.0172724	0.0364989	0.982875868256626(0.91501906677073,1.0557648550544)	-0.0172724452862602(-0.0888103759229266,0.0542654853504062)	0.636048
Opioid use disorders	ICVF-Posterior limb of internal capsule L	Simple mode	6	-0.00947891	0.0494144	0.990565868984072(0.89912689430206,1.09130396055813)	-0.00947891431349546(-0.106331103968464,0.0873732753414732)	0.855426
Opioid use disorders	ICVF-Posterior limb of internal capsule L	Weighted mode	6	-0.0143755	0.0424633	0.985727378318576(0.90700839454711,1.07127835884252)	-0.0143754551881305(-0.097603573620845,0.068852663244584)	0.748711
Opioid use disorders	ICVF-Posterior thalamic radiation L	IVW(MRE)	6	-0.0233338	0.0235225	0.976936325141014(0.932918145482824,1.02303142885712)	-0.0233338029209758(-0.0694378145849975,0.0227702087430459)	0.321207
Opioid use disorders	ICVF-Posterior thalamic radiation L	MR Egger	6	-0.0169215	0.0591898	0.983220877016832(0.875523316730122,1.10416624495192)	-0.0169214872120181(-0.132933495137856,0.09909052071382)	0.78916
Opioid use disorders	ICVF-Posterior thalamic radiation L	Weighted median	6	-0.0193763	0.0340567	0.980810216130398(0.917477376515183,1.04851487861166)	-0.0193762977345375(-0.0861273571065384,0.0473747616374634)	0.569395
Opioid use disorders	ICVF-Posterior thalamic radiation L	Simple mode	6	-0.00385676	0.0475677	0.996150670035027(0.907474863030316,1.09349161925831)	-0.00385675770289867(-0.0970894123669067,0.0893758969611094)	0.938524
Opioid use disorders	ICVF-Posterior thalamic radiation L	Weighted mode	6	-0.00385676	0.0438314	0.996150670035027(0.91414484488813,1.08551304857237)	-0.00385675770289867(-0.0897662464642063,0.082052731058409)	0.933299
Opioid use disorders	ICVF-Posterior thalamic radiation R	IVW(MRE)	6	-0.0272336	0.0189742	0.973133847859835(0.937608147836118,1.01000560632501)	-0.0272336442221473(-0.0644231700988992,0.00995588165460462)	0.151203
Opioid use disorders	ICVF-Posterior thalamic radiation R	MR Egger	6	-0.0373302	0.0587907	0.963357998202052(0.858507375277011,1.08101416414788)	-0.0373301832015871(-0.1525600077939,0.0778996413907262)	0.559955
Opioid use disorders	ICVF-Posterior thalamic radiation R	Weighted median	6	-0.0133852	0.0323091	0.98670401150712(0.926157555044894,1.05120862106129)	-0.0133851715479556(-0.0767109129723,0.0499405698763888)	0.678665
Opioid use disorders	ICVF-Posterior thalamic radiation R	Simple mode	6	-0.0127686	0.0425756	0.987312543484391(0.908267111862686,1.07323720719394)	-0.0127686296096336(-0.09621676758191,0.0706795083626428)	0.776317
Opioid use disorders	ICVF-Posterior thalamic radiation R	Weighted mode	6	-0.00849167	0.0387203	0.991544284338317(0.919078762710609,1.06972340967208)	-0.00849166803752657(-0.0843834554995397,0.0674001194244866)	0.835082
Opioid use disorders	ICVF-Retrolenticular part of internal capsule L	IVW(MRE)	6	-0.0132631	0.0260172	0.986824437182092(0.937764200544402,1.03845131777734)	-0.0132631305657732(-0.0642567469256244,0.037730485794078)	0.610203
Opioid use disorders	ICVF-Retrolenticular part of internal capsule L	MR Egger	6	0.0120409	0.0640505	1.01211369355329(0.892705993954712,1.14749327955117)	0.0120409099633878(-0.113497986408348,0.137579806335124)	0.860035
Opioid use disorders	ICVF-Retrolenticular part of internal capsule L	Weighted median	6	-0.011269	0.0359265	0.988794261404463(0.921562249636045,1.06093114357986)	-0.0112689958913619(-0.0816849516459105,0.0591469598631867)	0.753773
Opioid use disorders	ICVF-Retrolenticular part of internal capsule L	Simple mode	6	-0.0694298	0.0515915	0.932925580452792(0.843201697382994,1.0321968532137)	-0.0694298450322811(-0.170549088171693,0.0316893981071312)	0.236178
Opioid use disorders	ICVF-Retrolenticular part of internal capsule L	Weighted mode	6	-0.00210341	0.0459195	0.997898799406771(0.912008749382088,1.09187769802884)	-0.00210341121237501(-0.0921056953331139,0.0878988729083639)	0.965238
Opioid use disorders	ICVF-Retrolenticular part of internal capsule R	IVW(MRE)	6	-0.0163542	0.0250696	0.98377875937323(0.93660770807912,1.03332552043462)	-0.0163542452450795(-0.0654907524148413,0.0327822619246823)	0.514174
Opioid use disorders	ICVF-Retrolenticular part of internal capsule R	MR Egger	6	-0.0073042	0.0629964	0.992722410407788(0.877413307257531,1.12318536312852)	-0.00730420043447936(-0.130777123670791,0.116168722801832)	0.913283
Opioid use disorders	ICVF-Retrolenticular part of internal capsule R	Weighted median	6	0.00521185	0.0340665	1.00522545217831(0.940297915222607,1.07463623320686)	0.00521184687839114(-0.0615585228422562,0.0719822165990385)	0.878406
Opioid use disorders	ICVF-Retrolenticular part of internal capsule R	Simple mode	6	0.0195507	0.0507321	1.01974304959351(0.923223297194292,1.12635360302811)	0.0195506833977591(-0.079884148284258,0.118985515079776)	0.715812
Opioid use disorders	ICVF-Retrolenticular part of internal capsule R	Weighted mode	6	0.0187111	0.0435788	1.01888725644603(0.935472710683395,1.10973973852185)	0.0187111067513995(-0.0667033045289644,0.104125518031763)	0.685532
Opioid use disorders	ICVF-Sagittal stratum L	IVW(MRE)	6	-0.0178246	0.0203168	0.9823333176291(0.943984477587481,1.02224005779244)	-0.0178246008992168(-0.0576455562054284,0.0219963544069948)	0.380306
Opioid use disorders	ICVF-Sagittal stratum L	MR Egger	6	-0.027505	0.0587909	0.972869782955643(0.866983567309934,1.09168806685099)	-0.0275050362191935(-0.142735255887635,0.0877251834492482)	0.664248
Opioid use disorders	ICVF-Sagittal stratum L	Weighted median	6	-0.00403666	0.031775	0.995971480745225(0.935835452458044,1.05997180150889)	-0.00403665559742857(-0.0663156166148759,0.0582423054200187)	0.89891
Opioid use disorders	ICVF-Sagittal stratum L	Simple mode	6	-0.00273169	0.0400583	0.997272037582935(0.921966953455099,1.07872794487666)	-0.00273169008737917(-0.0812458983074801,0.0757825181327218)	0.948275
Opioid use disorders	ICVF-Sagittal stratum L	Weighted mode	6	-0.000843407	0.0389382	0.999156948200931(0.925739587976357,1.0783967976572)	-0.000843407367092264(-0.0771623063741524,0.0754754916399678)	0.983557
Opioid use disorders	ICVF-Sagittal stratum R	IVW(MRE)	6	-0.00650289	0.0221036	0.993518210828646(0.951394997375007,1.03750643841055)	-0.00650288718478373(-0.04982595316994,0.0368201788003726)	0.768605
Opioid use disorders	ICVF-Sagittal stratum R	MR Egger	6	-0.0402949	0.0587907	0.960506111554993(0.85596588423783,1.07781397287343)	-0.0402949339046559(-0.155524758496969,0.0749348906876572)	0.530752
Opioid use disorders	ICVF-Sagittal stratum R	Weighted median	6	0.0194168	0.0333004	1.0196065093588(0.955183314716845,1.08837478409578)	0.0194167777273751(-0.0458520043388628,0.084685559793613)	0.55984
Opioid use disorders	ICVF-Sagittal stratum R	Simple mode	6	0.0201365	0.0445636	1.02034056850584(0.935000553740114,1.1134697958994)	0.0201364622590919(-0.0672081574582093,0.107481081976393)	0.670297
Opioid use disorders	ICVF-Sagittal stratum R	Weighted mode	6	0.0208148	0.0385077	1.02103295380079(0.946806656680959,1.10107833039714)	0.0208148146663603(-0.0546603706520272,0.0962899999847478)	0.612027
Opioid use disorders	ICVF-Splenium of corpus callosum	IVW(MRE)	6	-0.0351176	0.0180103	0.9654918875654(0.932004461481263,1.0001825350418)	-0.0351175794633162(-0.07041767731094,0.000182518384307613)	0.0511921
Opioid use disorders	ICVF-Splenium of corpus callosum	MR Egger	6	-0.028608	0.0587908	0.971797373861211(0.866028151083545,1.09048433894667)	-0.0286079593589015(-0.143837863923165,0.0866219452053624)	0.651996
Opioid use disorders	ICVF-Splenium of corpus callosum	Weighted median	6	-0.0253468	0.0335355	0.974971718748501(0.912947907810064,1.04120930036368)	-0.0253468148167776(-0.0910764560827659,0.0403828264492107)	0.449757
Opioid use disorders	ICVF-Splenium of corpus callosum	Simple mode	6	-0.0255734	0.0438668	0.974750840235548(0.894444522561729,1.06226733640077)	-0.0255733891187268(-0.111552398569657,0.0604056203322035)	0.585211
Opioid use disorders	ICVF-Splenium of corpus callosum	Weighted mode	6	-0.0205042	0.0438632	0.97970455026536(0.898996613039617,1.06765808890579)	-0.0205042320926071(-0.106476011993012,0.0654675478077983)	0.659836
Opioid use disorders	ICVF-Superior cerebellar peduncle L	IVW(MRE)	6	-0.0198979	0.0162949	0.980298804886213(0.949484754021401,1.01211287784372)	-0.0198978508458612(-0.0518358057082077,0.0120401040164853)	0.222044
Opioid use disorders	ICVF-Superior cerebellar peduncle L	MR Egger	6	0.0043007	0.0587909	1.00430996038312(0.895001921975602,1.12696796706123)	0.00430069910482259(-0.110929413250814,0.119530811460459)	0.945197
Opioid use disorders	ICVF-Superior cerebellar peduncle L	Weighted median	6	-0.0233035	0.0322713	0.976965901140134(0.917084817679294,1.04075692192337)	-0.0233035291450164(-0.0865553162600878,0.039948257970055)	0.470225
Opioid use disorders	ICVF-Superior cerebellar peduncle L	Simple mode	6	0.0027049	0.0473235	1.00270855920706(0.913886268062818,1.1001636525717)	0.00270489767074314(-0.0900491484621038,0.0954589438035901)	0.956634
Opioid use disorders	ICVF-Superior cerebellar peduncle L	Weighted mode	6	-0.0350583	0.0383785	0.965549164556631(0.895583195458464,1.04098111030182)	-0.0350582570670526(-0.110280157878789,0.0401636437446842)	0.402886
Opioid use disorders	ICVF-Superior cerebellar peduncle R	IVW(MRE)	6	-0.00805786	0.0110276	0.991974514370399(0.970764012182999,1.01364845092227)	-0.00805786318615986(-0.0296718760856618,0.0135561497133421)	0.464961
Opioid use disorders	ICVF-Superior cerebellar peduncle R	MR Egger	6	0.0346894	0.0587911	1.03529806011365(0.922616856546892,1.16174126417624)	0.0346893660449652(-0.0805412373263301,0.14991996941626)	0.586881
Opioid use disorders	ICVF-Superior cerebellar peduncle R	Weighted median	6	-0.00515922	0.0315476	0.994854070049822(0.935202248853702,1.05831077920079)	-0.00515921584616394(-0.0669924641504134,0.0566740324580855)	0.870095
Opioid use disorders	ICVF-Superior cerebellar peduncle R	Simple mode	6	0.00474215	0.0442534	1.0047534116729(0.921277022554239,1.095793549121)	0.0047421498854749(-0.0819945034211385,0.0914788031920883)	0.91883
Opioid use disorders	ICVF-Superior cerebellar peduncle R	Weighted mode	6	0.00864054	0.0457865	1.00867797232119(0.922100542316029,1.10338428962478)	0.00864053514930965(-0.0811010133057442,0.0983820836043635)	0.857738
Opioid use disorders	ICVF-Superior corona radiata L	IVW(MRE)	6	-0.00125523	0.0268935	0.998745556761211(0.947463816542974,1.05280293530346)	-0.00125523071133733(-0.0539665310998956,0.051456069677221)	0.962773
Opioid use disorders	ICVF-Superior corona radiata L	MR Egger	6	0.0120938	0.0673857	1.01216718605249(0.886936296746444,1.15508003932135)	0.0120937608298385(-0.119982118026797,0.144169639686474)	0.866293
Opioid use disorders	ICVF-Superior corona radiata L	Weighted median	6	0.00602577	0.0348832	1.00604396470552(0.939558453713828,1.07723415708702)	0.0060257732131986(-0.0623452441674996,0.0743967905938968)	0.862855
Opioid use disorders	ICVF-Superior corona radiata L	Simple mode	6	0.021856	0.0538995	1.02209661483637(0.919627145097372,1.13598374692318)	0.0218560223783(-0.083786968154072,0.127499012910672)	0.701882
Opioid use disorders	ICVF-Superior corona radiata L	Weighted mode	6	0.0210005	0.0454224	1.02122253096703(0.934234849413616,1.11630973561871)	0.0210004693684253(-0.0680274275919066,0.110028366328757)	0.663261
Opioid use disorders	ICVF-Superior corona radiata R	IVW(MRE)	6	0.00905288	0.024618	1.00909397866068(0.961559919932963,1.05897785115694)	0.00905287743128274(-0.0391983966720141,0.0573041515345796)	0.713071
Opioid use disorders	ICVF-Superior corona radiata R	MR Egger	6	-0.0193626	0.0600008	0.980823612726731(0.872001411529317,1.10322637849305)	-0.0193626391239078(-0.136964236348186,0.0982389581003705)	0.763082
Opioid use disorders	ICVF-Superior corona radiata R	Weighted median	6	0.0357475	0.0335759	1.03639408273103(0.970386114201932,1.10689207007384)	0.0357474602443509(-0.0300612308096515,0.101556151298353)	0.287022
Opioid use disorders	ICVF-Superior corona radiata R	Simple mode	6	0.0353034	0.0463917	1.03593397495463(0.945894340305366,1.1345444778947)	0.0353034110676287(-0.0556244071772905,0.126231229312548)	0.480994
Opioid use disorders	ICVF-Superior corona radiata R	Weighted mode	6	0.0395491	0.0406904	1.04034161863675(0.960593504580378,1.12671039134345)	0.0395491386741278(-0.0402039516102329,0.119302228958488)	0.375713
Opioid use disorders	ICVF-Superior fronto-occipital fasciculus L	IVW(MRE)	6	-0.016751	0.0245586	0.983388562843962(0.937174485713668,1.03188155490158)	-0.0167509542895805(-0.0648857966694929,0.0313838880903319)	0.495188
Opioid use disorders	ICVF-Superior fronto-occipital fasciculus L	MR Egger	6	-0.0304718	0.0614355	0.969987767403706(0.859946222070232,1.09411059059922)	-0.0304718184882414(-0.150885424166294,0.0899417871898115)	0.645913
Opioid use disorders	ICVF-Superior fronto-occipital fasciculus L	Weighted median	6	0.0159588	0.0345477	1.01608684272757(0.94956188404208,1.08727244565592)	0.0159588206290583(-0.0517545754538523,0.0836722167119689)	0.644127
Opioid use disorders	ICVF-Superior fronto-occipital fasciculus L	Simple mode	6	0.0145831	0.0480545	1.01468991304916(0.923482206870092,1.11490574694802)	0.0145830614327117(-0.0796037465884523,0.108769869453876)	0.773754
Opioid use disorders	ICVF-Superior fronto-occipital fasciculus L	Weighted mode	6	0.017497	0.0422709	1.01765100337232(0.936735785825862,1.10555567571454)	0.0174970335862198(-0.0653540153483524,0.100348082520792)	0.696085
Opioid use disorders	ICVF-Superior fronto-occipital fasciculus R	IVW(MRE)	6	-0.0330976	0.026793	0.967444121269143(0.917950460095608,1.01960636054449)	-0.0330976115402977(-0.0856118548552756,0.0194166317746802)	0.216716
Opioid use disorders	ICVF-Superior fronto-occipital fasciculus R	MR Egger	6	-0.0331949	0.0675434	0.967350034607782(0.847402057974504,1.1042763947168)	-0.0331948690817771(-0.165580012217569,0.099190274054015)	0.648848
Opioid use disorders	ICVF-Superior fronto-occipital fasciculus R	Weighted median	6	-0.0176733	0.0366235	0.982481935472123(0.914429027536393,1.05559942265791)	-0.0176733216956656(-0.0894554221055773,0.0541087787142461)	0.629403
Opioid use disorders	ICVF-Superior fronto-occipital fasciculus R	Simple mode	6	-0.0284165	0.0489432	0.971983453995112(0.883075012467999,1.06984324264809)	-0.0284164973053579(-0.124345130153991,0.0675121355432756)	0.586693
Opioid use disorders	ICVF-Superior fronto-occipital fasciculus R	Weighted mode	6	-0.0125908	0.0402548	0.987488169757224(0.912570351742081,1.06855639518527)	-0.0125907622713058(-0.0914900986978318,0.0663085741552202)	0.767075
Opioid use disorders	ICVF-Superior longitudinal fasciculus L	IVW(MRE)	6	-0.0128642	0.0206695	0.987218238428023(0.948023044297693,1.02803392401387)	-0.0128641510948421(-0.0533764686916579,0.0276481665019737)	0.533697
Opioid use disorders	ICVF-Superior longitudinal fasciculus L	MR Egger	6	-0.0158526	0.0587908	0.984272439798516(0.877145348161569,1.10448312560448)	-0.0158525505372903(-0.131082566976682,0.0993774659021011)	0.800773
Opioid use disorders	ICVF-Superior longitudinal fasciculus L	Weighted median	6	0.00441386	0.0341914	1.00442361157857(0.939317994495719,1.07404180203975)	0.00441385616772491(-0.062601204818506,0.0714289171539559)	0.897284
Opioid use disorders	ICVF-Superior longitudinal fasciculus L	Simple mode	6	0.00709628	0.0454577	1.00712152136347(0.921271164210726,1.10097200281139)	0.00709628308266361(-0.0820008623794071,0.0961934285447343)	0.882056
Opioid use disorders	ICVF-Superior longitudinal fasciculus L	Weighted mode	6	0.0101006	0.0387304	1.01015175798037(0.936307776120757,1.08981960865315)	0.0101005749920593(-0.0658110359123697,0.0860121858964883)	0.804653
Opioid use disorders	ICVF-Superior longitudinal fasciculus R	IVW(MRE)	6	-0.00400904	0.0224866	0.995998982198876(0.953054838716393,1.04087816591674)	-0.0040090432867393(-0.0480828337343831,0.0400647471609045)	0.858499
Opioid use disorders	ICVF-Superior longitudinal fasciculus R	MR Egger	6	-0.00133227	0.0587908	0.998668615061297(0.889974700407292,1.12063747683167)	-0.00133227201908184(-0.116562243168653,0.113897699130489)	0.983006
Opioid use disorders	ICVF-Superior longitudinal fasciculus R	Weighted median	6	0.00929662	0.0333977	1.00933997229011(0.945385158627417,1.07762129579199)	0.00929662445161557(-0.0561628592575237,0.0747561081607548)	0.780735
Opioid use disorders	ICVF-Superior longitudinal fasciculus R	Simple mode	6	0.00119023	0.0458412	1.00119093450311(0.91515803683622,1.09531168058857)	0.00119022590315987(-0.0886585107668346,0.0910389625731543)	0.98029
Opioid use disorders	ICVF-Superior longitudinal fasciculus R	Weighted mode	6	0.0107818	0.0384567	1.01084010439817(0.937448539225287,1.0899773949236)	0.0107817716433055(-0.0645934141371917,0.0861569574238027)	0.79043
Opioid use disorders	ICVF-Tapetum L	IVW(MRE)	6	-0.000596729	0.0262618	0.99940344891772(0.949262598445256,1.05219278137001)	-0.000596729089673609(-0.052069807959081,0.0508763497797338)	0.981872
Opioid use disorders	ICVF-Tapetum L	MR Egger	6	-0.00372592	0.0661805	0.996281007776362(0.87508014970037,1.13426849734364)	-0.00372592486885789(-0.133439797161949,0.125987947424234)	0.957803
Opioid use disorders	ICVF-Tapetum L	Weighted median	6	0.00534928	0.0316324	1.00536361306934(0.944924550685266,1.06966846585882)	0.00534928012483494(-0.0566501952205119,0.0673487554701818)	0.865712
Opioid use disorders	ICVF-Tapetum L	Simple mode	6	0.00423646	0.0361304	1.00424544882728(0.935588978703508,1.07794014727262)	0.0042364623348895(-0.0665790242650669,0.0750519489348459)	0.911222
Opioid use disorders	ICVF-Tapetum L	Weighted mode	6	0.00276586	0.0364113	1.00276969227398(0.933699827389363,1.07694895751965)	0.00276586374393961(-0.0686002763596153,0.0741320038474945)	0.942395
Opioid use disorders	ICVF-Tapetum R	IVW(MRE)	6	0.000976549	0.0253568	1.00097702565369(0.95244506953249,1.05198193359153)	0.000976548674780092(-0.0487228434264092,0.0506759407759694)	0.969279
Opioid use disorders	ICVF-Tapetum R	MR Egger	6	-0.0216661	0.0626623	0.978566933728885(0.865468609689462,1.10644480119406)	-0.0216660900614806(-0.144484173435532,0.101151993312571)	0.746943
Opioid use disorders	ICVF-Tapetum R	Weighted median	6	-0.013355	0.0328471	0.986733789986187(0.925209216197745,1.05234962563582)	-0.0133549922546967(-0.0777353873712406,0.0510254028618472)	0.684316
Opioid use disorders	ICVF-Tapetum R	Simple mode	6	-0.0102645	0.0463881	0.989787968749335(0.903765604654389,1.08399812742993)	-0.0102645317722796(-0.101185239097355,0.0806561755527962)	0.833631
Opioid use disorders	ICVF-Tapetum R	Weighted mode	6	-0.0132913	0.0412452	0.986796679733978(0.910162793780295,1.06988298553661)	-0.0132912590123909(-0.0941318012068517,0.0675492831820699)	0.760301
Opioid use disorders	ICVF-Uncinate fasciculus L	IVW(MRE)	6	-0.00729083	0.0230747	0.992735681773635(0.948837948176296,1.03866433226114)	-0.00729083186638988(-0.0525172555685354,0.0379355918357556)	0.752028
Opioid use disorders	ICVF-Uncinate fasciculus L	MR Egger	6	-0.011497	0.058791	0.988568826353877(0.880973857342198,1.10930456822748)	-0.0114970117301907(-0.12672732733164,0.103733303871259)	0.854489
Opioid use disorders	ICVF-Uncinate fasciculus L	Weighted median	6	0.0131437	0.0336723	1.01323049852535(0.948518604733454,1.08235730750947)	0.0131437398820019(-0.0528538748985902,0.079141354662594)	0.696283
Opioid use disorders	ICVF-Uncinate fasciculus L	Simple mode	6	0.0141825	0.0420157	1.01428352287878(0.934103315710434,1.1013461225121)	0.014182474447574(-0.0681682304785083,0.0965331793736562)	0.749411
Opioid use disorders	ICVF-Uncinate fasciculus L	Weighted mode	6	0.0172724	0.0394594	1.01742245103769(0.941700414295333,1.09923328923045)	0.0172724202337097(-0.0600680865221441,0.0946129269895635)	0.679848
Opioid use disorders	ICVF-Uncinate fasciculus R	IVW(MRE)	6	-0.00301111	0.012182	0.996993421851308(0.973470339761403,1.0210849191958)	-0.00301110698458449(-0.0268879222648434,0.0208657082956744)	0.804772
Opioid use disorders	ICVF-Uncinate fasciculus R	MR Egger	6	0.00431776	0.0587911	1.00432709923766(0.895016770269083,1.12698773449785)	0.00431776426297466(-0.110912823152011,0.119548351677961)	0.94498
Opioid use disorders	ICVF-Uncinate fasciculus R	Weighted median	6	0.00482437	0.0327778	1.00483602961597(0.942310771066775,1.07151003407435)	0.00482437358890502(-0.0594201532216014,0.0690689003994115)	0.882987
Opioid use disorders	ICVF-Uncinate fasciculus R	Simple mode	6	-0.0141345	0.0428357	0.985964903460506(0.906565048868092,1.07231885022443)	-0.0141345198806548(-0.0980924930957738,0.0698234533344643)	0.754798
Opioid use disorders	ICVF-Uncinate fasciculus R	Weighted mode	6	0.00667729	0.0410266	1.0066996352512(0.928917957776049,1.09099425533898)	0.00667729243192319(-0.0737348564727525,0.0870894413365989)	0.877085
Opioid use disorders	ISOVF-Anterior corona radiata L	IVW(MRE)	6	0.0122411	0.0119509	1.01231632891289(0.988879686712727,1.03630842412215)	0.0122411000001213(-0.0111826062128224,0.035664806213065)	0.305701
Opioid use disorders	ISOVF-Anterior corona radiata L	MR Egger	6	-0.00663903	0.0587911	0.993382960474168(0.885263770550586,1.11470698224404)	-0.00663902918987266(-0.121869632561168,0.108591574181423)	0.91553
Opioid use disorders	ISOVF-Anterior corona radiata L	Weighted median	6	0.0161598	0.033008	1.01629104752856(0.95262314221279,1.08421415302546)	0.0161597722361944(-0.0485358971745945,0.0808554416469833)	0.624437
Opioid use disorders	ISOVF-Anterior corona radiata L	Simple mode	6	0.0262994	0.0441029	1.0266482819621(0.941630623500515,1.11934198883364)	0.026299400977263(-0.060142200730904,0.11274100268543)	0.576931
Opioid use disorders	ISOVF-Anterior corona radiata L	Weighted mode	6	0.0255887	0.0422305	1.02591885381814(0.944421038403195,1.11444943708485)	0.0255886537749462(-0.0571831970142546,0.108360504564147)	0.571014
Opioid use disorders	ISOVF-Anterior corona radiata R	IVW(MRE)	6	0.0116728	0.0119925	1.01174117432489(0.98823714287247,1.03580422088669)	0.0116727815580209(-0.0118325868849437,0.0351781500009855)	0.330386
Opioid use disorders	ISOVF-Anterior corona radiata R	MR Egger	6	0.043748	0.0587909	1.04471902589639(0.931012907354878,1.1723122573787)	0.0437479745231828(-0.071482137832454,0.15897808687882)	0.498136
Opioid use disorders	ISOVF-Anterior corona radiata R	Weighted median	6	0.00493369	0.0328319	1.00494587757903(0.942313980713403,1.0717406698121)	0.00493368690571367(-0.0594167470829261,0.0692841208943534)	0.880551
Opioid use disorders	ISOVF-Anterior corona radiata R	Simple mode	6	0.00635298	0.0414634	1.00637319825547(0.927822135956355,1.0915745323569)	0.00635297530523306(-0.0749152284059319,0.087621179016398)	0.884217
Opioid use disorders	ISOVF-Anterior corona radiata R	Weighted mode	6	0.00278617	0.0417691	1.00279005482212(0.923964892944048,1.08833993772862)	0.00278616984369012(-0.0790812027115662,0.0846535423989464)	0.949402
Opioid use disorders	ISOVF-Anterior limb of internal capsule L	IVW(MRE)	6	-0.000573735	0.0224188	0.999426429950234(0.956461669454719,1.04432119005095)	-0.000573734603992223(-0.0445145646583647,0.0433670954503803)	0.979583
Opioid use disorders	ISOVF-Anterior limb of internal capsule L	MR Egger	6	-0.0444358	0.0587896	0.956537036896581(0.852430731393307,1.07335771606847)	-0.0444357695795693(-0.159663326623296,0.0707917874641577)	0.491812
Opioid use disorders	ISOVF-Anterior limb of internal capsule L	Weighted median	6	0.00457418	0.0344583	1.00458465961314(0.93897727165382,1.07477610885358)	0.004574182073019(-0.0629640049083281,0.0721123690543661)	0.894395
Opioid use disorders	ISOVF-Anterior limb of internal capsule L	Simple mode	6	0.00306122	0.0513277	1.00306591072501(0.907065051610857,1.10922719321153)	0.00306122040500847(-0.0975411097069542,0.103663550516971)	0.954752
Opioid use disorders	ISOVF-Anterior limb of internal capsule L	Weighted mode	6	0.00879741	0.0497094	1.00883621932467(0.915181387479168,1.11207519224649)	0.00879740839903601(-0.0886329956709582,0.10622781246903)	0.866472
Opioid use disorders	ISOVF-Anterior limb of internal capsule R	IVW(MRE)	6	-0.0187085	0.0219626	0.981465386895047(0.940112911538273,1.02463682165249)	-0.0187085314044823(-0.0617552922740188,0.0243382294650542)	0.394306
Opioid use disorders	ISOVF-Anterior limb of internal capsule R	MR Egger	6	-0.0667779	0.0587905	0.935402909931737(0.833595311366735,1.04964434417724)	-0.0667779227995982(-0.182007232558911,0.0484513869597146)	0.319453
Opioid use disorders	ISOVF-Anterior limb of internal capsule R	Weighted median	6	-0.0362554	0.0337385	0.964393940143124(0.902683910337481,1.03032264243756)	-0.036255416246165(-0.102382830767881,0.0298719982755514)	0.282553
Opioid use disorders	ISOVF-Anterior limb of internal capsule R	Simple mode	6	-0.0544315	0.0526431	0.947023417853662(0.854181216650847,1.04995677320054)	-0.0544314576396454(-0.157611910220842,0.048748994941551)	0.348544
Opioid use disorders	ISOVF-Anterior limb of internal capsule R	Weighted mode	6	-0.0574421	0.051215	0.944176590781678(0.854000543049978,1.04387455234667)	-0.0574420638253784(-0.157823449303865,0.0429393216531086)	0.312994
Opioid use disorders	ISOVF-Body of corpus callosum	IVW(MRE)	6	0.0145718	0.0285443	1.0146784429678(0.959469246276759,1.07306445372673)	0.0145717573426309(-0.0413750158700867,0.0705185305553485)	0.609704
Opioid use disorders	ISOVF-Body of corpus callosum	MR Egger	6	0.0564361	0.068063	1.05805902992697(0.925920040586647,1.20905570863409)	0.0564361257615088(-0.0769673973227498,0.189839648845767)	0.453619
Opioid use disorders	ISOVF-Body of corpus callosum	Weighted median	6	-0.00928751	0.0339768	0.990755483894282(0.926925510485719,1.0589809189222)	-0.00928751183301098(-0.0758820721080417,0.0573070484420197)	0.784585
Opioid use disorders	ISOVF-Body of corpus callosum	Simple mode	6	-0.00436505	0.0548138	0.995644466592088(0.894222938672942,1.10856908381995)	-0.00436504637629637(-0.111800162779297,0.103070070026704)	0.939617
Opioid use disorders	ISOVF-Body of corpus callosum	Weighted mode	6	-0.0218354	0.0439346	0.978401313544477(0.897675068548231,1.06638711922088)	-0.0218353520666614(-0.107947115192627,0.0642764110593043)	0.64027
Opioid use disorders	ISOVF-Cerebral peduncle L	IVW(MRE)	6	0.00618109	0.0239302	1.00620023044282(0.960095828976149,1.05451859406874)	0.00618108809793538(-0.0407221776519689,0.0530843538478397)	0.796178
Opioid use disorders	ISOVF-Cerebral peduncle L	MR Egger	6	0.0238217	0.059518	1.02410773799806(0.911345150254499,1.1508226699123)	0.0238217339715609(-0.0928335838214874,0.140477051764609)	0.709431
Opioid use disorders	ISOVF-Cerebral peduncle L	Weighted median	6	-0.023114	0.0327329	0.977151087865088(0.916429190162602,1.04189637209887)	-0.0231139942025847(-0.0872704758299973,0.0410424874248279)	0.480101
Opioid use disorders	ISOVF-Cerebral peduncle L	Simple mode	6	-0.0242854	0.0427761	0.976007099167424(0.897513934373658,1.0613649784613)	-0.0242854188583829(-0.108126632975705,0.0595557952589393)	0.59476
Opioid use disorders	ISOVF-Cerebral peduncle L	Weighted mode	6	-0.0255063	0.0416053	0.97481624030702(0.898478375355543,1.05764003723548)	-0.0255062972272506(-0.107052640543373,0.0560400460888715)	0.56665
Opioid use disorders	ISOVF-Cerebral peduncle R	IVW(MRE)	6	0.0176893	0.0356744	1.01784663153402(0.949108163112695,1.09156343353685)	0.0176892501321313(-0.0522325109842536,0.0876110112485162)	0.619998
Opioid use disorders	ISOVF-Cerebral peduncle R	MR Egger	6	0.0652406	0.0859319	1.06741580626461(0.901959169016634,1.26322403785279)	0.0652405930005109(-0.103186027109696,0.233667213110718)	0.490006
Opioid use disorders	ISOVF-Cerebral peduncle R	Weighted median	6	-0.00654161	0.0376032	0.99347974024571(0.922891187742979,1.06946735150055)	-0.00654160950245919(-0.0802439411980834,0.067160722193165)	0.861894
Opioid use disorders	ISOVF-Cerebral peduncle R	Simple mode	6	-0.0224877	0.0684114	0.977763265749132(0.855068182493838,1.11806406017838)	-0.0224876978096784(-0.15657406761806,0.111598671998703)	0.755694
Opioid use disorders	ISOVF-Cerebral peduncle R	Weighted mode	6	-0.0317599	0.0490813	0.968739186607134(0.879889207446579,1.06656111215596)	-0.0317598605888686(-0.127959280064922,0.0644395588871852)	0.546106
Opioid use disorders	ISOVF-Cingulum cingulate gyrus L	IVW(MRE)	6	0.0226956	0.0294993	1.02295511318321(0.965486677638729,1.08384422884728)	0.0226956083755636(-0.0351229756150548,0.080514192366182)	0.441679
Opioid use disorders	ISOVF-Cingulum cingulate gyrus L	MR Egger	6	0.0300522	0.0742518	1.03050837281356(0.89093730018544,1.19194415389032)	0.0300522463164011(-0.115481224149669,0.175585716782471)	0.706382
Opioid use disorders	ISOVF-Cingulum cingulate gyrus L	Weighted median	6	0.000616242	0.0356261	1.00061643186808(0.933129768988415,1.0729839267799)	0.000616241952001037(-0.0692109999305004,0.0704434838345025)	0.986199
Opioid use disorders	ISOVF-Cingulum cingulate gyrus L	Simple mode	6	0.00633824	0.0464988	1.00635836421619(0.918696546493625,1.1023848528584)	0.00633823509888798(-0.0847994108348636,0.0974758810326395)	0.896895
Opioid use disorders	ISOVF-Cingulum cingulate gyrus L	Weighted mode	6	-0.00800106	0.0427505	0.992030864981332(0.912294768090994,1.07873603082798)	-0.00800105828881928(-0.0917921305030186,0.0757900139253801)	0.858895
Opioid use disorders	ISOVF-Cingulum cingulate gyrus R	IVW(MRE)	6	0.0203511	0.0200853	1.02055961643402(0.981163684912643,1.06153738332528)	0.0203511204090925(-0.0190159781748516,0.0597182189930366)	0.310947
Opioid use disorders	ISOVF-Cingulum cingulate gyrus R	MR Egger	6	0.0172915	0.0587907	1.01744186069859(0.906704884580672,1.14170327910007)	0.0172914973395285(-0.0979382571375443,0.132521251816601)	0.783298
Opioid use disorders	ISOVF-Cingulum cingulate gyrus R	Weighted median	6	0.00696005	0.0328307	1.00698432429977(0.944227589695634,1.07391209540098)	0.00696004688216025(-0.0573880511150743,0.0713081448793948)	0.832108
Opioid use disorders	ISOVF-Cingulum cingulate gyrus R	Simple mode	6	-0.00291244	0.0426392	0.997091799863542(0.917149094538727,1.08400265919157)	-0.00291243716722456(-0.0864852304776458,0.0806603561431967)	0.948191
Opioid use disorders	ISOVF-Cingulum cingulate gyrus R	Weighted mode	6	-0.00108028	0.0436753	0.998920298577123(0.916966844765198,1.08819830139542)	-0.00108028472035449(-0.0866839635786711,0.0845233941379622)	0.981224
Opioid use disorders	ISOVF-Cingulum hippocampus L	IVW(MRE)	6	-0.026046	0.0312621	0.97429025056161(0.916383971079464,1.03585562634977)	-0.0260460212091295(-0.0873198197392433,0.0352277773209843)	0.404761
Opioid use disorders	ISOVF-Cingulum hippocampus L	MR Egger	6	0.0641885	0.0606385	1.06629338987733(0.946804255669083,1.20086236039635)	0.0641885129018279(-0.0546629065603915,0.183039932364047)	0.349496
Opioid use disorders	ISOVF-Cingulum hippocampus L	Weighted median	6	0.0123594	0.0373947	1.0124360872939(0.940885053468719,1.08942832822783)	0.0123593943458296(-0.0609343004514,0.0856530891430592)	0.741013
Opioid use disorders	ISOVF-Cingulum hippocampus L	Simple mode	6	0.0356537	0.0627224	1.03629689749386(0.916418343679454,1.17185700958756)	0.0356536833734435(-0.0872823114933,0.158589678240187)	0.594317
Opioid use disorders	ISOVF-Cingulum hippocampus L	Weighted mode	6	0.034088	0.0598733	1.03467561873869(0.920108402415731,1.1635081618661)	0.0340879657468957(-0.0832637871675577,0.151439718661349)	0.593752
Opioid use disorders	ISOVF-Cingulum hippocampus R	IVW(MRE)	6	-0.00248057	0.0348035	0.997522502334911(0.931745586362505,1.06794296343183)	-0.00248057174082281(-0.0706954775671734,0.0657343340855278)	0.94318
Opioid use disorders	ISOVF-Cingulum hippocampus R	MR Egger	6	0.0913913	0.0703931	1.09569768354293(0.954489021009622,1.25779698592178)	0.0913913142925641(-0.0465791382296617,0.22936176681479)	0.263981
Opioid use disorders	ISOVF-Cingulum hippocampus R	Weighted median	6	0.0111296	0.0368377	1.011191750857(0.940755159025518,1.08690209901204)	0.011129586601268(-0.0610723655740993,0.0833315387766353)	0.762557
Opioid use disorders	ISOVF-Cingulum hippocampus R	Simple mode	6	0.0528065	0.0631908	1.05422564467402(0.931417689059448,1.19322589955387)	0.0528065113373803(-0.0710474567101373,0.176660479384898)	0.441433
Opioid use disorders	ISOVF-Cingulum hippocampus R	Weighted mode	6	0.0481467	0.0653952	1.04932460309878(0.92309061508085,1.19282127310109)	0.0481467220609301(-0.0800278747792901,0.17632131890115)	0.494652
Opioid use disorders	ISOVF-Corticospinal tract L	IVW(MRE)	6	0.00884383	0.0278221	1.00888304723564(0.955340498387168,1.06542641573118)	0.00884382507528406(-0.0456874592339032,0.0633751093844713)	0.750583
Opioid use disorders	ISOVF-Corticospinal tract L	MR Egger	6	0.0888589	0.0587891	1.09292648530478(0.973976881693403,1.22640313618519)	0.088858947375908(-0.0263677110490094,0.204085605800825)	0.205196
Opioid use disorders	ISOVF-Corticospinal tract L	Weighted median	6	-0.00398255	0.0363478	0.996025369854666(0.927535490875797,1.06957259010908)	-0.00398254998030568(-0.075224220137438,0.0672591201768267)	0.912752
Opioid use disorders	ISOVF-Corticospinal tract L	Simple mode	6	-0.0162863	0.05493	0.983845583380925(0.88342470181691,1.09568153340901)	-0.0162863217026955(-0.123949217999971,0.0913765745945804)	0.778775
Opioid use disorders	ISOVF-Corticospinal tract L	Weighted mode	6	-0.0133164	0.0446379	0.986771899887299(0.904107776254811,1.07699414603062)	-0.0133163707282301(-0.100806704175472,0.0741739627190121)	0.777459
Opioid use disorders	ISOVF-Corticospinal tract R	IVW(MRE)	6	0.00302566	0.0346724	1.00303024161951(0.937130919664984,1.07356362328003)	0.00302565969127253(-0.0649322843428117,0.0709836037253568)	0.930462
Opioid use disorders	ISOVF-Corticospinal tract R	MR Egger	6	0.111213	0.0632217	1.11763304794399(0.987378810566737,1.26507032203742)	0.111213098981537(-0.0127015132147242,0.235127711177798)	0.153379
Opioid use disorders	ISOVF-Corticospinal tract R	Weighted median	6	-0.0266271	0.0345931	0.973724270192517(0.909891764123237,1.04203487903373)	-0.0266271055686031(-0.0944296270691413,0.0411754159319351)	0.441465
Opioid use disorders	ISOVF-Corticospinal tract R	Simple mode	6	-0.0402341	0.0477971	0.960564497052495(0.87466308599228,1.05490235929067)	-0.0402341495719422(-0.133916511353473,0.0534482122095884)	0.438312
Opioid use disorders	ISOVF-Corticospinal tract R	Weighted mode	6	-0.0421426	0.0431925	0.958733091457563(0.880909921469165,1.04343147721938)	-0.0421425624848056(-0.126799904051887,0.0425147790822758)	0.374028
Opioid use disorders	ISOVF-External capsule L	IVW(MRE)	6	-0.0148749	0.0237285	0.985235165111548(0.940463171314859,1.03213858892025)	-0.0148749199992723(-0.0613827896309942,0.0316329496324495)	0.530738
Opioid use disorders	ISOVF-External capsule L	MR Egger	6	-0.0118031	0.059793	0.988266243557584(0.87897630572073,1.11114504657163)	-0.0118031402517471(-0.128997337609391,0.105391057105897)	0.85314
Opioid use disorders	ISOVF-External capsule L	Weighted median	6	-0.0195474	0.0334403	0.980642387763557(0.918429195317706,1.04706982049493)	-0.0195474243443955(-0.0850904645953346,0.0459956159065436)	0.558853
Opioid use disorders	ISOVF-External capsule L	Simple mode	6	-0.0192902	0.0427554	0.980894627226093(0.902044991982635,1.06663667363893)	-0.0192902388189645(-0.103090879916668,0.0645104022787391)	0.670757
Opioid use disorders	ISOVF-External capsule L	Weighted mode	6	-0.0233102	0.0381543	0.976959355288555(0.906564958522706,1.05281984805717)	-0.0233102293517496(-0.0980925927525943,0.0514721340490951)	0.567939
Opioid use disorders	ISOVF-External capsule R	IVW(MRE)	6	0.0113622	0.0229016	1.0114269907174(0.967030739660823,1.05786146768246)	0.0113621957990622(-0.0335249953465813,0.0562493869447057)	0.619802
Opioid use disorders	ISOVF-External capsule R	MR Egger	6	0.0107238	0.0587906	1.01078154608204(0.900769675826031,1.1342292722755)	0.010723839620131(-0.104505685766773,0.125953365007035)	0.864134
Opioid use disorders	ISOVF-External capsule R	Weighted median	6	0.00883285	0.0340937	1.00887197103298(0.943658610748982,1.07859202718249)	0.00883284633647034(-0.0579908194003088,0.0756565120732495)	0.795577
Opioid use disorders	ISOVF-External capsule R	Simple mode	6	-0.0162836	0.0432226	0.983848281899511(0.903933234089595,1.0708284697282)	-0.016283578879095(-0.100999777413037,0.0684326196548474)	0.721827
Opioid use disorders	ISOVF-External capsule R	Weighted mode	6	0.00487267	0.041595	1.00488456472407(0.926210704395453,1.09024111212338)	0.00487267394293414(-0.0766535276761505,0.0863988755620188)	0.911305
Opioid use disorders	ISOVF-Fornix cres+Stria terminalis L	IVW(MRE)	6	-0.0287348	0.0283452	0.971674137314747(0.919163345090133,1.02718481341722)	-0.0287347804066202(-0.0842914302116572,0.0268218693984168)	0.310705
Opioid use disorders	ISOVF-Fornix cres+Stria terminalis L	MR Egger	6	0.040586	0.060086	1.04142090945216(0.925720935424527,1.17158148761839)	0.0405860397591907(-0.0771824553879653,0.158354534906347)	0.536415
Opioid use disorders	ISOVF-Fornix cres+Stria terminalis L	Weighted median	6	-0.0529871	0.034819	0.94839224244997(0.885828137449424,1.01537511342671)	-0.0529871044426759(-0.121232322983511,0.0152581140981588)	0.128062
Opioid use disorders	ISOVF-Fornix cres+Stria terminalis L	Simple mode	6	-0.0685247	0.0557685	0.933770376611404(0.837083837560238,1.04162459853283)	-0.0685247204316835(-0.177831049159626,0.0407816082962592)	0.273844
Opioid use disorders	ISOVF-Fornix cres+Stria terminalis L	Weighted mode	6	-0.0716859	0.0509013	0.930823253177429(0.842440385030589,1.0284786247805)	-0.0716858659392824(-0.171452378866809,0.0280806469882442)	0.218071
Opioid use disorders	ISOVF-Fornix cres+Stria terminalis R	IVW(MRE)	6	-0.027955	0.0304952	0.97243213142904(0.916012194407023,1.03232714150467)	-0.0279549936584483(-0.0877256017251967,0.0318156144083001)	0.359299
Opioid use disorders	ISOVF-Fornix cres+Stria terminalis R	MR Egger	6	-0.00754065	0.076028	0.992487707469421(0.855084031724982,1.15197081565279)	-0.00754065191873(-0.15655553215553,0.14147422831807)	0.925765
Opioid use disorders	ISOVF-Fornix cres+Stria terminalis R	Weighted median	6	-0.0289137	0.0339351	0.971500323627527(0.908985200549862,1.03831490131793)	-0.0289136770432086(-0.0954264659604493,0.0375991118740321)	0.394198
Opioid use disorders	ISOVF-Fornix cres+Stria terminalis R	Simple mode	6	-0.0276297	0.0413298	0.972748518477313(0.897056802271337,1.05482693827631)	-0.0276296901437552(-0.108636094211056,0.053376713923546)	0.533422
Opioid use disorders	ISOVF-Fornix cres+Stria terminalis R	Weighted mode	6	-0.0256393	0.0389841	0.97468660214378(0.90298602410723,1.05208048301506)	-0.0256392933538617(-0.102048202864072,0.0507696161563481)	0.539808
Opioid use disorders	ISOVF-Fornix	IVW(MRE)	6	-0.00551302	0.0312427	0.994502143932228(0.935430317565233,1.05730431835916)	-0.00551302490136551(-0.0667486228779429,0.0557225730752118)	0.859934
Opioid use disorders	ISOVF-Fornix	MR Egger	6	-0.0767797	0.0679899	0.926093877257368(0.810551925345017,1.05810601724069)	-0.0767796701468827(-0.210039874041116,0.0564805337473504)	0.321916
Opioid use disorders	ISOVF-Fornix	Weighted median	6	-0.0050335	0.0363931	0.994979151737703(0.926478903085602,1.06854404249851)	-0.00503349507049635(-0.0763640040657843,0.0662970139247916)	0.889996
Opioid use disorders	ISOVF-Fornix	Simple mode	6	0.0335058	0.0546169	1.03407346013231(0.929095942146126,1.15091227121282)	0.0335058181780777(-0.0735432708547663,0.140554907210922)	0.566397
Opioid use disorders	ISOVF-Fornix	Weighted mode	6	0.00721447	0.0486514	1.00724055789045(0.915630549001408,1.10801626547511)	0.00721447089839516(-0.0881423264522345,0.102571268249025)	0.88791
Opioid use disorders	ISOVF-Genu of corpus callosum	IVW(MRE)	6	9.58219e-05	0.0192421	1.00009582651404(0.963080167136189,1.03853417019786)	9.58219229716622E-05(-0.0376186233631125,0.0378102672090558)	0.996027
Opioid use disorders	ISOVF-Genu of corpus callosum	MR Egger	6	0.0268978	0.0587911	1.02726285848434(0.915456303732848,1.15272457693334)	0.0268978460886204(-0.0883326454082412,0.142128337585482)	0.671048
Opioid use disorders	ISOVF-Genu of corpus callosum	Weighted median	6	-0.00648846	0.0326748	0.993532547428918(0.931898738884343,1.05924268551146)	-0.00648845715554291(-0.070531119465031,0.0575542051539452)	0.842594
Opioid use disorders	ISOVF-Genu of corpus callosum	Simple mode	6	-0.015781	0.046934	0.984342891099045(0.89783270112155,1.07918872418755)	-0.0157809760661855(-0.107771529682626,0.0762095775502545)	0.750343
Opioid use disorders	ISOVF-Genu of corpus callosum	Weighted mode	6	-0.0183501	0.0418796	0.981817241040727(0.904444687323711,1.06580878666802)	-0.0183500968679151(-0.100434128782076,0.0637339350462463)	0.679551
Opioid use disorders	ISOVF-Inferior cerebellar peduncle L	IVW(MRE)	6	-0.0589976	0.0151851	0.942709077860242(0.915064865886223,0.971188424570775)	-0.058997550987867(-0.0887603245403802,-0.0292347774353538)	0.000102233
Opioid use disorders	ISOVF-Inferior cerebellar peduncle L	MR Egger	6	-0.0134085	0.0587902	0.986680967842402(0.879292787860206,1.10718448478529)	-0.013408526002317(-0.128637344768649,0.101820292764015)	0.830773
Opioid use disorders	ISOVF-Inferior cerebellar peduncle L	Weighted median	6	-0.0585063	0.033238	0.943172297756923(0.883686621572022,1.00666227318637)	-0.0585063006770197(-0.123652779678782,0.00664017832474309)	0.07837
Opioid use disorders	ISOVF-Inferior cerebellar peduncle L	Simple mode	6	-0.0645576	0.0469969	0.93748212503823(0.854984799957757,1.02793960174452)	-0.0645575879452298(-0.156671588030589,0.0275564121401298)	0.227938
Opioid use disorders	ISOVF-Inferior cerebellar peduncle L	Weighted mode	6	-0.0566915	0.0445862	0.944885529234064(0.865818112623771,1.03117346511772)	-0.0566914919112456(-0.144080424091704,0.0306974402692126)	0.259484
Opioid use disorders	ISOVF-Inferior cerebellar peduncle R	IVW(MRE)	6	-0.0630161	0.0299799	0.938928334210016(0.885345942822387,0.995753607874447)	-0.0630161240815838(-0.121776814509579,-0.00425543365358844)	0.0355583
Opioid use disorders	ISOVF-Inferior cerebellar peduncle R	MR Egger	6	-0.0115883	0.0699209	0.988478618824697(0.861885231160582,1.1336659969888)	-0.011588266524771(-0.148633159687819,0.125456626638277)	0.876406
Opioid use disorders	ISOVF-Inferior cerebellar peduncle R	Weighted median	6	-0.0328243	0.0357433	0.967708611978481(0.902234207049212,1.03793444139083)	-0.0328242577047672(-0.102881139575624,0.0372326241660901)	0.358445
Opioid use disorders	ISOVF-Inferior cerebellar peduncle R	Simple mode	6	-0.0340918	0.0526384	0.966482748687529(0.871740789720839,1.07152139090535)	-0.0340918297558253(-0.13726315875797,0.0690794992463189)	0.545764
Opioid use disorders	ISOVF-Inferior cerebellar peduncle R	Weighted mode	6	-0.0340918	0.0461734	0.966482748687529(0.882857335514012,1.0580292714754)	-0.0340918297558253(-0.124591659365983,0.0564079998543328)	0.493482
Opioid use disorders	ISOVF-Medial lemniscus L	IVW(MRE)	6	-2.17094e-05	0.0301469	0.999978290821374(0.942603374948602,1.06084553555578)	-2.17094142731986E-05(-0.0591096840314839,0.0590662652029375)	0.999425
Opioid use disorders	ISOVF-Medial lemniscus L	MR Egger	6	-0.000524949	0.0759974	0.99947518835332(0.861155847759171,1.16001145986907)	-0.00052494940851399(-0.149479783083978,0.14842988426695)	0.994819
Opioid use disorders	ISOVF-Medial lemniscus L	Weighted median	6	-0.0013825	0.0351419	0.998618459870547(0.932150910491286,1.06982551555803)	-0.00138249533588952(-0.0702605562763677,0.0674955656045887)	0.968619
Opioid use disorders	ISOVF-Medial lemniscus L	Simple mode	6	-0.0321266	0.0496945	0.968383948347967(0.878510064652003,1.06745216605967)	-0.0321266294914117(-0.129527914787711,0.0652746558048876)	0.546466
Opioid use disorders	ISOVF-Medial lemniscus L	Weighted mode	6	0.0118278	0.047296	1.01189800725485(0.922311379711208,1.11018642902026)	0.0118277824412829(-0.0808723904112813,0.104527955293847)	0.812476
Opioid use disorders	ISOVF-Medial lemniscus R	IVW(MRE)	6	0.0191682	0.0331479	1.01935307847997(0.955231434472774,1.0877790042369)	0.0191681892986013(-0.0458016280988764,0.084138006696079)	0.563086
Opioid use disorders	ISOVF-Medial lemniscus R	MR Egger	6	0.0507566	0.0816824	1.05206681385283(0.896424862468469,1.23473213110417)	0.0507566235657153(-0.109340801531398,0.210854048662829)	0.568003
Opioid use disorders	ISOVF-Medial lemniscus R	Weighted median	6	0.0177842	0.0353978	1.01794328620147(0.949712890248527,1.09107557090384)	0.0177842055758953(-0.0515955608564816,0.0871639720082722)	0.61538
Opioid use disorders	ISOVF-Medial lemniscus R	Simple mode	6	0.0222991	0.0493573	1.02254954163978(0.928261988438979,1.12641428619315)	0.0222990592425354(-0.0744412709111433,0.119039389396214)	0.670344
Opioid use disorders	ISOVF-Medial lemniscus R	Weighted mode	6	0.0213189	0.0481703	1.02154773130138(0.929512637720416,1.12269562024061)	0.0213188608616946(-0.0730948756565669,0.115732597379956)	0.676564
Opioid use disorders	ISOVF-Middle cerebellar peduncle	IVW(MRE)	6	0.0186628	0.0222846	1.0188380297241(0.975295232197924,1.06432482856784)	0.0186627913849769(-0.025015051565359,0.0623406343353128)	0.402326
Opioid use disorders	ISOVF-Middle cerebellar peduncle	MR Egger	6	0.0684747	0.0587898	1.07087357699453(0.954322886228456,1.20165851039911)	0.0684747424761919(-0.0467532096307841,0.183702694583168)	0.308852
Opioid use disorders	ISOVF-Middle cerebellar peduncle	Weighted median	6	0.00923502	0.0338797	1.00927779918368(0.944434289450647,1.07857337170336)	0.00923502476957107(-0.057169166244129,0.0756392157832711)	0.785174
Opioid use disorders	ISOVF-Middle cerebellar peduncle	Simple mode	6	0.0226373	0.0489656	1.02289545520497(0.929289116123653,1.12593066476823)	0.0226372874217513(-0.07333537639569,0.118609951239193)	0.66328
Opioid use disorders	ISOVF-Middle cerebellar peduncle	Weighted mode	6	0.014781	0.0477816	1.01489080588045(0.924159174383749,1.11453024155443)	0.0147810262932095(-0.0788709555275694,0.108433008113988)	0.769535
Opioid use disorders	ISOVF-Pontine crossing tract	IVW(MRE)	6	-0.00936687	0.0342974	0.990676864783642(0.926269788921601,1.05956241060197)	-0.00936686766944272(-0.0765897380423258,0.0578560027034404)	0.784771
Opioid use disorders	ISOVF-Pontine crossing tract	MR Egger	6	0.0600253	0.0773097	1.06186341086442(0.912559826757857,1.23559450051467)	0.0600252995428765(-0.0915016321044333,0.211552231190186)	0.48085
Opioid use disorders	ISOVF-Pontine crossing tract	Weighted median	6	-0.0290597	0.0358582	0.971358438055784(0.905433215965795,1.04208372141035)	-0.029059735598563(-0.0993417581436094,0.0412222869464834)	0.417706
Opioid use disorders	ISOVF-Pontine crossing tract	Simple mode	6	-0.053126	0.0499862	0.948260508975092(0.859762556716161,1.04586782229289)	-0.0531260159803743(-0.151099024698007,0.044846992737258)	0.33648
Opioid use disorders	ISOVF-Pontine crossing tract	Weighted mode	6	-0.0447043	0.0451153	0.956280167692401(0.87535105151742,1.04469144983212)	-0.0447043464253949(-0.133130271350224,0.0437215784994347)	0.367238
Opioid use disorders	ISOVF-Posterior corona radiata L	IVW(MRE)	6	0.00260785	0.0235485	1.00261124882203(0.957387364465359,1.04997136329016)	0.00260784543526089(-0.0435471998700015,0.0487628907405233)	0.91182
Opioid use disorders	ISOVF-Posterior corona radiata L	MR Egger	6	0.0571297	0.0587908	1.05879313218744(0.943555320921352,1.188105108318)	0.0571297049382105(-0.0581002821654985,0.172359692041919)	0.386203
Opioid use disorders	ISOVF-Posterior corona radiata L	Weighted median	6	-0.0080235	0.0335562	0.992008604230797(0.928863381221594,1.05944651362369)	-0.00802349811512497(-0.0737936110240277,0.0577466147937777)	0.811023
Opioid use disorders	ISOVF-Posterior corona radiata L	Simple mode	6	-0.0143216	0.044731	0.985780473948666(0.903034714183049,1.0761082908065)	-0.0143215922222371(-0.101994283133475,0.0733510986890006)	0.761785
Opioid use disorders	ISOVF-Posterior corona radiata L	Weighted mode	6	-0.0189617	0.042945	0.981216974620391(0.902006179080705,1.06738376478134)	-0.0189616668897275(-0.103133908520909,0.0652105747414541)	0.677268
Opioid use disorders	ISOVF-Posterior corona radiata R	IVW(MRE)	6	0.0098898	0.0235477	1.00993886327104(0.964385945811418,1.05764347974504)	0.00988979760625538(-0.0362637057682242,0.0560433009807349)	0.674493
Opioid use disorders	ISOVF-Posterior corona radiata R	MR Egger	6	0.0249488	0.0587903	1.02526260639814(0.913675210572978,1.15047820047466)	0.024948781140443(-0.0902801201620938,0.14017768244298)	0.693126
Opioid use disorders	ISOVF-Posterior corona radiata R	Weighted median	6	0.00806092	0.0345053	1.0080934949453(0.942170078942468,1.07862955666318)	0.00806091826981395(-0.0595694698087858,0.0756913063484137)	0.815285
Opioid use disorders	ISOVF-Posterior corona radiata R	Simple mode	6	0.0343644	0.0546941	1.0349616528159(0.929753215926185,1.15207520065676)	0.034364375611532(-0.0728360872679782,0.141564838491042)	0.557386
Opioid use disorders	ISOVF-Posterior corona radiata R	Weighted mode	6	-0.0223152	0.0444127	0.977931939145796(0.896403969248052,1.06687488053371)	-0.022315203244411(-0.109364109077605,0.0647337025887825)	0.636693
Opioid use disorders	ISOVF-Posterior limb of internal capsule L	IVW(MRE)	6	0.0207725	0.0318293	1.0209897039593(0.959240973759753,1.08671335368955)	0.0207724548606689(-0.0416129595842531,0.0831578693055909)	0.514001
Opioid use disorders	ISOVF-Posterior limb of internal capsule L	MR Egger	6	0.00279443	0.0796088	1.00279834232232(0.857924847165228,1.17213590291402)	0.00279443425148808(-0.153238774046983,0.158827642549959)	0.97368
Opioid use disorders	ISOVF-Posterior limb of internal capsule L	Weighted median	6	0.0327175	0.0362747	1.03325865021139(0.962346366931583,1.10939623707497)	0.0327175462221229(-0.0383808443330108,0.103815936777257)	0.367089
Opioid use disorders	ISOVF-Posterior limb of internal capsule L	Simple mode	6	0.0639317	0.0520294	1.06601963838282(0.962668857501578,1.18046601441656)	0.0639317480719142(-0.0380457918420809,0.165909287985909)	0.273834
Opioid use disorders	ISOVF-Posterior limb of internal capsule L	Weighted mode	6	0.0488815	0.0486268	1.05009586992374(0.954634225383949,1.15510350112097)	0.0488814646906922(-0.0464270219376605,0.144189951319045)	0.360922
Opioid use disorders	ISOVF-Posterior limb of internal capsule R	IVW(MRE)	6	0.00470543	0.0156515	1.00471651559238(0.974362799676684,1.03601582186742)	0.00470542768323753(-0.0259715604270022,0.0353824157934773)	0.763691
Opioid use disorders	ISOVF-Posterior limb of internal capsule R	MR Egger	6	-0.0011385	0.0587911	0.998862143351539(0.890146616739847,1.12085533175983)	-0.00113850449882455(-0.116369091913811,0.114092082916161)	0.985477
Opioid use disorders	ISOVF-Posterior limb of internal capsule R	Weighted median	6	0.0167547	0.0344452	1.01689588475767(0.950508858834511,1.0879196241317)	0.0167547369562147(-0.0507577969134861,0.0842672708259155)	0.626671
Opioid use disorders	ISOVF-Posterior limb of internal capsule R	Simple mode	6	0.0281305	0.0443426	1.02852993555427(0.942913279184,1.1219205961833)	0.0281305357196463(-0.0587809632667967,0.115042034706089)	0.553713
Opioid use disorders	ISOVF-Posterior limb of internal capsule R	Weighted mode	6	0.0196438	0.0387015	1.01983802440687(0.945339569859055,1.10020740608709)	0.0196438150850845(-0.0562110828489167,0.0954987130190857)	0.633343
Opioid use disorders	ISOVF-Posterior thalamic radiation L	IVW(MRE)	6	-0.0220939	0.0131153	0.978148367104492(0.95332449954788,1.003618629882)	-0.0220939158474798(-0.0477999300877979,0.0036120983928383)	0.0920678
Opioid use disorders	ISOVF-Posterior thalamic radiation L	MR Egger	6	-0.0395204	0.0587909	0.961250356012337(0.856628893263858,1.07864940606111)	-0.0395203877984125(-0.15475048419944,0.0757097086026148)	0.538276
Opioid use disorders	ISOVF-Posterior thalamic radiation L	Weighted median	6	-0.0175068	0.0336097	0.982645583032882(0.919999911532454,1.04955699424539)	-0.0175067701008247(-0.0833817050994315,0.0483681648977821)	0.602447
Opioid use disorders	ISOVF-Posterior thalamic radiation L	Simple mode	6	-0.00532939	0.046116	0.994684789528373(0.908721331068707,1.08878024174421)	-0.00532938645735051(-0.0957167982868383,0.0850580253721372)	0.912495
Opioid use disorders	ISOVF-Posterior thalamic radiation L	Weighted mode	6	-0.0106988	0.0412111	0.989358230117575(0.91258644808784,1.07258847592175)	-0.0106987984664319(-0.0914724603823073,0.0700748634494435)	0.805515
Opioid use disorders	ISOVF-Posterior thalamic radiation R	IVW(MRE)	6	0.00704159	0.0122144	1.00706643646979(0.983243333616319,1.03146675170819)	0.00704158620744923(-0.0168986476410088,0.0309818200559073)	0.564278
Opioid use disorders	ISOVF-Posterior thalamic radiation R	MR Egger	6	-0.03586	0.0587911	0.964775369692287(0.859769812339498,1.08260548417272)	-0.0358599822609896(-0.151090585632285,0.0793706211103057)	0.574842
Opioid use disorders	ISOVF-Posterior thalamic radiation R	Weighted median	6	0.00252357	0.0311888	1.00252676160821(0.943077843966587,1.06572316820992)	0.00252357471332163(-0.0586064504804059,0.0636535999070492)	0.935511
Opioid use disorders	ISOVF-Posterior thalamic radiation R	Simple mode	6	0.000976647	0.0424126	1.00097712439238(0.921131980610341,1.0877433686462)	0.000976647317089935(-0.0821519515707615,0.0841052462049413)	0.982519
Opioid use disorders	ISOVF-Posterior thalamic radiation R	Weighted mode	6	0.00179201	0.044768	1.00179362104589(0.917637059660083,1.09366818678835)	0.00179201442848309(-0.0859533263843609,0.089537355241327)	0.969619
Opioid use disorders	ISOVF-Retrolenticular part of internal capsule L	IVW(MRE)	6	-0.0117723	0.020084	0.988296695327797(0.950148606775508,1.02797641445852)	-0.0117723274001893(-0.0511368784364181,0.0275922236360395)	0.557771
Opioid use disorders	ISOVF-Retrolenticular part of internal capsule L	MR Egger	6	-6.04926e-05	0.0587902	0.999939509260892(0.891108239545346,1.12206236886673)	-6.04925687467545E-05(-0.115289377918336,0.115168392780843)	0.999228
Opioid use disorders	ISOVF-Retrolenticular part of internal capsule L	Weighted median	6	-0.0223079	0.033425	0.977939088144161(0.915924842309417,1.0441521137355)	-0.0223078929481131(-0.0878209675548316,0.0432051816586054)	0.504516
Opioid use disorders	ISOVF-Retrolenticular part of internal capsule L	Simple mode	6	-0.0377347	0.0499918	0.962968341266025(0.873088198334232,1.06210120357812)	-0.0377347428375715(-0.135718699225884,0.0602492135507406)	0.484373
Opioid use disorders	ISOVF-Retrolenticular part of internal capsule L	Weighted mode	6	-0.0364534	0.0391064	0.964203031738117(0.893059619380324,1.04101391020016)	-0.0364533927113513(-0.11310193731031,0.0401951518876077)	0.394042
Opioid use disorders	ISOVF-Retrolenticular part of internal capsule R	IVW(MRE)	6	-0.00258432	0.0249653	0.99741902048279(0.949788219174142,1.04743845242246)	-0.00258431598698766(-0.0515162464246226,0.0463476144506473)	0.917553
Opioid use disorders	ISOVF-Retrolenticular part of internal capsule R	MR Egger	6	-0.0556129	0.0587895	0.945905209383838(0.842956117425929,1.06142733487915)	-0.0556129164477639(-0.170840377583211,0.059614544687683)	0.39773
Opioid use disorders	ISOVF-Retrolenticular part of internal capsule R	Weighted median	6	0.0194755	0.0348342	1.01966636302079(0.952372094169058,1.09171562065056)	0.0194754787112588(-0.0487994653351771,0.0877504227576947)	0.576099
Opioid use disorders	ISOVF-Retrolenticular part of internal capsule R	Simple mode	6	0.0224494	0.0486028	1.02270325646982(0.929775476115745,1.1249188407974)	0.0224493730134943(-0.0728121455136447,0.117710891540633)	0.663558
Opioid use disorders	ISOVF-Retrolenticular part of internal capsule R	Weighted mode	6	0.0218303	0.0464382	1.02207029918496(0.93315073675376,1.11946297134167)	0.021830275311133(-0.069188529819195,0.112849080441461)	0.658078
Opioid use disorders	ISOVF-Sagittal stratum L	IVW(MRE)	6	-0.0294652	0.0364243	0.970964621412888(0.9040623314957,1.04281780491366)	-0.0294652465627389(-0.100856970197376,0.041926477071898)	0.418548
Opioid use disorders	ISOVF-Sagittal stratum L	MR Egger	6	-0.0515373	0.0909931	0.949768179589927(0.79462586472839,1.13520039430116)	-0.0515373456499244(-0.229883885504178,0.126809194204329)	0.601398
Opioid use disorders	ISOVF-Sagittal stratum L	Weighted median	6	-0.0204912	0.0350714	0.979717358800844(0.914634255636275,1.04943161402584)	-0.0204911583023994(-0.0892310142322894,0.0482486976274906)	0.559038
Opioid use disorders	ISOVF-Sagittal stratum L	Simple mode	6	-0.0304135	0.0455236	0.97004429098466(0.887239929565453,1.06057662095168)	-0.0304135477182032(-0.119639837685678,0.0588127422492718)	0.533677
Opioid use disorders	ISOVF-Sagittal stratum L	Weighted mode	6	-0.0293008	0.0396439	0.971124308674758(0.898523142494349,1.04959168918118)	-0.0293007975926056(-0.107002816279597,0.0484012210943858)	0.493061
Opioid use disorders	ISOVF-Sagittal stratum R	IVW(MRE)	6	-0.00387604	0.0222624	0.996131463440773(0.953600594284318,1.04055922196794)	-0.00387603870123927(-0.0475103594704095,0.039758282067931)	0.861781
Opioid use disorders	ISOVF-Sagittal stratum R	MR Egger	6	-0.049536	0.0587907	0.951670893817653(0.848092293558784,1.06789968145951)	-0.049536003730085(-0.164765812368673,0.0656938049085033)	0.446895
Opioid use disorders	ISOVF-Sagittal stratum R	Weighted median	6	0.00410434	0.0321807	1.00411277437617(0.942735195446601,1.069486392929)	0.00410434003741096(-0.0589698465505311,0.067178526625353)	0.898513
Opioid use disorders	ISOVF-Sagittal stratum R	Simple mode	6	0.00318899	0.044229	1.00319407530065(0.919891141147633,1.09404070514557)	0.00318898507828841(-0.0834999407795169,0.0898779109360937)	0.945316
Opioid use disorders	ISOVF-Sagittal stratum R	Weighted mode	6	0.00742685	0.036288	1.00745449589142(0.938288716638153,1.08171881777328)	0.00742684845039632(-0.0636975770827976,0.0785512739835902)	0.845905
Opioid use disorders	ISOVF-Splenium of corpus callosum	IVW(MRE)	6	-0.0224486	0.026403	0.977801476390399(0.928487447870665,1.02973468238466)	-0.0224486189283215(-0.0741984169984021,0.0293011791417591)	0.395197
Opioid use disorders	ISOVF-Splenium of corpus callosum	MR Egger	6	-0.0310599	0.0663853	0.969417503214979(0.851143107558331,1.10412724628115)	-0.0310599000138526(-0.161175000553404,0.0990552005256989)	0.664229
Opioid use disorders	ISOVF-Splenium of corpus callosum	Weighted median	6	-0.0412935	0.0335872	0.959547457153054(0.898413963998624,1.02484084110953)	-0.0412935044625005(-0.10712433249234,0.0245373235673387)	0.218906
Opioid use disorders	ISOVF-Splenium of corpus callosum	Simple mode	6	-0.0542982	0.0531278	0.947149590220338(0.853483771455379,1.05109479085327)	-0.0542982360528905(-0.158428751040447,0.0498322789346656)	0.353645
Opioid use disorders	ISOVF-Splenium of corpus callosum	Weighted mode	6	-0.0495422	0.0450165	0.951665018474863(0.871295172668762,1.03944832451524)	-0.0495421774619547(-0.137774470138113,0.038690115214204)	0.321239
Opioid use disorders	ISOVF-Superior cerebellar peduncle L	IVW(MRE)	6	0.014155	0.0326775	1.01425566610298(0.951331372254144,1.08134198684577)	0.0141550095842386(-0.0498928310162795,0.0782028501847567)	0.664889
Opioid use disorders	ISOVF-Superior cerebellar peduncle L	MR Egger	6	0.0629603	0.0777477	1.06498450862391(0.914456638166168,1.24029063410093)	0.0629602531625583(-0.0894252281680394,0.215345734493156)	0.463476
Opioid use disorders	ISOVF-Superior cerebellar peduncle L	Weighted median	6	0.0275557	0.0347365	1.02793885331176(0.960282435280304,1.10036198448164)	0.0275556840496566(-0.0405278343726109,0.0956392024719241)	0.427616
Opioid use disorders	ISOVF-Superior cerebellar peduncle L	Simple mode	6	0.0812049	0.0661581	1.08459315814975(0.952690717518826,1.23475782546606)	0.0812049472265646(-0.0484649636580836,0.210874858111213)	0.274291
Opioid use disorders	ISOVF-Superior cerebellar peduncle L	Weighted mode	6	-0.058768	0.0555188	0.94292554957029(0.845704847531988,1.05132256794685)	-0.0587679500801946(-0.167584860234524,0.0500489600741349)	0.338252
Opioid use disorders	ISOVF-Superior cerebellar peduncle R	IVW(MRE)	6	0.00378511	0.0327116	1.00379227935346(0.941454129674557,1.07025813401863)	0.00378510678997422(-0.060329652544931,0.0678998661248795)	0.907881
Opioid use disorders	ISOVF-Superior cerebellar peduncle R	MR Egger	6	0.0373502	0.0803092	1.03805646039034(0.886870936669649,1.21501468861359)	0.0373501767040611(-0.120055812705218,0.194756166113341)	0.666065
Opioid use disorders	ISOVF-Superior cerebellar peduncle R	Weighted median	6	-0.0191158	0.0365869	0.98106573234948(0.913176393283462,1.05400224783478)	-0.0191158162084499(-0.0908262152043621,0.0525945827874623)	0.601339
Opioid use disorders	ISOVF-Superior cerebellar peduncle R	Simple mode	6	0.0905314	0.0667857	1.09475583295849(0.960435248029276,1.24786167131603)	0.0905313548043717(-0.040368713903609,0.221431423512352)	0.233256
Opioid use disorders	ISOVF-Superior cerebellar peduncle R	Weighted mode	6	-0.0516186	0.0493431	0.949691041398913(0.862145727859936,1.04612601439449)	-0.0516185668629986(-0.148330964764957,0.0450938310389598)	0.343421
Opioid use disorders	ISOVF-Superior corona radiata L	IVW(MRE)	6	-0.00565376	0.018614	0.994362188273411(0.958738280330399,1.03130977635225)	-0.00565376417330244(-0.0421371502810958,0.0308296219344909)	0.761328
Opioid use disorders	ISOVF-Superior corona radiata L	MR Egger	6	0.0149522	0.0587909	1.01506453676716(0.90458592135945,1.13903609317052)	0.0149521934942647(-0.100277985447245,0.130182372435775)	0.811781
Opioid use disorders	ISOVF-Superior corona radiata L	Weighted median	6	-0.0288606	0.0344806	0.971551912144753(0.908062146711316,1.03948074634611)	-0.0288605765487505(-0.0964424592083293,0.0387213061108282)	0.402587
Opioid use disorders	ISOVF-Superior corona radiata L	Simple mode	6	-0.0263907	0.0455943	0.973954455151293(0.890692951675355,1.06499919969592)	-0.0263907370578697(-0.115755521817619,0.0629740477018792)	0.587807
Opioid use disorders	ISOVF-Superior corona radiata L	Weighted mode	6	-0.0313044	0.0420883	0.969180547769264(0.892438677939354,1.05252154281704)	-0.0313043606402059(-0.113797475880059,0.0511887545996473)	0.490464
Opioid use disorders	ISOVF-Superior corona radiata R	IVW(MRE)	6	0.01841	0.015502	1.01858054902839(0.988097600529975,1.05000390073056)	0.0184100394961225(-0.0119738001517681,0.0487938791440131)	0.234993
Opioid use disorders	ISOVF-Superior corona radiata R	MR Egger	6	0.0101025	0.0587909	1.0101536972278(0.900209659060084,1.13352537573127)	0.0101024947487295(-0.105127588276311,0.12533257777377)	0.871908
Opioid use disorders	ISOVF-Superior corona radiata R	Weighted median	6	0.0219855	0.0341871	1.02222899812066(0.955977263275577,1.09307215217475)	0.0219855352931004(-0.0450211493981028,0.0889922199843036)	0.520163
Opioid use disorders	ISOVF-Superior corona radiata R	Simple mode	6	0.0257423	0.0453054	1.02607646655891(0.938890609623337,1.12135844627138)	0.0257422727812946(-0.0630563032339008,0.11454084879649)	0.594469
Opioid use disorders	ISOVF-Superior corona radiata R	Weighted mode	6	0.0161925	0.0447483	1.01632428642348(0.930982982948569,1.10948865241639)	0.0161924777800032(-0.0715142801228509,0.103899235682857)	0.732249
Opioid use disorders	ISOVF-Superior fronto-occipital fasciculus L	IVW(MRE)	6	-0.0206433	0.0303599	0.979568288181536(0.922979058805438,1.0396270880217)	-0.0206433266396958(-0.0801487329214568,0.0388620796420652)	0.496534
Opioid use disorders	ISOVF-Superior fronto-occipital fasciculus L	MR Egger	6	-0.069296	0.0715599	0.933050462227228(0.810946387728021,1.07353972868848)	-0.0692959936089331(-0.209553333429133,0.0709613462112665)	0.387699
Opioid use disorders	ISOVF-Superior fronto-occipital fasciculus L	Weighted median	6	-0.0363854	0.0333898	0.964268547298528(0.903183549267747,1.02948490598955)	-0.0363854471308731(-0.101829480143662,0.0290585858819158)	0.275838
Opioid use disorders	ISOVF-Superior fronto-occipital fasciculus L	Simple mode	6	-0.0504768	0.0488407	0.95077602113645(0.863980976381061,1.04629044745235)	-0.0504767634855011(-0.146204528497959,0.0452510015269566)	0.348745
Opioid use disorders	ISOVF-Superior fronto-occipital fasciculus L	Weighted mode	6	-0.0447194	0.0405953	0.956265795507307(0.883127044038164,1.03546174678997)	-0.0447193758002388(-0.124286210994671,0.0348474593941929)	0.320822
Opioid use disorders	ISOVF-Superior fronto-occipital fasciculus R	IVW(MRE)	6	-0.000593888	0.00956732	0.999406288706873(0.980840092612147,1.01832392194209)	-0.000593887609467467(-0.0193458371762843,0.0181580619573494)	0.950503
Opioid use disorders	ISOVF-Superior fronto-occipital fasciculus R	MR Egger	6	-0.0139165	0.0587911	0.98617991919267(0.878844703848208,1.10662421786277)	-0.0139164671995878(-0.129147070570883,0.101314136171707)	0.82451
Opioid use disorders	ISOVF-Superior fronto-occipital fasciculus R	Weighted median	6	-0.00130417	0.0315134	0.998696675773473(0.938877402206223,1.06232725152108)	-0.00130417429223456(-0.063070370378544,0.0604620217940749)	0.966989
Opioid use disorders	ISOVF-Superior fronto-occipital fasciculus R	Simple mode	6	-0.00524875	0.0417131	0.994765000590021(0.916671136158252,1.07951190712307)	-0.00524875003004258(-0.0870065011925138,0.0765090011324286)	0.90477
Opioid use disorders	ISOVF-Superior fronto-occipital fasciculus R	Weighted mode	6	0.00312196	0.0404154	1.00312683982481(0.926730780398943,1.08582069146741)	0.00312196142782999(-0.076092175878034,0.0823360987336939)	0.941423
Opioid use disorders	ISOVF-Superior longitudinal fasciculus L	IVW(MRE)	6	-0.00624489	0.0254624	0.993774573236662(0.94539611717072,1.04462868471182)	-0.00624488553400176(-0.0561512677070434,0.0436614966390398)	0.806256
Opioid use disorders	ISOVF-Superior longitudinal fasciculus L	MR Egger	6	-0.0172889	0.0638925	0.982859720490494(0.8671718584248,1.11398129537713)	-0.0172888745214278(-0.142518099901716,0.10794035085886)	0.800092
Opioid use disorders	ISOVF-Superior longitudinal fasciculus L	Weighted median	6	-0.0297842	0.0333658	0.970654952482348(0.909208179291087,1.03625446651076)	-0.029784226590886(-0.0951811909035556,0.0356127377217836)	0.372041
Opioid use disorders	ISOVF-Superior longitudinal fasciculus L	Simple mode	6	-0.041406	0.0470338	0.95943953286585(0.874946769370317,1.05209168083257)	-0.0414059849408773(-0.133592229480399,0.0507802595986443)	0.418969
Opioid use disorders	ISOVF-Superior longitudinal fasciculus L	Weighted mode	6	-0.0355114	0.0427597	0.965111770695274(0.887523447578926,1.04948295447905)	-0.0355113597956091(-0.119320338174323,0.0482976185831048)	0.444097
Opioid use disorders	ISOVF-Superior longitudinal fasciculus R	IVW(MRE)	6	0.0261118	0.0267971	1.02645570696178(0.973935247001829,1.08180838674629)	0.0261118069713809(-0.0264104590672252,0.078634073009987)	0.329844
Opioid use disorders	ISOVF-Superior longitudinal fasciculus R	MR Egger	6	0.00149234	0.0661428	1.00149345692211(0.879723489471999,1.14011863529958)	0.00149234282442037(-0.128147637395328,0.131132323044168)	0.98308
Opioid use disorders	ISOVF-Superior longitudinal fasciculus R	Weighted median	6	0.0162442	0.0334284	1.01637686784211(0.951918865731948,1.08519956340001)	0.0162442132931503(-0.0492754728941175,0.0817638994804181)	0.627009
Opioid use disorders	ISOVF-Superior longitudinal fasciculus R	Simple mode	6	0.010202	0.0473387	1.01025422548844(0.920736137659167,1.10847566243246)	0.0102020075843201(-0.0825817792585769,0.102985794427217)	0.837884
Opioid use disorders	ISOVF-Superior longitudinal fasciculus R	Weighted mode	6	0.00944948	0.0424851	1.00949426415375(0.928837584833744,1.09715485893235)	0.00944947688611869(-0.0738213834032462,0.0927203371754836)	0.832788
Opioid use disorders	ISOVF-Tapetum L	IVW(MRE)	6	0.0044631	0.0271324	1.00447307351438(0.952451136900826,1.059336396719)	0.00446309905431962(-0.0487164731388157,0.057642671247455)	0.869343
Opioid use disorders	ISOVF-Tapetum L	MR Egger	6	0.0753571	0.0587897	1.07826911616036(0.960913609103741,1.20995714479441)	0.0753570852644905(-0.0398707709271695,0.190584941456151)	0.269164
Opioid use disorders	ISOVF-Tapetum L	Weighted median	6	-0.0171313	0.0362394	0.983014560114875(0.915613922017359,1.05537672829261)	-0.0171313470271937(-0.0881604856705284,0.0538977916161411)	0.636407
Opioid use disorders	ISOVF-Tapetum L	Simple mode	6	-0.0243297	0.0498859	0.975963929682292(0.885054513381976,1.07621121370387)	-0.0243296505447153(-0.122106038829446,0.0734467377400155)	0.64639
Opioid use disorders	ISOVF-Tapetum L	Weighted mode	6	-0.029026	0.0447949	0.971391248571944(0.889741842799797,1.06053341813495)	-0.0290259581990467(-0.11682392260262,0.0587720062045268)	0.545576
Opioid use disorders	ISOVF-Tapetum R	IVW(MRE)	6	0.0393812	0.0269967	1.04016693910561(0.986558927327604,1.09668792328414)	0.0393812186423672(-0.0135322215704565,0.0922946588551909)	0.144635
Opioid use disorders	ISOVF-Tapetum R	MR Egger	6	0.0256114	0.0676218	1.02594218562301(0.898590908089735,1.17134210769892)	0.0256113958655835(-0.106927400258676,0.158150191989843)	0.724123
Opioid use disorders	ISOVF-Tapetum R	Weighted median	6	0.0424557	0.0342489	1.04336985057637(0.975629700928086,1.11581335014319)	0.0424557158238809(-0.0246721693480478,0.10958360099581)	0.215115
Opioid use disorders	ISOVF-Tapetum R	Simple mode	6	0.046346	0.0445097	1.04743670914449(0.959931687675803,1.14291847404246)	0.0463459501242889(-0.0408931557231918,0.13358505597177)	0.345464
Opioid use disorders	ISOVF-Tapetum R	Weighted mode	6	0.0437921	0.0394011	1.04476513397258(0.967118622503154,1.12864560744325)	0.0437921079768714(-0.0334341204181913,0.121018336371934)	0.316944
Opioid use disorders	ISOVF-Uncinate fasciculus L	IVW(MRE)	6	-0.0182665	0.0285127	0.981899304040892(0.928531017234527,1.03833498868727)	-0.0182665175953172(-0.0741514930020184,0.037618457811384)	0.521754
Opioid use disorders	ISOVF-Uncinate fasciculus L	MR Egger	6	-0.0178271	0.0718781	0.982330851401901(0.853245257796685,1.13094551982371)	-0.0178271114832016(-0.158708249023031,0.123054026056627)	0.816332
Opioid use disorders	ISOVF-Uncinate fasciculus L	Weighted median	6	-0.00625834	0.0336628	0.99376120339331(0.930309981683619,1.0615400767629)	-0.00625833922224187(-0.0722374347331855,0.0597207562887018)	0.852513
Opioid use disorders	ISOVF-Uncinate fasciculus L	Simple mode	6	-0.00179529	0.0501015	0.998206324037467(0.904842657068021,1.10120346069569)	-0.00179528652543581(-0.0999942099908888,0.0964036369400171)	0.972802
Opioid use disorders	ISOVF-Uncinate fasciculus L	Weighted mode	6	-0.00273224	0.0430786	0.997271493880882(0.916524757379014,1.08513209763315)	-0.00273223527683691(-0.0871661991059398,0.081701728552266)	0.951886
Opioid use disorders	ISOVF-Uncinate fasciculus R	IVW(MRE)	6	0.054562	0.0241582	1.05607798795949(1.00723806603135,1.1072861066967)	0.0545620347914952(0.00721199694899085,0.101912072634)	0.0239125
Opioid use disorders	ISOVF-Uncinate fasciculus R	MR Egger	6	0.0429261	0.0605544	1.04386076503095(0.927038256733217,1.1754048863213)	0.0429261137377084(-0.0757604448684686,0.161612672343885)	0.517525
Opioid use disorders	ISOVF-Uncinate fasciculus R	Weighted median	6	0.0352288	0.0345689	1.03585670618468(0.967997045513456,1.10847354413011)	0.0352288197774074(-0.0325262438657385,0.102983883420553)	0.30816
Opioid use disorders	ISOVF-Uncinate fasciculus R	Simple mode	6	0.0133679	0.0520713	1.01345767302548(0.915127478035579,1.12235342033331)	0.0133679228661134(-0.0886919031533181,0.115427748885545)	0.807621
Opioid use disorders	ISOVF-Uncinate fasciculus R	Weighted mode	6	0.0236121	0.0442793	1.02389308560737(0.938778790633328,1.11672426051224)	0.0236121125798077(-0.0631754072573522,0.110399632416968)	0.6167
Opioid use disorders	L1-Anterior corona radiata L	IVW(MRE)	6	0.0197034	0.0203797	1.0198988375607(0.979962737617192,1.06146244028311)	0.0197034435155721(-0.0202407308800057,0.0596476179111499)	0.333635
Opioid use disorders	L1-Anterior corona radiata L	MR Egger	6	0.0634378	0.0587906	1.06549325481815(0.949526572496036,1.1956230704304)	0.0634378420044897(-0.0517917633435752,0.178667447352555)	0.34129
Opioid use disorders	L1-Anterior corona radiata L	Weighted median	6	0.00637058	0.0346616	1.0063909123303(0.94029077721374,1.07713772480275)	0.00637057704479249(-0.0615661140916303,0.0743072681812153)	0.854175
Opioid use disorders	L1-Anterior corona radiata L	Simple mode	6	0.0598344	0.0498658	1.06166074244508(0.962806738295161,1.1706643578802)	0.0598344202259204(-0.0379025744529648,0.157571414904806)	0.283924
Opioid use disorders	L1-Anterior corona radiata L	Weighted mode	6	-0.00287756	0.0390535	0.997126577821965(0.923649675083907,1.07644861360301)	-0.00287755838081311(-0.0794224187515941,0.0736673019899679)	0.94412
Opioid use disorders	L1-Anterior corona radiata R	IVW(MRE)	6	0.00710286	0.0246629	1.00712814173399(0.959602284419024,1.05700779410571)	0.00710285661785164(-0.0412363674243667,0.05544208066007)	0.773348
Opioid use disorders	L1-Anterior corona radiata R	MR Egger	6	0.0512756	0.0587905	1.05261297148025(0.938048324796248,1.18116949675183)	0.0512756171375468(-0.063953812330423,0.166505046605517)	0.432338
Opioid use disorders	L1-Anterior corona radiata R	Weighted median	6	-0.0160703	0.0336879	0.984058186989009(0.921181200495289,1.05122696257743)	-0.0160702505592661(-0.0820985188694547,0.0499580177509225)	0.633338
Opioid use disorders	L1-Anterior corona radiata R	Simple mode	6	-0.0170695	0.0463763	0.983075387376711(0.897657261434041,1.0766216225132)	-0.0170694706497339(-0.107966952315697,0.073828011016229)	0.727893
Opioid use disorders	L1-Anterior corona radiata R	Weighted mode	6	-0.0170695	0.0392561	0.983075387376711(0.91027238343959,1.06170112907749)	-0.0170694706497339(-0.094011401798184,0.0598724604987162)	0.681818
Opioid use disorders	L1-Anterior limb of internal capsule L	IVW(MRE)	6	0.00397115	0.031326	1.00397904563138(0.944190003049869,1.06755411602642)	0.00397115016665455(-0.0574278586723801,0.0653701590056892)	0.899124
Opioid use disorders	L1-Anterior limb of internal capsule L	MR Egger	6	-0.0160782	0.0781746	0.984050387115891(0.844255219264212,1.14699339996604)	-0.0160781768222996(-0.169300437604433,0.137144083959834)	0.847092
Opioid use disorders	L1-Anterior limb of internal capsule L	Weighted median	6	0.00367353	0.0352947	1.00368028381606(0.936595251243027,1.07557038195968)	0.00367352814169972(-0.0655040524537201,0.0728511087371195)	0.917105
Opioid use disorders	L1-Anterior limb of internal capsule L	Simple mode	6	-0.0346657	0.0468064	0.965928278164954(0.881256750757016,1.05873508232105)	-0.0346656937320569(-0.126406264451506,0.057074876987392)	0.492217
Opioid use disorders	L1-Anterior limb of internal capsule L	Weighted mode	6	-0.0149458	0.042837	0.985165301188903(0.905827591405523,1.07145187436902)	-0.0149458334241007(-0.0989062875097215,0.0690146206615201)	0.741376
Opioid use disorders	L1-Anterior limb of internal capsule R	IVW(MRE)	6	0.00664786	0.0324402	1.0066700012165(0.944655519862534,1.07275559189735)	0.00664785517990702(-0.0569349471913265,0.0702306575511406)	0.83763
Opioid use disorders	L1-Anterior limb of internal capsule R	MR Egger	6	-0.036494	0.0781572	0.964163917237565(0.827222162020036,1.12377557321823)	-0.036493960198341(-0.189681983976566,0.116694063579884)	0.664849
Opioid use disorders	L1-Anterior limb of internal capsule R	Weighted median	6	0.00992332	0.0348842	1.00997272153084(0.94322573204513,1.08144303487641)	0.00992332210312538(-0.0584496484886936,0.0782962926949444)	0.776054
Opioid use disorders	L1-Anterior limb of internal capsule R	Simple mode	6	-0.041257	0.0557218	0.959582512766227(0.860302033703775,1.0703201465682)	-0.0412569716442694(-0.15047174941043,0.0679578061218911)	0.492333
Opioid use disorders	L1-Anterior limb of internal capsule R	Weighted mode	6	-0.004658	0.0501546	0.995352829127717(0.902162179928642,1.09816979307525)	-0.00465800254161455(-0.102960974717313,0.0936449696340843)	0.929611
Opioid use disorders	L1-Body of corpus callosum	IVW(MRE)	6	-0.00617003	0.018635	0.99384896301042(0.958203867187929,1.03082005312254)	-0.00617003255260302(-0.0426947186532104,0.0303546535480043)	0.74057
Opioid use disorders	L1-Body of corpus callosum	MR Egger	6	0.0303947	0.0587902	1.03086130289544(0.918664618049887,1.15676059023924)	0.0303946692107386(-0.084834165508422,0.145623503929899)	0.632427
Opioid use disorders	L1-Body of corpus callosum	Weighted median	6	-0.00394415	0.0313815	0.996063616585087(0.936644100674299,1.05925263135732)	-0.00394415136389185(-0.0654518974194653,0.0575635946916816)	0.899982
Opioid use disorders	L1-Body of corpus callosum	Simple mode	6	0.0191079	0.0467826	1.01929167446631(0.929985862656844,1.11717345322668)	0.0191079492655257(-0.0725858943946321,0.110801792925684)	0.699854
Opioid use disorders	L1-Body of corpus callosum	Weighted mode	6	-0.0330391	0.0441668	0.967500741490692(0.887269900289164,1.054986407721)	-0.0330390876798455(-0.119606058527953,0.0535278831682615)	0.488099
Opioid use disorders	L1-Cerebral peduncle L	IVW(MRE)	6	0.0198128	0.0292147	1.02001041423099(0.963244566095369,1.08012158257705)	0.0198128372744402(-0.0374479367112277,0.0770736112601081)	0.497657
Opioid use disorders	L1-Cerebral peduncle L	MR Egger	6	-0.0262835	0.0690131	0.97405894722245(0.85082474165656,1.1151425037509)	-0.02628345640864(-0.161549115617482,0.108982202800202)	0.722679
Opioid use disorders	L1-Cerebral peduncle L	Weighted median	6	0.0356988	0.0346994	1.03634365324977(0.968204456932196,1.10927827272571)	0.0356988004642027(-0.0323119981694395,0.103709599097845)	0.303573
Opioid use disorders	L1-Cerebral peduncle L	Simple mode	6	0.0269722	0.0600505	1.02733926683933(0.913267231394091,1.15565951882328)	0.0269722238516761(-0.0907267452733147,0.144671192976667)	0.672116
Opioid use disorders	L1-Cerebral peduncle L	Weighted mode	6	0.02985	0.0517132	1.03030000551673(0.930989039182364,1.14020472496652)	0.0298500273233747(-0.0715077749404709,0.13120782958722)	0.588804
Opioid use disorders	L1-Cerebral peduncle R	IVW(MRE)	6	0.00347045	0.0325316	1.00347648166889(0.941490044661552,1.06954402223611)	0.00347045267557177(-0.0602915048531531,0.0672324102042966)	0.915043
Opioid use disorders	L1-Cerebral peduncle R	MR Egger	6	-0.00844682	0.0817402	0.991588758280948(0.844798089631197,1.16388552201674)	-0.00844681583479252(-0.168657627359404,0.151763995689819)	0.922669
Opioid use disorders	L1-Cerebral peduncle R	Weighted median	6	-0.00862879	0.0347664	0.991408331263739(0.926102050575528,1.06131983909153)	-0.00862878989684085(-0.0767708446030656,0.0595132648093839)	0.803985
Opioid use disorders	L1-Cerebral peduncle R	Simple mode	6	-0.0026658	0.0524659	0.997337754864351(0.899875439290091,1.10535586798831)	-0.00266579521241306(-0.105498926024887,0.100167335600061)	0.961444
Opioid use disorders	L1-Cerebral peduncle R	Weighted mode	6	-0.00784173	0.0430105	0.992188935906077(0.911975406063589,1.07945771123766)	-0.00784173024964929(-0.0921422563069615,0.0764587958076629)	0.862492
Opioid use disorders	L1-Cingulum cingulate gyrus L	IVW(MRE)	6	0.0182449	0.0311709	1.01841231386203(0.958055032354489,1.08257209241614)	0.0182448595685862(-0.0428500576147405,0.0793397767519129)	0.558334
Opioid use disorders	L1-Cingulum cingulate gyrus L	MR Egger	6	0.0490293	0.0766797	1.0502511575765(0.903695364558535,1.22057447371063)	0.0490293332581258(-0.101262961490354,0.199321628006605)	0.557342
Opioid use disorders	L1-Cingulum cingulate gyrus L	Weighted median	6	-0.0160521	0.0353964	0.9840760199206(0.918118313822963,1.05477213383362)	-0.016052128897106(-0.085429014506148,0.053324756711936)	0.650191
Opioid use disorders	L1-Cingulum cingulate gyrus L	Simple mode	6	-0.0204976	0.0491409	0.979711038303678(0.889750790744983,1.07876691828552)	-0.0204976096707424(-0.116813865865079,0.0758186465235937)	0.693896
Opioid use disorders	L1-Cingulum cingulate gyrus L	Weighted mode	6	-0.0204976	0.0441247	0.979711038303678(0.898541867622945,1.06821257101049)	-0.0204976096707424(-0.106981976601019,0.0659867572595347)	0.661788
Opioid use disorders	L1-Cingulum cingulate gyrus R	IVW(MRE)	6	0.0457296	0.0268784	1.04679131077098(0.99307201064101,1.10341650611856)	0.045729590885661(-0.00695209929739453,0.0984112810687165)	0.0888773
Opioid use disorders	L1-Cingulum cingulate gyrus R	MR Egger	6	0.0488969	0.0677357	1.05011211205393(0.919555431492182,1.19920497461794)	0.0488969318542589(-0.0838649523696025,0.18165881607812)	0.510313
Opioid use disorders	L1-Cingulum cingulate gyrus R	Weighted median	6	0.0294194	0.0346952	1.02985644445398(0.962151709469333,1.10232542929052)	0.0294194182115157(-0.0385831385990341,0.0974219750220655)	0.396472
Opioid use disorders	L1-Cingulum cingulate gyrus R	Simple mode	6	0.0245203	0.0461987	1.02482338385363(0.936103596978402,1.12195164240721)	0.0245202893080884(-0.0660291280967023,0.115069706712879)	0.618307
Opioid use disorders	L1-Cingulum cingulate gyrus R	Weighted mode	6	0.0297892	0.038637	1.03023733857416(0.955099862232036,1.11128586210026)	0.0297892014977535(-0.0459393761859997,0.105517779181507)	0.475543
Opioid use disorders	L1-Cingulum hippocampus L	IVW(MRE)	6	-0.0161947	0.0198094	0.98393577059984(0.946465191322666,1.02288981099554)	-0.0161946578409596(-0.0550210852132823,0.0226317695313631)	0.413629
Opioid use disorders	L1-Cingulum hippocampus L	MR Egger	6	0.0196594	0.0587906	1.01985396197595(0.908854603712423,1.14440978734058)	0.0196594425123463(-0.0955701495098552,0.134889034534548)	0.754878
Opioid use disorders	L1-Cingulum hippocampus L	Weighted median	6	-0.0234695	0.0330492	0.976803722065087(0.915535656689482,1.04217187443069)	-0.0234695457249584(-0.0882459678494112,0.0413068763994944)	0.477618
Opioid use disorders	L1-Cingulum hippocampus L	Simple mode	6	-0.0386239	0.0461476	0.962112507049682(0.878909695080502,1.05319179137811)	-0.0386238839595933(-0.129073122546787,0.0518253546276004)	0.440769
Opioid use disorders	L1-Cingulum hippocampus L	Weighted mode	6	-0.0341179	0.0408985	0.966457548979298(0.892009106761871,1.04711957187274)	-0.0341179037202032(-0.114278937079948,0.0460431296395417)	0.442182
Opioid use disorders	L1-Cingulum hippocampus R	IVW(MRE)	6	-0.0321308	0.0273816	0.968379957369487(0.917779008491645,1.0217707456353)	-0.0321307507768903(-0.085798648832706,0.0215371472789254)	0.240618
Opioid use disorders	L1-Cingulum hippocampus R	MR Egger	6	0.00977633	0.0649476	1.00982427666546(0.889121787318963,1.14691270002262)	0.00977633221674304(-0.117521059241368,0.137073723674855)	0.887635
Opioid use disorders	L1-Cingulum hippocampus R	Weighted median	6	-0.036305	0.0349418	0.96434609986384(0.900512818662051,1.03270423368798)	-0.0363050240505362(-0.10479087941797,0.0321808313168975)	0.298798
Opioid use disorders	L1-Cingulum hippocampus R	Simple mode	6	-0.0754612	0.0528808	0.927315667063813(0.836015943146319,1.02858606158364)	-0.0754612459624719(-0.179107595330095,0.0281851034051511)	0.212925
Opioid use disorders	L1-Cingulum hippocampus R	Weighted mode	6	-0.0515946	0.0511004	0.949713843952103(0.859201895776221,1.0497607021449)	-0.0515945566549943(-0.151751348786511,0.0485622354765226)	0.358989
Opioid use disorders	L1-Corticospinal tract L	IVW(MRE)	6	0.0113216	0.0312975	1.01138596829227(0.951209019394231,1.07536993027034)	0.01132163601824(-0.0500214515287461,0.0726647235652261)	0.717544
Opioid use disorders	L1-Corticospinal tract L	MR Egger	6	0.0397828	0.0772832	1.04058477800017(0.894319515064761,1.21077161122582)	0.0397828416680616(-0.111692168259276,0.1912578515954)	0.633854
Opioid use disorders	L1-Corticospinal tract L	Weighted median	6	0.0197019	0.0360488	1.01989723304296(0.950322533060815,1.09456561302237)	0.019701870301696(-0.0509538435224469,0.0903575841258389)	0.5847
Opioid use disorders	L1-Corticospinal tract L	Simple mode	6	0.0235958	0.0578701	1.0238763648833(0.914086857602523,1.14685251390244)	0.0235957819093118(-0.0898296818433731,0.137021245661997)	0.700339
Opioid use disorders	L1-Corticospinal tract L	Weighted mode	6	0.0292519	0.0472536	1.02968393451869(0.938600658312631,1.12960607433618)	0.0292518954598798(-0.0633651742448757,0.121868965164635)	0.563001
Opioid use disorders	L1-Corticospinal tract R	IVW(MRE)	6	-0.0101991	0.034954	0.989852772836725(0.924308971400323,1.06004435985096)	-0.010199061218909(-0.0787088786021505,0.0583107561643325)	0.770451
Opioid use disorders	L1-Corticospinal tract R	MR Egger	6	0.0835927	0.0708971	1.08718596924169(0.946139073326134,1.2492596120788)	0.0835926783646912(-0.0553657087628019,0.222551065492184)	0.303713
Opioid use disorders	L1-Corticospinal tract R	Weighted median	6	-0.0579535	0.0356916	0.943693850779797(0.879933386294675,1.01207443412241)	-0.0579534760513184(-0.127909071767492,0.0120021196648556)	0.104434
Opioid use disorders	L1-Corticospinal tract R	Simple mode	6	-0.0590704	0.0435181	0.942640448469217(0.8655710704849,1.02657198858606)	-0.0590703538184271(-0.144365792792118,0.0262250851552635)	0.232714
Opioid use disorders	L1-Corticospinal tract R	Weighted mode	6	-0.0616498	0.0465381	0.940212124671954(0.858246125578905,1.03000621037919)	-0.0616497646318686(-0.152864360981464,0.0295648317177265)	0.242579
Opioid use disorders	L1-External capsule L	IVW(MRE)	6	0.0280429	0.0256433	1.02843980931254(0.978027106902207,1.08145104968402)	0.0280429056103514(-0.0222178926624963,0.0783037038831991)	0.27414
Opioid use disorders	L1-External capsule L	MR Egger	6	0.0316237	0.0646139	1.03212903149557(0.909355229626291,1.17147876093897)	0.0316236897626666(-0.0950194694757477,0.158266849001081)	0.650166
Opioid use disorders	L1-External capsule L	Weighted median	6	0.0111447	0.0334988	1.0112070482202(0.946946207962216,1.07982870174924)	0.0111447145406314(-0.054512989983604,0.0768024190648668)	0.739369
Opioid use disorders	L1-External capsule L	Simple mode	6	0.00558152	0.0441889	1.00559712381581(0.922167121702719,1.09657517778281)	0.00558151812255438(-0.0810288118698919,0.0921918481150007)	0.904408
Opioid use disorders	L1-External capsule L	Weighted mode	6	0.00558152	0.0395943	1.00559712381581(0.93050914502736,1.08674437089696)	0.00558151812255438(-0.0720233748692871,0.0831864111143959)	0.893399
Opioid use disorders	L1-External capsule R	IVW(MRE)	6	0.0509935	0.0263953	1.05231605637552(0.99925889815102,1.10819036443383)	0.0509935030113495(-0.000741376600709831,0.102728382623409)	0.0533703
Opioid use disorders	L1-External capsule R	MR Egger	6	0.0616799	0.0662736	1.06362184359925(0.93405844515669,1.21115700205644)	0.0616799175952188(-0.0682162675968059,0.191576102787244)	0.404699
Opioid use disorders	L1-External capsule R	Weighted median	6	0.038356	0.0364262	1.03910104468284(0.967500400232143,1.11600055235316)	0.0383559592487236(-0.0330394404016525,0.1097513588991)	0.292352
Opioid use disorders	L1-External capsule R	Simple mode	6	0.0299454	0.0505418	1.03039831812059(0.933217998532085,1.1376984752285)	0.0299454441078791(-0.069116452124061,0.129007340339819)	0.579301
Opioid use disorders	L1-External capsule R	Weighted mode	6	0.0387551	0.0429071	1.03951586889198(0.955669886642607,1.13071810337616)	0.0387550940887539(-0.0453427324220749,0.122852920599583)	0.407809
Opioid use disorders	L1-Fornix cres+Stria terminalis L	IVW(MRE)	6	-0.0510747	0.0218273	0.95020768844227(0.910413587772236,0.991741185875935)	-0.0510746988683764(-0.0938562906640714,-0.00829310707268143)	0.0192868
Opioid use disorders	L1-Fornix cres+Stria terminalis L	MR Egger	6	2.68432e-06	0.0587904	1.00000268432407(0.891164334776921,1.12213351637963)	2.68432046608987E-06(-0.115226429935629,0.115231798576561)	0.999966
Opioid use disorders	L1-Fornix cres+Stria terminalis L	Weighted median	6	-0.0355739	0.0323014	0.965051426749896(0.905847192707139,1.02812512283527)	-0.0355738870943134(-0.0988846486352523,0.0277368744466255)	0.270761
Opioid use disorders	L1-Fornix cres+Stria terminalis L	Simple mode	6	-0.0214491	0.0514471	0.978779318683767(0.884895712022507,1.08262356983677)	-0.0214490768933161(-0.12228548044042,0.0793873266537877)	0.694036
Opioid use disorders	L1-Fornix cres+Stria terminalis L	Weighted mode	6	-0.0208283	0.0553729	0.979387138735617(0.878658313904035,1.09166345135784)	-0.0208282715791737(-0.129359178252052,0.0877026350937049)	0.722241
Opioid use disorders	L1-Fornix cres+Stria terminalis R	IVW(MRE)	6	-0.0556655	0.0253197	0.945855454901416(0.900061518956151,0.993979325551357)	-0.055665517692068(-0.105292163598158,-0.00603887178597841)	0.0279132
Opioid use disorders	L1-Fornix cres+Stria terminalis R	MR Egger	6	0.00325413	0.0587891	1.00325942745529(0.89406879350026,1.12578527077025)	0.0032541270360553(-0.111972556545135,0.118480810617246)	0.958512
Opioid use disorders	L1-Fornix cres+Stria terminalis R	Weighted median	6	-0.0726041	0.0363256	0.929968909625461(0.866058996031163,0.998594988139641)	-0.0726041239039046(-0.143802247992786,-0.00140599981502361)	0.0456402
Opioid use disorders	L1-Fornix cres+Stria terminalis R	Simple mode	6	-0.0852355	0.0500724	0.918295994638755(0.832453875739003,1.01299009872586)	-0.0852355060853878(-0.18337746318014,0.0129064510093642)	0.149444
Opioid use disorders	L1-Fornix cres+Stria terminalis R	Weighted mode	6	-0.0852355	0.0485684	0.918295994638755(0.834911470747702,1.01000832221696)	-0.0852355060853878(-0.180429582808768,0.00995857063799238)	0.139627
Opioid use disorders	L1-Fornix	IVW(MRE)	6	-0.00570584	0.0316153	0.994310404547161(0.934567147845305,1.05787281616964)	-0.0057058428577973(-0.0676718003658247,0.0562601146502301)	0.856778
Opioid use disorders	L1-Fornix	MR Egger	6	-0.0946335	0.0623779	0.909706272285156(0.805015201036101,1.02801226706009)	-0.0946335092837978(-0.216894118467201,0.0276270998996057)	0.20384
Opioid use disorders	L1-Fornix	Weighted median	6	-0.00385125	0.0359703	0.996156155240223(0.928343906269862,1.06892184988881)	-0.00385125131690827(-0.0743530261940824,0.0666505235602659)	0.914735
Opioid use disorders	L1-Fornix	Simple mode	6	0.0535043	0.0561236	1.0549615511422(0.945068485595421,1.17763304072845)	0.053504321848944(-0.0564978825847825,0.163506526282671)	0.384203
Opioid use disorders	L1-Fornix	Weighted mode	6	-0.00270164	0.0513527	0.997302003342775(0.901808566744405,1.10290733815285)	-0.00270164280988761(-0.103353013434591,0.0979497278148154)	0.96008
Opioid use disorders	L1-Genu of corpus callosum	IVW(MRE)	6	0.01207	0.019847	1.01214317859328(0.973526706179457,1.05229143429793)	0.0120700416812088(-0.0268300213880169,0.0509701047504345)	0.543084
Opioid use disorders	L1-Genu of corpus callosum	MR Egger	6	0.0784211	0.0587904	1.08157796982898(0.963861028686363,1.2136717535034)	0.0784210579676361(-0.0368081558775352,0.193650271812807)	0.253116
Opioid use disorders	L1-Genu of corpus callosum	Weighted median	6	0.0366024	0.0329229	1.03728052823851(0.972459872157761,1.10642189468999)	0.0366024116979606(-0.0279264669035728,0.101131290299494)	0.266241
Opioid use disorders	L1-Genu of corpus callosum	Simple mode	6	0.049613	0.0514487	1.05086428379129(0.950063406023087,1.16236004454775)	0.0496129530061201(-0.0512265534325806,0.150452459444821)	0.379175
Opioid use disorders	L1-Genu of corpus callosum	Weighted mode	6	0.0418053	0.0480923	1.04269147344119(0.948896503224787,1.14575773552979)	0.0418053253954853(-0.0524555450921656,0.136066195883136)	0.424452
Opioid use disorders	L1-Inferior cerebellar peduncle L	IVW(MRE)	6	-0.0252765	0.0251189	0.975040300482403(0.928198715792963,1.02424574758502)	-0.0252764750104036(-0.0745094357216311,0.0239564857008239)	0.314283
Opioid use disorders	L1-Inferior cerebellar peduncle L	MR Egger	6	0.0105252	0.0600902	1.0105808070394(0.898299719479787,1.13689623341732)	0.0105252220462091(-0.107251503026011,0.128301947118429)	0.869465
Opioid use disorders	L1-Inferior cerebellar peduncle L	Weighted median	6	-0.0587996	0.0342076	0.942895674303319(0.881750184997503,1.00828133381387)	-0.0587996341726154(-0.125846500058792,0.00824723171356162)	0.0856314
Opioid use disorders	L1-Inferior cerebellar peduncle L	Simple mode	6	-0.0594443	0.045978	0.942287998178138(0.861085749753979,1.03114779424029)	-0.0594443205817944(-0.149561186303284,0.0306725451396956)	0.252565
Opioid use disorders	L1-Inferior cerebellar peduncle L	Weighted mode	6	-0.0600152	0.0424871	0.94175023802437(0.866502913309712,1.02353205880331)	-0.0600151796631431(-0.143289807674353,0.0232594483480667)	0.216897
Opioid use disorders	L1-Inferior cerebellar peduncle R	IVW(MRE)	6	-0.0217577	0.0144018	0.97847728976419(0.95124349230101,1.00649078215329)	-0.0217577016496927(-0.0499852110375162,0.00646980773813084)	0.130849
Opioid use disorders	L1-Inferior cerebellar peduncle R	MR Egger	6	0.0213167	0.0587909	1.0215455527707(0.910361610639238,1.14630857034143)	0.0213167282809601(-0.0939133840746767,0.136546840636597)	0.735261
Opioid use disorders	L1-Inferior cerebellar peduncle R	Weighted median	6	-0.0162531	0.0326209	0.983878287978791(0.922940855045712,1.04883913228452)	-0.0162530806587204(-0.0801901255728332,0.0476839642553924)	0.618314
Opioid use disorders	L1-Inferior cerebellar peduncle R	Simple mode	6	-0.00367749	0.0439273	0.996329267803273(0.914136927876803,1.08591172679897)	-0.00367748586649752(-0.0897749070672329,0.0824199353342378)	0.936529
Opioid use disorders	L1-Inferior cerebellar peduncle R	Weighted mode	6	-0.0214632	0.0455593	0.978765468494919(0.895154091683646,1.07018652008423)	-0.0214632274649295(-0.110759406047812,0.0678329511179525)	0.657403
Opioid use disorders	L1-Medial lemniscus L	IVW(MRE)	6	0.00956883	0.0286806	1.00961475565156(0.954425945209136,1.06799480876015)	0.00956882804226187(-0.0466452237301951,0.0657828798147188)	0.738656
Opioid use disorders	L1-Medial lemniscus L	MR Egger	6	0.0595526	0.066707	1.06136158973855(0.931282030944794,1.20961039378104)	0.0595526024570045(-0.0711931142344677,0.190298319148477)	0.422447
Opioid use disorders	L1-Medial lemniscus L	Weighted median	6	-0.00649886	0.0370496	0.993522208777175(0.923932587420121,1.06835324651737)	-0.00649886316142758(-0.0791161673395001,0.0661184410166449)	0.860758
Opioid use disorders	L1-Medial lemniscus L	Simple mode	6	0.0691678	0.0604922	1.07161598363398(0.951803260342493,1.20651069840483)	0.0691677742489503(-0.0493969248518524,0.187732473349753)	0.30464
Opioid use disorders	L1-Medial lemniscus L	Weighted mode	6	-0.0327125	0.0524622	0.967816788347978(0.873245589558161,1.07262990733469)	-0.0327124778546123(-0.135538445914121,0.0701134902048967)	0.560266
Opioid use disorders	L1-Medial lemniscus R	IVW(MRE)	6	0.0169535	0.0255029	1.0170979819898(0.967507398873324,1.06923038125847)	0.0169534565650508(-0.0330322066931533,0.066939119823255)	0.5062
Opioid use disorders	L1-Medial lemniscus R	MR Egger	6	0.0745556	0.0587895	1.07740528009743(0.960144184937188,1.20898731231472)	0.0745556320295567(-0.0406718131551372,0.189783077214251)	0.273522
Opioid use disorders	L1-Medial lemniscus R	Weighted median	6	0.00781429	0.0361741	1.00784490068414(0.938861860835732,1.08189648148114)	0.00781428944131241(-0.0630869236570505,0.0787155025396754)	0.828973
Opioid use disorders	L1-Medial lemniscus R	Simple mode	6	0.0763934	0.0573281	1.07938715097631(0.964669502620593,1.20774692112454)	0.0763934272741455(-0.0359697206352953,0.188756575183586)	0.240174
Opioid use disorders	L1-Medial lemniscus R	Weighted mode	6	-0.0272996	0.0519149	0.973069708215665(0.878927556589926,1.07729544937762)	-0.0272995567974203(-0.129052800404441,0.0744536868096006)	0.621471
Opioid use disorders	L1-Middle cerebellar peduncle	IVW(MRE)	6	0.017083	0.0211597	1.01722977042207(0.975905101130638,1.06030433147047)	0.0170830211667281(-0.0243899297445425,0.0585559720779987)	0.419471
Opioid use disorders	L1-Middle cerebellar peduncle	MR Egger	6	0.0369371	0.05879	1.03762778905857(0.924695135818181,1.16435286282104)	0.0369371357148323(-0.0782911786933558,0.15216545012302)	0.563904
Opioid use disorders	L1-Middle cerebellar peduncle	Weighted median	6	0.0250489	0.0338612	1.02536528872798(0.959522913979853,1.09572576121958)	0.0250489283491765(-0.0413190826524118,0.0914169393507648)	0.45945
Opioid use disorders	L1-Middle cerebellar peduncle	Simple mode	6	0.0503801	0.0476466	1.05167076534867(0.957904451168755,1.15461557500813)	0.0503801046379201(-0.0430072438050946,0.143767453080935)	0.338729
Opioid use disorders	L1-Middle cerebellar peduncle	Weighted mode	6	0.0346617	0.0430868	1.03526946404365(0.951430776504243,1.12649589402518)	0.0346617445646944(-0.0497883468585986,0.119111835987987)	0.457657
Opioid use disorders	L1-Pontine crossing tract	IVW(MRE)	6	0.0084202	0.0381381	1.00845575383423(0.935821497638654,1.08672755435466)	0.00842020420647156(-0.0663305283425717,0.0831709367555148)	0.825262
Opioid use disorders	L1-Pontine crossing tract	MR Egger	6	0.120021	0.0732595	1.12752069803698(0.976708061315755,1.30162018197042)	0.120021149686934(-0.0235674829375438,0.263609782311412)	0.176701
Opioid use disorders	L1-Pontine crossing tract	Weighted median	6	-0.0172869	0.0366339	0.982861680648508(0.914763790632335,1.0560289915055)	-0.0172868801818298(-0.0890893993480479,0.0545156389843883)	0.637011
Opioid use disorders	L1-Pontine crossing tract	Simple mode	6	-0.0319963	0.0470132	0.968510195479612(0.883254205784703,1.06199550775375)	-0.0319962691077779(-0.1241422310393,0.0601496928237441)	0.52637
Opioid use disorders	L1-Pontine crossing tract	Weighted mode	6	-0.0306771	0.0439191	0.969788661125247(0.88980001653199,1.05696789140629)	-0.0306771063515539(-0.116758542030751,0.0554043293276433)	0.516015
Opioid use disorders	L1-Posterior corona radiata L	IVW(MRE)	6	-0.0117227	0.0235994	0.98834576562368(0.943671265316357,1.03513520897427)	-0.011722677251654(-0.0579774093785252,0.0345320548752172)	0.619374
Opioid use disorders	L1-Posterior corona radiata L	MR Egger	6	-0.0328856	0.0587897	0.967649261697214(0.862333377159846,1.08582726641879)	-0.0328855903214303(-0.14811333464105,0.0823421539981889)	0.605743
Opioid use disorders	L1-Posterior corona radiata L	Weighted median	6	-0.0188799	0.0340323	0.981297231300629(0.91797670497495,1.0489855035968)	-0.0188798772343554(-0.0855832645279004,0.0478235100591896)	0.579057
Opioid use disorders	L1-Posterior corona radiata L	Simple mode	6	-0.0220042	0.0401078	0.978236094581468(0.90428060091522,1.05823994872109)	-0.022004232578416(-0.100615567511338,0.0566071023545065)	0.606859
Opioid use disorders	L1-Posterior corona radiata L	Weighted mode	6	-0.0254982	0.0375954	0.974824128825331(0.905574979220464,1.04936874797279)	-0.0254982049468113(-0.0991852008675727,0.0481887909739501)	0.52774
Opioid use disorders	L1-Posterior corona radiata R	IVW(MRE)	6	-0.00148127	0.0228062	0.998519831004961(0.954868667442214,1.04416647744965)	-0.00148126552733513(-0.0461814689612047,0.0432189379065345)	0.948214
Opioid use disorders	L1-Posterior corona radiata R	MR Egger	6	-0.00960779	0.058791	0.99043821818668(0.882639715611218,1.11140236122901)	-0.00960778915872657(-0.124838184732601,0.105622606415148)	0.87811
Opioid use disorders	L1-Posterior corona radiata R	Weighted median	6	-0.0156534	0.0321569	0.984468466576758(0.924334885077045,1.04851410168644)	-0.0156534113024073(-0.0786808432651842,0.0473740206603696)	0.626412
Opioid use disorders	L1-Posterior corona radiata R	Simple mode	6	-0.0181407	0.0404032	0.98202287971052(0.907255788523954,1.06295153855553)	-0.0181406718048746(-0.0973308526128617,0.0610495090031125)	0.672229
Opioid use disorders	L1-Posterior corona radiata R	Weighted mode	6	-0.0174941	0.0388263	0.982658052468796(0.910652813164916,1.06035673982692)	-0.017494080523816(-0.0935935595588979,0.0586053985112659)	0.671163
Opioid use disorders	L1-Posterior limb of internal capsule L	IVW(MRE)	6	0.0409829	0.0363752	1.04183433583513(0.97014236615079,1.11882422744986)	0.040982943968927(-0.0303124490266395,0.112278336964494)	0.259881
Opioid use disorders	L1-Posterior limb of internal capsule L	MR Egger	6	-0.0465796	0.0776071	0.954488572384305(0.81980442560035,1.1112997275479)	-0.046579608245987(-0.198689472536193,0.105530256044219)	0.580721
Opioid use disorders	L1-Posterior limb of internal capsule L	Weighted median	6	0.0538006	0.0379528	1.05527411496235(0.979623522892477,1.13676675956239)	0.0538005577883277(-0.0205869414397947,0.12818805701645)	0.156318
Opioid use disorders	L1-Posterior limb of internal capsule L	Simple mode	6	0.0945066	0.0655154	1.0991164262509(0.966664672904995,1.24971663112932)	0.0945066081642826(-0.033903614189882,0.222916830518447)	0.208741
Opioid use disorders	L1-Posterior limb of internal capsule L	Weighted mode	6	0.0988017	0.0703182	1.1038473772831(0.961729592813143,1.26696635045889)	0.0988016930835728(-0.0390219563810483,0.236625342548194)	0.218982
Opioid use disorders	L1-Posterior limb of internal capsule R	IVW(MRE)	6	0.0260757	0.0347348	1.02641861685594(0.95886551953234,1.09873090184983)	0.0260756721672143(-0.0420044438251147,0.0941557881595433)	0.452828
Opioid use disorders	L1-Posterior limb of internal capsule R	MR Egger	6	-0.0494864	0.0767507	0.951718062237246(0.818798074608667,1.10621568134673)	-0.049486441164901(-0.199917776677167,0.100944894347365)	0.554193
Opioid use disorders	L1-Posterior limb of internal capsule R	Weighted median	6	0.0490864	0.0354685	1.05031104743181(0.979775369727544,1.12592470727661)	0.0490863559496629(-0.0204319481549229,0.118604660054249)	0.166376
Opioid use disorders	L1-Posterior limb of internal capsule R	Simple mode	6	0.0574961	0.0567048	1.05918110684226(0.947768090408006,1.18369106160628)	0.0574960688457753(-0.0536454370253075,0.168637574716858)	0.35713
Opioid use disorders	L1-Posterior limb of internal capsule R	Weighted mode	6	0.0711761	0.0459526	1.07377030806866(0.9812863252093,1.17497069394496)	0.0711761073562523(-0.0188909912491377,0.161243205961642)	0.182089
Opioid use disorders	L1-Posterior thalamic radiation L	IVW(MRE)	6	0.0209202	0.0138017	1.02114053626196(0.993887506682937,1.04914086130071)	0.0209201754124382(-0.00613125108120706,0.0479716019060835)	0.129579
Opioid use disorders	L1-Posterior thalamic radiation L	MR Egger	6	0.00149646	0.0587911	1.00149758245677(0.892495216312634,1.12381264272841)	0.00149646219847998(-0.113734125216506,0.116727049613466)	0.980912
Opioid use disorders	L1-Posterior thalamic radiation L	Weighted median	6	0.0340046	0.0325878	1.03458941290256(0.970574223532234,1.10282678783146)	0.0340046455004747(-0.0298673996146148,0.0978766906155642)	0.296727
Opioid use disorders	L1-Posterior thalamic radiation L	Simple mode	6	0.0425447	0.0423364	1.04346266996678(0.96037186520565,1.13374244192487)	0.0425446730253363(-0.0404347099353936,0.125524055986066)	0.361062
Opioid use disorders	L1-Posterior thalamic radiation L	Weighted mode	6	0.0415677	0.0420614	1.04244377450619(0.959951418867405,1.13202501881693)	0.0415677399089713(-0.0408726011472022,0.124008080965145)	0.368404
Opioid use disorders	L1-Posterior thalamic radiation R	IVW(MRE)	6	0.018348	0.021319	1.01851734617893(0.97683524205664,1.06197804891157)	0.0183479876432117(-0.0234372777449125,0.0601332530313359)	0.389437
Opioid use disorders	L1-Posterior thalamic radiation R	MR Egger	6	0.0216583	0.0587904	1.02189451175688(0.910673362342509,1.14669917485308)	0.0216582689952052(-0.0935709944875008,0.136887532477911)	0.731245
Opioid use disorders	L1-Posterior thalamic radiation R	Weighted median	6	0.0201816	0.0322832	1.02038664829308(0.957821836987629,1.08703818581685)	0.0201816224224563(-0.0430934922234499,0.0834567370683625)	0.531877
Opioid use disorders	L1-Posterior thalamic radiation R	Simple mode	6	0.00975039	0.0494693	1.00979808457978(0.916485197519309,1.11261171962302)	0.00975039460961039(-0.0872093629301248,0.106710152149346)	0.851511
Opioid use disorders	L1-Posterior thalamic radiation R	Weighted mode	6	0.0191465	0.0461743	1.0193309810026(0.931131133151078,1.11588541274039)	0.0191465111211837(-0.0713551596892098,0.109648181931577)	0.695583
Opioid use disorders	L1-Retrolenticular part of internal capsule L	IVW(MRE)	6	0.010319	0.0269248	1.01037244426309(0.958434919371372,1.06512446019364)	0.0103190195752558(-0.0424536172143967,0.0630916563649083)	0.701532
Opioid use disorders	L1-Retrolenticular part of internal capsule L	MR Egger	6	0.00433466	0.0677933	1.0043440658249(0.879378216670061,1.14706844385725)	0.00433465760772356(-0.128540193215343,0.13720950843079)	0.952086
Opioid use disorders	L1-Retrolenticular part of internal capsule L	Weighted median	6	-0.0020705	0.0344917	0.997931638840098(0.932697682471252,1.06772813368578)	-0.00207050317299384(-0.0696741580050046,0.0655331516590169)	0.952132
Opioid use disorders	L1-Retrolenticular part of internal capsule L	Simple mode	6	-0.00302882	0.0482224	0.996975764372821(0.907061748515069,1.09580265772861)	-0.0030288178685938(-0.097544751233873,0.0914871154966854)	0.952352
Opioid use disorders	L1-Retrolenticular part of internal capsule L	Weighted mode	6	-0.0019971	0.0430358	0.998004896037225(0.917275582127366,1.08583918717676)	-0.00199709683378395(-0.086347326108556,0.0823531324409881)	0.964784
Opioid use disorders	L1-Retrolenticular part of internal capsule R	IVW(MRE)	6	0.0044055	0.0247149	1.00441522330365(0.956919726421185,1.05426809893151)	0.00440550480097846(-0.044035771484977,0.0528467810869339)	0.858525
Opioid use disorders	L1-Retrolenticular part of internal capsule R	MR Egger	6	-0.0528626	0.05879	0.948510368304509(0.845276950908695,1.06435165162611)	-0.0528625584021764(-0.16809095276943,0.0623658359650768)	0.419395
Opioid use disorders	L1-Retrolenticular part of internal capsule R	Weighted median	6	0.0139753	0.0355937	1.01407341746788(0.945739272687749,1.08734502807785)	0.0139753063624382(-0.0557883581843989,0.0837389709092753)	0.69459
Opioid use disorders	L1-Retrolenticular part of internal capsule R	Simple mode	6	0.0436001	0.0517068	1.04456458224488(0.943890443477577,1.15597649496315)	0.0436001308784164(-0.0577451752097726,0.144945436966605)	0.437573
Opioid use disorders	L1-Retrolenticular part of internal capsule R	Weighted mode	6	0.0436001	0.0534722	1.04456458224488(0.940629971760512,1.1599834145602)	0.0436001308784164(-0.061205445466294,0.148405707223127)	0.451932
Opioid use disorders	L1-Sagittal stratum L	IVW(MRE)	6	0.00188656	0.0223459	1.00188834220591(0.958954712145418,1.04674416584534)	0.00188656152910235(-0.0419114292540209,0.0456845523122256)	0.932718
Opioid use disorders	L1-Sagittal stratum L	MR Egger	6	-0.00286862	0.0587902	0.997135490732732(0.888609534593902,1.1189157308932)	-0.00286861982563771(-0.118097358632535,0.11236011898126)	0.963422
Opioid use disorders	L1-Sagittal stratum L	Weighted median	6	-0.00677255	0.0325496	0.993250331742519(0.931862795892081,1.05868184227936)	-0.00677255029048591(-0.0705696898417622,0.0570245892607903)	0.835175
Opioid use disorders	L1-Sagittal stratum L	Simple mode	6	-0.010125	0.0465614	0.989926086880813(0.903584710769924,1.08451775003161)	-0.0101249983570277(-0.10138541488345,0.0811354181693944)	0.836449
Opioid use disorders	L1-Sagittal stratum L	Weighted mode	6	-0.0124704	0.0439856	0.987607009533133(0.906030567400195,1.07652836490687)	-0.0124704239936379(-0.0986822346559878,0.073741386668712)	0.788149
Opioid use disorders	L1-Sagittal stratum R	IVW(MRE)	6	0.000139931	0.0120273	1.00013994097194(0.976838902195475,1.02399679136364)	0.000139931181111582(-0.0234335308162388,0.023713393178462)	0.990717
Opioid use disorders	L1-Sagittal stratum R	MR Egger	6	0.0276012	0.0587911	1.02798564323137(0.916100318616791,1.15353576591416)	0.0276012012072169(-0.0876294021640784,0.142831804578512)	0.663176
Opioid use disorders	L1-Sagittal stratum R	Weighted median	6	-0.00455879	0.0312356	0.995451580656077(0.936336374569099,1.05829900059869)	-0.00455879487665715(-0.0657804925244717,0.0566629027711574)	0.883962
Opioid use disorders	L1-Sagittal stratum R	Simple mode	6	-0.0108412	0.0412549	0.989217351576393(0.912378162961001,1.07252782715016)	-0.0108412024693149(-0.0917007224828237,0.0700183175441939)	0.8032
Opioid use disorders	L1-Sagittal stratum R	Weighted mode	6	-0.0126541	0.0411487	0.987425632350649(0.910915137173825,1.07036247355392)	-0.0126540940547268(-0.0933055395477048,0.0679973514382512)	0.770844
Opioid use disorders	L1-Splenium of corpus callosum	IVW(MRE)	6	-0.00727507	0.0365805	0.992751329789494(0.924064960367352,1.06654320320404)	-0.0072750694707978(-0.0789729063837533,0.0644227674421577)	0.842358
Opioid use disorders	L1-Splenium of corpus callosum	MR Egger	6	-0.00924059	0.092211	0.990801977712385(0.826980524482289,1.18707578954575)	-0.00924058529263741(-0.189974133833941,0.171492963248666)	0.924998
Opioid use disorders	L1-Splenium of corpus callosum	Weighted median	6	-0.0305702	0.0384524	0.969892356552928(0.899481333288943,1.04581512532357)	-0.0305701862684734(-0.105936978126011,0.0447966055890642)	0.426606
Opioid use disorders	L1-Splenium of corpus callosum	Simple mode	6	0.00774718	0.0682606	1.00777727007812(0.881576358266783,1.15204430854164)	0.00774718300934429(-0.126043657791088,0.141538023809776)	0.914055
Opioid use disorders	L1-Splenium of corpus callosum	Weighted mode	6	-0.0235965	0.0507951	0.976679677483963(0.884126738212364,1.07892132562227)	-0.0235965440719311(-0.123154857602338,0.075961769458476)	0.661784
Opioid use disorders	L1-Superior cerebellar peduncle L	IVW(MRE)	6	-0.017965	0.0292099	0.982195359635405(0.927542748154882,1.0400682086172)	-0.0179650498481358(-0.0752163959077828,0.0392862962115112)	0.538533
Opioid use disorders	L1-Superior cerebellar peduncle L	MR Egger	6	0.00612561	0.0723977	1.0061444053089(0.873040085350286,1.15954190571701)	0.00612560542072292(-0.135773807415136,0.148025018256582)	0.936637
Opioid use disorders	L1-Superior cerebellar peduncle L	Weighted median	6	-0.0194712	0.0372369	0.980717135480677(0.911689823798048,1.05497075290212)	-0.0194712040326472(-0.0924554522413888,0.0535130441760944)	0.601043
Opioid use disorders	L1-Superior cerebellar peduncle L	Simple mode	6	0.0512354	0.0680185	1.05257065919594(0.921197573039842,1.20267901807884)	0.0512354189489385(-0.0820807456028621,0.184551583500739)	0.48523
Opioid use disorders	L1-Superior cerebellar peduncle L	Weighted mode	6	-0.0789	0.0498285	0.924132375350006(0.838145215258163,1.01894114721754)	-0.0788999542358618(-0.176563905615098,0.0187639971433746)	0.174173
Opioid use disorders	L1-Superior cerebellar peduncle R	IVW(MRE)	6	-1.20989e-05	0.0296398	0.999987901181176(0.94354974756985,1.05980188652926)	-1.20988920154316E-05(-0.058106188939419,0.0580819911553882)	0.999674
Opioid use disorders	L1-Superior cerebellar peduncle R	MR Egger	6	0.000977234	0.0747172	1.00097771184157(0.864617086524298,1.15884406544796)	0.000977234192660315(-0.14546854459794,0.147423012983261)	0.990191
Opioid use disorders	L1-Superior cerebellar peduncle R	Weighted median	6	-0.000379138	0.0340746	0.999620933648851(0.93504048758252,1.06866175770898)	-0.000379138214959246(-0.0671654484036701,0.0664071719737516)	0.991122
Opioid use disorders	L1-Superior cerebellar peduncle R	Simple mode	6	0.0285608	0.0590198	1.02897254738743(0.916568965670174,1.15516076032841)	0.0285607775722441(-0.0871179655752557,0.144239520719744)	0.648894
Opioid use disorders	L1-Superior cerebellar peduncle R	Weighted mode	6	-0.0458382	0.044727	0.955196536197715(0.875024800437297,1.04271378629284)	-0.0458381626090475(-0.133503049669277,0.0418267244511817)	0.352437
Opioid use disorders	L1-Superior corona radiata L	IVW(MRE)	6	0.000386921	0.0108832	1.00038699619934(0.979273676435214,1.02195552300333)	0.000386921335625168(-0.0209441285970416,0.0217179712682919)	0.971639
Opioid use disorders	L1-Superior corona radiata L	MR Egger	6	-0.0304944	0.0587911	0.969965823166903(0.864395340053012,1.08842985902047)	-0.0304944419539883(-0.145725045325284,0.0847361614173072)	0.63135
Opioid use disorders	L1-Superior corona radiata L	Weighted median	6	0.00332473	0.0315532	1.00333025943603(0.943159852388351,1.06733933484424)	0.00332472640296184(-0.0585194959868398,0.0651689487927635)	0.916083
Opioid use disorders	L1-Superior corona radiata L	Simple mode	6	-0.000141902	0.0416647	0.999858108085289(0.921451954247353,1.08493582513531)	-0.000141901982320627(-0.0818046418670614,0.0815208379024202)	0.997414
Opioid use disorders	L1-Superior corona radiata L	Weighted mode	6	0.00184404	0.0387835	1.00184574358681(0.928512389516808,1.08097092217081)	0.00184404229522374(-0.0741715546954093,0.0778596392858568)	0.963918
Opioid use disorders	L1-Superior corona radiata R	IVW(MRE)	6	0.00100747	0.0134801	1.00100797957355(0.974906744126098,1.0278080249287)	0.00100747190325756(-0.0254134596089165,0.0274284034154316)	0.940423
Opioid use disorders	L1-Superior corona radiata R	MR Egger	6	0.0131076	0.0587911	1.01319391826032(0.902918602492797,1.13693738634417)	0.0131076366207722(-0.102122870832104,0.128338144073648)	0.834495
Opioid use disorders	L1-Superior corona radiata R	Weighted median	6	-0.00354463	0.0310146	0.996461639915485(0.937692402009617,1.05891420010981)	-0.00354463488660396(-0.0643333133838647,0.0572440436106567)	0.909009
Opioid use disorders	L1-Superior corona radiata R	Simple mode	6	-0.00367605	0.0412693	0.996330701129772(0.918912911949971,1.08027088650571)	-0.00367604726029208(-0.0845639250450492,0.0772118305244651)	0.932481
Opioid use disorders	L1-Superior corona radiata R	Weighted mode	6	-0.00278005	0.0397664	0.997223813185939(0.922449943205883,1.07805885935553)	-0.00278004756777932(-0.08072216664714,0.0751620715115814)	0.946976
Opioid use disorders	L1-Superior fronto-occipital fasciculus L	IVW(MRE)	6	-0.0271272	0.0293771	0.973237399585065(0.918781991420301,1.03092033234879)	-0.0271272393156178(-0.0847064084677884,0.0304519298365528)	0.355792
Opioid use disorders	L1-Superior fronto-occipital fasciculus L	MR Egger	6	-0.0409752	0.0736512	0.959852903380273(0.83082873705295,1.10891397352909)	-0.0409752319060525(-0.185331597962415,0.10338113415031)	0.607631
Opioid use disorders	L1-Superior fronto-occipital fasciculus L	Weighted median	6	-0.0373192	0.035514	0.963368587714946(0.898591531837645,1.0328152479892)	-0.0373191909695069(-0.106926706118897,0.0322883241798833)	0.293337
Opioid use disorders	L1-Superior fronto-occipital fasciculus L	Simple mode	6	-0.00953163	0.051986	0.99051364863368(0.894559262903606,1.09676052645751)	-0.00953163339916535(-0.111424125680615,0.0923608588822839)	0.861727
Opioid use disorders	L1-Superior fronto-occipital fasciculus L	Weighted mode	6	-0.0382012	0.0476213	0.962519238236715(0.87674504906111,1.05668493362796)	-0.0382012252415458(-0.131539036899824,0.0551365864167321)	0.458858
Opioid use disorders	L1-Superior fronto-occipital fasciculus R	IVW(MRE)	6	-0.0020561	0.025429	0.997946015430866(0.949426627878782,1.04894493210011)	-0.00205609688838262(-0.0518970261982116,0.0477848324214464)	0.935556
Opioid use disorders	L1-Superior fronto-occipital fasciculus R	MR Egger	6	0.0257445	0.0622005	1.02607877682544(0.908310953112613,1.15911588717907)	0.0257445243327231(-0.0961684996315465,0.147657548296993)	0.700181
Opioid use disorders	L1-Superior fronto-occipital fasciculus R	Weighted median	6	-0.0303146	0.0330024	0.970140232027841(0.909373516793874,1.03496753800052)	-0.0303146488329468(-0.0949993596406554,0.0343700619747618)	0.358326
Opioid use disorders	L1-Superior fronto-occipital fasciculus R	Simple mode	6	-0.0324129	0.0441605	0.968106785687629(0.887836630491933,1.05563424205096)	-0.0324128819968945(-0.11896752758663,0.0541417635928409)	0.495916
Opioid use disorders	L1-Superior fronto-occipital fasciculus R	Weighted mode	6	-0.0320361	0.0374044	0.96847161910768(0.900010573527525,1.04214028657561)	-0.0320361005317455(-0.105348767362921,0.0412765662994303)	0.430857
Opioid use disorders	L1-Superior longitudinal fasciculus L	IVW(MRE)	6	-0.000955913	0.022725	0.999044543498081(0.955522528989184,1.04454889300113)	-0.000955913241435301(-0.0454969373597986,0.043585110876928)	0.966447
Opioid use disorders	L1-Superior longitudinal fasciculus L	MR Egger	6	0.0227752	0.0587911	1.02303655834787(0.911689991080308,1.14798211009872)	0.0227752227413904(-0.0924552687554712,0.138005714238252)	0.718195
Opioid use disorders	L1-Superior longitudinal fasciculus L	Weighted median	6	-0.0247488	0.0345906	0.97555492697525(0.911606950991609,1.04398876567413)	-0.0247488140200109(-0.0925463565940347,0.0430487285540129)	0.474313
Opioid use disorders	L1-Superior longitudinal fasciculus L	Simple mode	6	-0.0273618	0.0476384	0.973009181855541(0.886270491836281,1.06823692845015)	-0.0273617601957022(-0.120733079443976,0.0660095590525714)	0.590595
Opioid use disorders	L1-Superior longitudinal fasciculus L	Weighted mode	6	-0.0296805	0.0415448	0.970755663727286(0.894841913002297,1.05310954366996)	-0.0296804760043914(-0.111108209825805,0.0517472578170223)	0.506923
Opioid use disorders	L1-Superior longitudinal fasciculus R	IVW(MRE)	6	0.0172147	0.0205849	1.01736375001574(0.977133844767238,1.05924997418614)	0.0172147227498881(-0.0231316406548116,0.0575610861545878)	0.402997
Opioid use disorders	L1-Superior longitudinal fasciculus R	MR Egger	6	0.0255035	0.0587911	1.02583147377532(0.914180709911741,1.15111837427596)	0.0255034776775437(-0.0897270138193179,0.140733969174405)	0.686806
Opioid use disorders	L1-Superior longitudinal fasciculus R	Weighted median	6	0.0141254	0.0332523	1.01422563727024(0.950231928159035,1.08252902561286)	0.0141254023774161(-0.0510491892793798,0.079299994034212)	0.670987
Opioid use disorders	L1-Superior longitudinal fasciculus R	Simple mode	6	0.0232594	0.0471284	1.02353196108766(0.933221810888267,1.12258164473331)	0.0232593528789937(-0.0691123669602505,0.115631072718238)	0.642549
Opioid use disorders	L1-Superior longitudinal fasciculus R	Weighted mode	6	0.0163584	0.0397095	1.0164929507722(0.940379146141768,1.09876736761856)	0.0163584192586786(-0.061472138081278,0.0941889765986352)	0.69744
Opioid use disorders	L1-Tapetum L	IVW(MRE)	6	0.01227	0.0275015	1.01234559909568(0.959221886747519,1.0684114136338)	0.0122700136497438(-0.0416328578190618,0.0661728851185494)	0.655483
Opioid use disorders	L1-Tapetum L	MR Egger	6	0.0696677	0.0614907	1.07215188408434(0.950417339327941,1.20947884153548)	0.0696677355270267(-0.0508540862978187,0.190189557351872)	0.32053
Opioid use disorders	L1-Tapetum L	Weighted median	6	-0.0157624	0.0339776	0.984361134535993(0.920941787330544,1.05214776494576)	-0.0157624426180784(-0.0823584506630155,0.0508335654268587)	0.642714
Opioid use disorders	L1-Tapetum L	Simple mode	6	-0.0136707	0.0443457	0.986422305369716(0.904305246590713,1.07599615085646)	-0.013670714482443(-0.100588313427129,0.0732468844622434)	0.770302
Opioid use disorders	L1-Tapetum L	Weighted mode	6	-0.0176221	0.0427412	0.98253222896671(0.903576232767306,1.0683875316217)	-0.0176221327571754(-0.101394797559241,0.0661505320448903)	0.697202
Opioid use disorders	L1-Tapetum R	IVW(MRE)	6	0.0525345	0.0385737	1.0539388910047(0.977194174146846,1.13671081486135)	0.0525344702644662(-0.0230699013981018,0.128138841927034)	0.173221
Opioid use disorders	L1-Tapetum R	MR Egger	6	0.0541164	0.0972369	1.05560743469084(0.872434254144736,1.27723900211478)	0.054116368716998(-0.136467981160541,0.244700718594537)	0.607506
Opioid use disorders	L1-Tapetum R	Weighted median	6	0.0512248	0.0356922	1.05255945557613(0.981442387782466,1.12882979308233)	0.0512247748374602(-0.0187319651214182,0.121181514796339)	0.151236
Opioid use disorders	L1-Tapetum R	Simple mode	6	0.058237	0.0454715	1.05996618334288(0.969585019177952,1.15877234858996)	0.0582370051083653(-0.0308871143042361,0.147361124520967)	0.256475
Opioid use disorders	L1-Tapetum R	Weighted mode	6	0.0540965	0.0407536	1.05558641302509(0.974548972715013,1.14336242360293)	0.0540964542351823(-0.0257805071001838,0.133973415570548)	0.241752
Opioid use disorders	L1-Uncinate fasciculus L	IVW(MRE)	6	0.0472768	0.0322416	1.04841219512458(0.984209225757977,1.11680331998455)	0.0472768245289713(-0.0159167767291487,0.110470425787091)	0.142559
Opioid use disorders	L1-Uncinate fasciculus L	MR Egger	6	0.0265159	0.0804487	1.02687059710946(0.877074352178756,1.20225066505312)	0.0265159221405207(-0.131163510068175,0.184195354349216)	0.758239
Opioid use disorders	L1-Uncinate fasciculus L	Weighted median	6	0.0788501	0.0349475	1.08204213575456(1.01040678703737,1.15875625398484)	0.0788501221379158(0.0103530092102999,0.147347235065532)	0.0240553
Opioid use disorders	L1-Uncinate fasciculus L	Simple mode	6	0.0811312	0.0464517	1.08451313640035(0.990134755845008,1.18788754367193)	0.0811311640748294(-0.00991422810142165,0.17217655625108)	0.141145
Opioid use disorders	L1-Uncinate fasciculus L	Weighted mode	6	0.079928	0.0406946	1.08320912294768(1.00016664310109,1.17314650726508)	0.0799280453594614(0.000166629217666775,0.159689461501256)	0.106727
Opioid use disorders	L1-Uncinate fasciculus R	IVW(MRE)	6	0.0654571	0.0307226	1.06764691447558(1.0052546135109,1.13391166642667)	0.0654570814527031(0.00524085620117729,0.125673306704229)	0.0331232
Opioid use disorders	L1-Uncinate fasciculus R	MR Egger	6	0.0224312	0.0736364	1.02268463038874(0.885240268352429,1.18146890807387)	0.022431160251804(-0.121896181157096,0.166758501660704)	0.775846
Opioid use disorders	L1-Uncinate fasciculus R	Weighted median	6	0.0889993	0.0360668	1.09307993435963(1.01847694057115,1.17314756505886)	0.0889993395117393(0.0183083158502698,0.159690363173209)	0.0136014
Opioid use disorders	L1-Uncinate fasciculus R	Simple mode	6	0.100491	0.050563	1.1057137256352(1.00138844574342,1.22090767898807)	0.100491032014718(0.00138748274390584,0.19959458128553)	0.103588
Opioid use disorders	L1-Uncinate fasciculus R	Weighted mode	6	0.0944705	0.0484389	1.09907670764021(0.999530285756637,1.20853727644964)	0.0944704706565447(-0.000469824593654466,0.189410765906744)	0.108628
Opioid use disorders	L2-Anterior corona radiata L	IVW(MRE)	6	0.0245831	0.0297207	1.02488779608698(0.966891141528967,1.08636324137483)	0.0245831393661774(-0.0336693632587045,0.0828356419910593)	0.408158
Opioid use disorders	L2-Anterior corona radiata L	MR Egger	6	0.0676239	0.070972	1.06996286709723(0.931013751800476,1.22964943831707)	0.0676239442241821(-0.0714812308147228,0.206729119263087)	0.394635
Opioid use disorders	L2-Anterior corona radiata L	Weighted median	6	0.0158728	0.0345155	1.01599941817133(0.949540007393385,1.08711040049609)	0.0158727764901125(-0.051777614395359,0.083523167375584)	0.645607
Opioid use disorders	L2-Anterior corona radiata L	Simple mode	6	0.0427468	0.0472409	1.04367362046245(0.951376636686426,1.1449247165066)	0.0427468165052434(-0.0498452520582065,0.135338885068693)	0.40702
Opioid use disorders	L2-Anterior corona radiata L	Weighted mode	6	-0.0059603	0.0431164	0.994057425741792(0.913503095657502,1.0817151801343)	-0.00596030161827396(-0.0904685143821852,0.0785479111456373)	0.895448
Opioid use disorders	L2-Anterior corona radiata R	IVW(MRE)	6	0.0333568	0.0286955	1.03391942135186(0.977373595094202,1.09373669926649)	0.0333568439895115(-0.0228863099660895,0.0895999979451124)	0.245056
Opioid use disorders	L2-Anterior corona radiata R	MR Egger	6	0.104983	0.0603026	1.11069135004838(0.986876527310466,1.25004014274645)	0.104982659322656(-0.0132103463504106,0.223175664995723)	0.156667
Opioid use disorders	L2-Anterior corona radiata R	Weighted median	6	0.0253219	0.0361047	1.02564525967078(0.95557385435735,1.10085494060803)	0.0253219361547813(-0.0454432243512594,0.096087096660822)	0.483086
Opioid use disorders	L2-Anterior corona radiata R	Simple mode	6	0.0319148	0.0546736	1.03242950879494(0.927515822847879,1.14921024997477)	0.0319147711688207(-0.0752454249717989,0.13907496730944)	0.58474
Opioid use disorders	L2-Anterior corona radiata R	Weighted mode	6	0.0166795	0.0460284	1.0168193635642(0.929102510552275,1.11281759157505)	0.0166794843429803(-0.0735362012049775,0.106895169890938)	0.731886
Opioid use disorders	L2-Anterior limb of internal capsule L	IVW(MRE)	6	0.0156448	0.0190391	1.01576785241747(0.978561322751449,1.05438903624731)	0.0156448313329913(-0.0216718239498117,0.0529614866157943)	0.411236
Opioid use disorders	L2-Anterior limb of internal capsule L	MR Egger	6	0.0328323	0.0587906	1.03337726540688(0.92090602434765,1.15958473983949)	0.0328323368291373(-0.0823972844718376,0.148061958130112)	0.606312
Opioid use disorders	L2-Anterior limb of internal capsule L	Weighted median	6	-0.00727612	0.0338524	0.992750290236529(0.929018242896364,1.06085445178352)	-0.00727611661470829(-0.0736269032283118,0.0590746699988952)	0.829817
Opioid use disorders	L2-Anterior limb of internal capsule L	Simple mode	6	-0.00745245	0.043509	0.992575250158434(0.911439412243669,1.08093375598255)	-0.0074524504954613(-0.0927301574581159,0.0778252564671933)	0.870716
Opioid use disorders	L2-Anterior limb of internal capsule L	Weighted mode	6	-0.0092708	0.0412826	0.990772040082198(0.91376240283356,1.07427185925425)	-0.00927080130265871(-0.0901846944578085,0.0716430918524911)	0.831203
Opioid use disorders	L2-Anterior limb of internal capsule R	IVW(MRE)	6	0.0134208	0.0192348	1.0135112342533(0.976012935130186,1.05245021350115)	0.0134207714595339(-0.0242794394497102,0.051120982368778)	0.485344
Opioid use disorders	L2-Anterior limb of internal capsule R	MR Egger	6	0.0703774	0.0587909	1.07291296994699(0.956138267482037,1.20394955440071)	0.0703773512695604(-0.0448527451314669,0.185607447670588)	0.297368
Opioid use disorders	L2-Anterior limb of internal capsule R	Weighted median	6	0.0204241	0.0333512	1.02063407104568(0.956050704504034,1.08958018865712)	0.0204240724392174(-0.0449443291530742,0.085792474031509)	0.540277
Opioid use disorders	L2-Anterior limb of internal capsule R	Simple mode	6	0.0390452	0.0483433	1.03981749623971(0.945815683008328,1.14316187065878)	0.0390452133691985(-0.0557075671712791,0.133797993909676)	0.455972
Opioid use disorders	L2-Anterior limb of internal capsule R	Weighted mode	6	0.013093	0.0434458	1.01317907014177(0.930474410220991,1.1032348841593)	0.0130929817486155(-0.0720607043838603,0.0982466678810913)	0.775268
Opioid use disorders	L2-Body of corpus callosum	IVW(MRE)	6	0.0141872	0.0258933	1.01428834464106(0.964096779976042,1.06709291789177)	0.0141872282966775(-0.0365635952447301,0.0649380518380851)	0.583753
Opioid use disorders	L2-Body of corpus callosum	MR Egger	6	0.036565	0.0640698	1.03724172541654(0.914834825229841,1.17602693652898)	0.0365650027746163(-0.0890117488765997,0.162141754425832)	0.598731
Opioid use disorders	L2-Body of corpus callosum	Weighted median	6	0.0277519	0.0338573	1.02814054004801(0.962127404339731,1.09868294502601)	0.0277518697976798(-0.0386084001418407,0.0941121397372003)	0.412403
Opioid use disorders	L2-Body of corpus callosum	Simple mode	6	0.0619537	0.0628769	1.06391305715033(0.940555027501098,1.20345004819363)	0.0619536743761693(-0.0612851231795264,0.185192471931865)	0.369716
Opioid use disorders	L2-Body of corpus callosum	Weighted mode	6	-0.0397524	0.0499592	0.96102736095069(0.871384121387808,1.05989260743577)	-0.0397523990844812(-0.137672387420512,0.0581675892515494)	0.462294
Opioid use disorders	L2-Cerebral peduncle L	IVW(MRE)	6	-0.00660189	0.0331475	0.993419850514397(0.930930146642091,1.06010424407866)	-0.00660189411030679(-0.0715710349796184,0.0583672467590048)	0.842132
Opioid use disorders	L2-Cerebral peduncle L	MR Egger	6	0.100352	0.0587893	1.10555958980581(0.985234768450426,1.24057944943819)	0.100351622898205(-0.0148753226048797,0.21557856840129)	0.163018
Opioid use disorders	L2-Cerebral peduncle L	Weighted median	6	-0.00282569	0.0363165	0.997178300406834(0.928666037825062,1.07074504967476)	-0.00282568809212742(-0.0740060904553102,0.0683547142710554)	0.937981
Opioid use disorders	L2-Cerebral peduncle L	Simple mode	6	0.00400752	0.0552213	1.00401555686546(0.901021447172887,1.11878273440748)	0.00400751603541333(-0.104226217913611,0.112241249984438)	0.94496
Opioid use disorders	L2-Cerebral peduncle L	Weighted mode	6	0.000942598	0.0525551	1.00094304258147(0.902970530921929,1.10954559443853)	0.000942598196172928(-0.102065360735625,0.103950557127971)	0.986384
Opioid use disorders	L2-Cerebral peduncle R	IVW(MRE)	6	0.0402243	0.0387452	1.04104430079249(0.964914020701975,1.12318114667262)	0.0402243447239822(-0.0357162793307488,0.116164968778713)	0.299188
Opioid use disorders	L2-Cerebral peduncle R	MR Egger	6	0.126293	0.0850586	1.1346150551183(0.960384698368257,1.34045380511411)	0.126293434920036(-0.0404213473231287,0.293008217163201)	0.211774
Opioid use disorders	L2-Cerebral peduncle R	Weighted median	6	0.0338674	0.0380536	1.03444746751468(0.96010012828486,1.11455204673198)	0.0338674363579472(-0.0407176996624238,0.108452572378318)	0.37347
Opioid use disorders	L2-Cerebral peduncle R	Simple mode	6	0.102074	0.0704292	1.10746533120388(0.964671819722645,1.27139555104983)	0.102073918793802(-0.0359673186735216,0.240115156261126)	0.20693
Opioid use disorders	L2-Cerebral peduncle R	Weighted mode	6	0.0121524	0.0582664	1.01222655391455(0.902984618694865,1.13468444006349)	0.0121524133151806(-0.102049759270728,0.12635458590109)	0.843017
Opioid use disorders	L2-Cingulum cingulate gyrus L	IVW(MRE)	6	0.00838975	0.0188498	1.00842504655009(0.971847997899009,1.04637873073565)	0.0083897539348024(-0.0285558675127805,0.0453353753823853)	0.656259
Opioid use disorders	L2-Cingulum cingulate gyrus L	MR Egger	6	0.0037823	0.0587911	1.00378946147866(0.894537734467552,1.12638432583882)	0.00378229955702641(-0.111448191939835,0.119012791053888)	0.951791
Opioid use disorders	L2-Cingulum cingulate gyrus L	Weighted median	6	0.00461686	0.0331425	1.00462753555524(0.941442071099776,1.07205373137486)	0.00461686142984424(-0.0603424610840068,0.0695761839436953)	0.88921
Opioid use disorders	L2-Cingulum cingulate gyrus L	Simple mode	6	0.014683	0.0443451	1.01479137427296(0.930313833068341,1.10693993434703)	0.0146830487787634(-0.0722332948477438,0.101599392405271)	0.753988
Opioid use disorders	L2-Cingulum cingulate gyrus L	Weighted mode	6	-0.00980817	0.0388351	0.990239777584587(0.917663047816875,1.0685565027856)	-0.00980816559869382(-0.0859250060495138,0.0663086748521262)	0.810663
Opioid use disorders	L2-Cingulum cingulate gyrus R	IVW(MRE)	6	-0.00441517	0.0305978	0.995594567304136(0.93764226070987,1.05712869820424)	-0.00441516520895559(-0.0643867878924474,0.0555564574745362)	0.885266
Opioid use disorders	L2-Cingulum cingulate gyrus R	MR Egger	6	0.0422497	0.0726094	1.04315496620426(0.904778811860911,1.20269425991365)	0.042249742359156(-0.10006477193794,0.184564256656252)	0.591867
Opioid use disorders	L2-Cingulum cingulate gyrus R	Weighted median	6	-0.019239	0.0351044	0.980944839816825(0.915720814092425,1.05081457574703)	-0.0192390495228097(-0.0880437488740483,0.0495656498284289)	0.583656
Opioid use disorders	L2-Cingulum cingulate gyrus R	Simple mode	6	-0.0416768	0.0526489	0.959179717363592(0.865135919607791,1.0634464589319)	-0.0416768208597967(-0.144868651899719,0.0615150101801259)	0.464474
Opioid use disorders	L2-Cingulum cingulate gyrus R	Weighted mode	6	-0.035194	0.0490141	0.965418114929088(0.876988236926416,1.06276469556733)	-0.0351939917624419(-0.13126169955462,0.0608737160297366)	0.504875
Opioid use disorders	L2-Cingulum hippocampus L	IVW(MRE)	6	0.0164143	0.0240138	1.01654971930837(0.969812339610172,1.06553947564876)	0.0164142651462395(-0.030652690520754,0.063481220813233)	0.494268
Opioid use disorders	L2-Cingulum hippocampus L	MR Egger	6	0.00343829	0.0601022	1.00344420738278(0.891934981281075,1.12889425626503)	0.00343828968449744(-0.114362039999301,0.121238619368295)	0.957124
Opioid use disorders	L2-Cingulum hippocampus L	Weighted median	6	0.0206294	0.033504	1.0208436849759(0.955960696478783,1.0901304133044)	0.0206294275358808(-0.0450384792457686,0.0862973343175302)	0.538073
Opioid use disorders	L2-Cingulum hippocampus L	Simple mode	6	0.0695742	0.0506277	1.07205159550875(0.970779283190889,1.18388869986513)	0.0695741916291534(-0.0296561452926097,0.168804528550917)	0.227771
Opioid use disorders	L2-Cingulum hippocampus L	Weighted mode	6	0.0507558	0.0471409	1.05206590201551(0.959214563074329,1.15390518950861)	0.050755756854866(-0.0416404928628922,0.143152006572624)	0.330807
Opioid use disorders	L2-Cingulum hippocampus R	IVW(MRE)	6	0.0783968	0.0312974	1.08155173955165(1.01720005501158,1.14997453997767)	0.0783968058137153(0.0170538086472017,0.139739802980229)	0.0122488
Opioid use disorders	L2-Cingulum hippocampus R	MR Egger	6	0.0789381	0.0788999	1.08213737925583(0.927089072318898,1.26311628790278)	0.0789381402534897(-0.0757056313884048,0.233581911895384)	0.373693
Opioid use disorders	L2-Cingulum hippocampus R	Weighted median	6	0.0642664	0.0373305	1.06637648934305(0.991138120859456,1.14732628388617)	0.0642664428867479(-0.00890137912739031,0.137434264900886)	0.0851507
Opioid use disorders	L2-Cingulum hippocampus R	Simple mode	6	0.148183	0.0711735	1.1597248204162(1.00872057871351,1.33333421313236)	0.148182753197126(0.00868277409341886,0.287682732300833)	0.0918289
Opioid use disorders	L2-Cingulum hippocampus R	Weighted mode	6	0.0182228	0.0529987	1.01838983966609(0.917911196895573,1.12986732163495)	0.0182227914497955(-0.0856546284486902,0.122100211348281)	0.744958
Opioid use disorders	L2-Corticospinal tract L	IVW(MRE)	6	0.00515488	0.0162012	1.00516818518641(0.973751113204546,1.03759889648383)	0.00515487595403857(-0.0265995385839213,0.0369092904919985)	0.75035
Opioid use disorders	L2-Corticospinal tract L	MR Egger	6	0.0148213	0.0587904	1.01493168253236(0.904468399746261,1.13888591408716)	0.0148213023785872(-0.100407911466584,0.130050516223758)	0.813384
Opioid use disorders	L2-Corticospinal tract L	Weighted median	6	0.0146565	0.0309099	1.01476440298318(0.955111710954077,1.07814277822347)	0.0146564702633167(-0.0459269705214053,0.0752399110480387)	0.635381
Opioid use disorders	L2-Corticospinal tract L	Simple mode	6	0.0203086	0.046696	1.02051620397683(0.931261070427373,1.11832584400992)	0.0203085816099314(-0.0712156216517799,0.111832784871643)	0.681759
Opioid use disorders	L2-Corticospinal tract L	Weighted mode	6	0.0191039	0.0432557	1.01928750541137(0.936432985300877,1.1094728987509)	0.0191038591080419(-0.0656773183334222,0.103885036549506)	0.677189
Opioid use disorders	L2-Corticospinal tract R	IVW(MRE)	6	0.0163402	0.030743	1.01647438169744(0.957034215394367,1.07960630040947)	0.0163401513067375(-0.0439161354051133,0.0765964380185883)	0.595067
Opioid use disorders	L2-Corticospinal tract R	MR Egger	6	0.107156	0.0587877	1.11310756975615(0.991964249771984,1.24904547934388)	0.107155716101366(-0.00806821088297466,0.222379643085707)	0.14242
Opioid use disorders	L2-Corticospinal tract R	Weighted median	6	-0.0139366	0.036441	0.986160087581323(0.918180866921168,1.05917227571885)	-0.0139365769284175(-0.0853608849781444,0.0574877311213094)	0.702133
Opioid use disorders	L2-Corticospinal tract R	Simple mode	6	-0.023931	0.0506894	0.976353102608696(0.884014193314216,1.07833718981342)	-0.0239309725378947(-0.123282160688074,0.0754202156122847)	0.656734
Opioid use disorders	L2-Corticospinal tract R	Weighted mode	6	-0.0260414	0.0459924	0.974294706450876(0.890309048713768,1.06620299590303)	-0.0260414477474998(-0.116186630785995,0.0641037352909955)	0.595718
Opioid use disorders	L2-External capsule L	IVW(MRE)	6	0.0075096	0.0243336	1.00753786430272(0.960612411017553,1.05675560336387)	0.00750959656695653(-0.0401842697666347,0.0552034629005477)	0.757618
Opioid use disorders	L2-External capsule L	MR Egger	6	0.0667462	0.0587906	1.06902410098126(0.952673111478652,1.19958516169834)	0.0667461771407359(-0.048483444160239,0.181975798441711)	0.319655
Opioid use disorders	L2-External capsule L	Weighted median	6	-5.63894e-06	0.0347	0.999994361076957(0.934244034188371,1.07037207152675)	-5.63893894132278E-06(-0.0680175963063235,0.0680063184284409)	0.99987
Opioid use disorders	L2-External capsule L	Simple mode	6	-0.00556842	0.0485029	0.994447059381777(0.90426378574742,1.09362441524258)	-0.00556841550699172(-0.100634162761669,0.0894973317476851)	0.913067
Opioid use disorders	L2-External capsule L	Weighted mode	6	-0.0152268	0.0458363	0.984888527255924(0.90026520363041,1.07746629238662)	-0.0152268145128438(-0.105065888364255,0.0746122593385675)	0.753212
Opioid use disorders	L2-External capsule R	IVW(MRE)	6	0.0109949	0.0235701	1.01105558546501(0.965409867604851,1.05885948673397)	0.0109949192045057(-0.0352025345475182,0.0571923729565296)	0.640874
Opioid use disorders	L2-External capsule R	MR Egger	6	0.0405914	0.0587906	1.04142646750163(0.928079252301619,1.16861688753758)	0.0405913767315826(-0.0746381486553209,0.155820902118486)	0.527891
Opioid use disorders	L2-External capsule R	Weighted median	6	-0.00156045	0.0343617	0.998440762744316(0.933411289284249,1.06800074967368)	-0.00156045413119029(-0.0689093507417817,0.0657884424794011)	0.963778
Opioid use disorders	L2-External capsule R	Simple mode	6	-0.00994613	0.0495355	0.990103167271339(0.898493629842022,1.09105312411964)	-0.00994613191793137(-0.107035662553247,0.0871433987173844)	0.848776
Opioid use disorders	L2-External capsule R	Weighted mode	6	-0.0114707	0.0420293	0.98859479882275(0.910420983355216,1.07348105341073)	-0.0114707392775282(-0.0938481673747873,0.0709066888197309)	0.795826
Opioid use disorders	L2-Fornix cres+Stria terminalis L	IVW(MRE)	6	0.00201372	0.0190643	1.00201574503773(0.965265273787516,1.04016541418079)	0.00201371614972923(-0.0353523203032933,0.0393797526027518)	0.915878
Opioid use disorders	L2-Fornix cres+Stria terminalis L	MR Egger	6	0.00276169	0.0587909	1.00276550461335(0.89362560361315,1.12523483344348)	0.00276168764108608(-0.112468379429521,0.117991754711694)	0.964785
Opioid use disorders	L2-Fornix cres+Stria terminalis L	Weighted median	6	0.00407712	0.0315138	1.00408544575574(0.943942593896938,1.06806027071662)	0.00407712298268847(-0.0576899262355877,0.0658441722009647)	0.89706
Opioid use disorders	L2-Fornix cres+Stria terminalis L	Simple mode	6	0.00803611	0.0417733	1.00806848680658(0.928820614971444,1.09407786359668)	0.00803611060163674(-0.0738396535697407,0.0899118747730142)	0.855019
Opioid use disorders	L2-Fornix cres+Stria terminalis L	Weighted mode	6	0.00687164	0.0402082	1.00689530371186(0.930590123846265,1.08945724509374)	0.00687163982274468(-0.0719363523011632,0.0856796319466526)	0.871002
Opioid use disorders	L2-Fornix cres+Stria terminalis R	IVW(MRE)	6	0.0148005	0.0275412	1.01491060239644(0.961577394044674,1.07120189933339)	0.0148005321580811(-0.0391802241665109,0.0687812884826731)	0.590994
Opioid use disorders	L2-Fornix cres+Stria terminalis R	MR Egger	6	-0.00435584	0.0686019	0.995653635719798(0.870388624855821,1.13894659697128)	-0.00435583717984292(-0.138815471835548,0.130103797475862)	0.952419
Opioid use disorders	L2-Fornix cres+Stria terminalis R	Weighted median	6	0.0232198	0.0332955	1.02349148986545(0.958831976265518,1.09251136357276)	0.0232198113464403(-0.0420394266802299,0.0884790493731105)	0.485562
Opioid use disorders	L2-Fornix cres+Stria terminalis R	Simple mode	6	0.0248524	0.0433833	1.02516380563069(0.941596144097576,1.11614818620825)	0.0248524101934571(-0.0601788180980064,0.109883638484921)	0.591539
Opioid use disorders	L2-Fornix cres+Stria terminalis R	Weighted mode	6	0.0271904	0.040681	1.02756340703846(0.948812242224786,1.11285089767458)	0.0271903754973656(-0.0525443479711734,0.106925098965905)	0.533502
Opioid use disorders	L2-Fornix	IVW(MRE)	6	-0.000230036	0.0370667	0.999769990021815(0.929711739402598,1.0751074667407)	-0.000230036434536661(-0.072880698513246,0.0724206256441726)	0.995048
Opioid use disorders	L2-Fornix	MR Egger	6	-0.0849914	0.0805958	0.918520183241401(0.784303607401947,1.07570501915267)	-0.0849914004351225(-0.24295907925612,0.0729762783858745)	0.351119
Opioid use disorders	L2-Fornix	Weighted median	6	-0.0115663	0.0357825	0.98850031221402(0.921548356729814,1.06031643387076)	-0.0115663205252639(-0.0817000271451053,0.0585673860945775)	0.746514
Opioid use disorders	L2-Fornix	Simple mode	6	-0.0136636	0.0607811	0.986429321707988(0.875644904478749,1.11122990809215)	-0.0136636015924765(-0.13279463041047,0.105467427225517)	0.831033
Opioid use disorders	L2-Fornix	Weighted mode	6	-0.00685762	0.0507563	0.993165838667847(0.899118948246991,1.09704993429395)	-0.00685762115930116(-0.106339941531028,0.0926246992124253)	0.897796
Opioid use disorders	L2-Genu of corpus callosum	IVW(MRE)	6	0.0131902	0.0221806	1.01327755663246(0.970170144868836,1.05830035298999)	0.0131901824381912(-0.0302838157854577,0.0566641806618401)	0.552063
Opioid use disorders	L2-Genu of corpus callosum	MR Egger	6	0.03718	0.05879	1.03787986994051(0.924919780886308,1.16463573024194)	0.0371800458116337(-0.0780482685965544,0.152408360219822)	0.561458
Opioid use disorders	L2-Genu of corpus callosum	Weighted median	6	0.00415385	0.0326362	1.00416248975138(0.941940607186616,1.07049457060291)	0.00415385055632001(-0.0598130560892261,0.0681207572018661)	0.898721
Opioid use disorders	L2-Genu of corpus callosum	Simple mode	6	0.0645424	0.0497879	1.06667077047467(0.967498099875994,1.17600906165176)	0.0645423684501765(-0.0330418180325897,0.162126554932943)	0.251461
Opioid use disorders	L2-Genu of corpus callosum	Weighted mode	6	-0.024116	0.0451803	0.976172439385613(0.893446057274053,1.06655866200075)	-0.0241160284766908(-0.112669318590084,0.0644372616367025)	0.616365
Opioid use disorders	L2-Inferior cerebellar peduncle L	IVW(MRE)	6	-0.0230492	0.00655579	0.977214431284375(0.964738185982917,0.989852022637108)	-0.0230491717129439(-0.035898524316592,-0.0101998191092958)	0.000438351
Opioid use disorders	L2-Inferior cerebellar peduncle L	MR Egger	6	-0.0183603	0.0587911	0.981807220506446(0.8749479269953,1.1017174719745)	-0.0183603030295083(-0.133590906400804,0.0968703003417872)	0.770417
Opioid use disorders	L2-Inferior cerebellar peduncle L	Weighted median	6	-0.0326385	0.0310665	0.967888380443415(0.910711800069681,1.02865463797186)	-0.0326385078134891(-0.0935287873497999,0.0282517717228217)	0.293441
Opioid use disorders	L2-Inferior cerebellar peduncle L	Simple mode	6	-0.00368991	0.0433137	0.996316887969945(0.915225537283223,1.08459314214583)	-0.00368991138749949(-0.0885847552458739,0.0812049324708749)	0.935416
Opioid use disorders	L2-Inferior cerebellar peduncle L	Weighted mode	6	-0.0335405	0.039734	0.967015706214265(0.894563676948656,1.0453357320015)	-0.033540541453647(-0.111419191369001,0.0443381084617072)	0.437111
Opioid use disorders	L2-Inferior cerebellar peduncle R	IVW(MRE)	6	-0.0182983	0.0112369	0.981868140798755(0.960479596286681,1.00373297844409)	-0.0182982558158705(-0.0403225398032378,0.00372602817149684)	0.103438
Opioid use disorders	L2-Inferior cerebellar peduncle R	MR Egger	6	-0.0394893	0.0587911	0.961280221384857(0.856655087491401,1.07868344858805)	-0.039489318984347(-0.154719906399333,0.075741268430639)	0.538581
Opioid use disorders	L2-Inferior cerebellar peduncle R	Weighted median	6	-0.0292467	0.0330844	0.97117680395937(0.910198879275222,1.03623988781417)	-0.0292467428589877(-0.0940921546954288,0.0355986689774534)	0.376694
Opioid use disorders	L2-Inferior cerebellar peduncle R	Simple mode	6	-0.0329175	0.0412086	0.967618393112424(0.892537795449724,1.04901479742682)	-0.0329174914227748(-0.113686418382159,0.0478514355366095)	0.460649
Opioid use disorders	L2-Inferior cerebellar peduncle R	Weighted mode	6	-0.0329175	0.0412352	0.967618393112424(0.892491294170388,1.04906945401612)	-0.0329174914227748(-0.113738519806856,0.0479035369613059)	0.460921
Opioid use disorders	L2-Medial lemniscus L	IVW(MRE)	6	0.000116178	0.0348824	1.0001161843839(0.934023799034165,1.07088532786949)	0.000116177635016486(-0.0682533603132929,0.0684857155833259)	0.997343
Opioid use disorders	L2-Medial lemniscus L	MR Egger	6	-0.0150263	0.0875291	0.985086074747156(0.829789397859356,1.16944682248788)	-0.0150262560978336(-0.186583347907152,0.156530835711485)	0.872031
Opioid use disorders	L2-Medial lemniscus L	Weighted median	6	0.0207762	0.0343918	1.02099347946234(0.954438693906637,1.09218925401885)	0.0207761527393551(-0.0466318663687143,0.0881841718474245)	0.545776
Opioid use disorders	L2-Medial lemniscus L	Simple mode	6	0.0118495	0.0503448	1.01191995222002(0.916836362246746,1.1168645047974)	0.011849469139996(-0.0868262716716805,0.110525209951672)	0.82326
Opioid use disorders	L2-Medial lemniscus L	Weighted mode	6	0.0242856	0.0427904	1.02458285602426(0.942156682453994,1.11422022303609)	0.0242855600232869(-0.059583688668007,0.108154808714581)	0.594877
Opioid use disorders	L2-Medial lemniscus R	IVW(MRE)	6	0.000121526	0.0294087	1.00012153333931(0.944103514390311,1.0594633598996)	0.000121525954734517(-0.0575194637738325,0.0577625156833015)	0.996703
Opioid use disorders	L2-Medial lemniscus R	MR Egger	6	0.00332293	0.0741154	1.00332845589317(0.867670523867695,1.1601961374897)	0.00332292884481127(-0.1419432171784,0.148589074868022)	0.966388
Opioid use disorders	L2-Medial lemniscus R	Weighted median	6	0.0147617	0.0359758	1.01487120940181(0.945774729246612,1.08901574531722)	0.014761717154018(-0.0557508680481049,0.0852743023561409)	0.681569
Opioid use disorders	L2-Medial lemniscus R	Simple mode	6	0.0230904	0.048034	1.02335902558385(0.931409548968563,1.12438582619607)	0.0230903790495635(-0.0710561962118137,0.117236954310941)	0.65102
Opioid use disorders	L2-Medial lemniscus R	Weighted mode	6	0.0240453	0.0435036	1.0243367343241(0.940614611821797,1.11551078635013)	0.0240453146739731(-0.0612217750162629,0.109312404364209)	0.604255
Opioid use disorders	L2-Middle cerebellar peduncle	IVW(MRE)	6	0.0181992	0.0185462	1.01836582812651(0.98201240904945,1.05606502559336)	0.0181992132268812(-0.0181513342009431,0.0545497606547055)	0.326449
Opioid use disorders	L2-Middle cerebellar peduncle	MR Egger	6	0.0692233	0.0587898	1.07167544185862(0.955037493744102,1.20255828719392)	0.0692232573474735(-0.0460046788070501,0.184451193501997)	0.304283
Opioid use disorders	L2-Middle cerebellar peduncle	Weighted median	6	0.0158382	0.0327806	1.01596429551425(0.952741358018319,1.08338264217551)	0.015838206328405(-0.0484118098352261,0.0800882224920361)	0.628984
Opioid use disorders	L2-Middle cerebellar peduncle	Simple mode	6	0.0550185	0.0512654	1.05656020951755(0.955556305249622,1.16824039588556)	0.0550185460550007(-0.0454615895135069,0.155498681623508)	0.332219
Opioid use disorders	L2-Middle cerebellar peduncle	Weighted mode	6	-0.0118574	0.0495807	0.988212579936702(0.896698469469845,1.08906632094792)	-0.0118574424990136(-0.109035627873094,0.0853207428750664)	0.82048
Opioid use disorders	L2-Pontine crossing tract	IVW(MRE)	6	-0.0151977	0.0352062	0.984917182473097(0.919245645623329,1.05528033877491)	-0.0151977200523764(-0.0842018956916822,0.0538064555869294)	0.665976
Opioid use disorders	L2-Pontine crossing tract	MR Egger	6	0.0303735	0.0850322	1.03083948544632(0.872589943913535,1.2177885525352)	0.0303735046952585(-0.136289542638731,0.197036552029248)	0.73899
Opioid use disorders	L2-Pontine crossing tract	Weighted median	6	-0.0220883	0.0385128	0.978153905377764(0.907035849131111,1.05484812262086)	-0.0220882538663533(-0.0975733046964801,0.0533967969637735)	0.566286
Opioid use disorders	L2-Pontine crossing tract	Simple mode	6	-0.0213268	0.0591101	0.978899012406873(0.871810991364705,1.09914108216409)	-0.0213267955957668(-0.137182631589616,0.0945290403980826)	0.732993
Opioid use disorders	L2-Pontine crossing tract	Weighted mode	6	-0.0250118	0.0499554	0.975298409441412(0.884330484758697,1.07562388027198)	-0.0250117938458416(-0.12292443467258,0.0729008469808965)	0.637852
Opioid use disorders	L2-Posterior corona radiata L	IVW(MRE)	6	0.0133359	0.0262747	1.0134252345205(0.962556562715091,1.0669821865491)	0.0133359145987765(-0.0381624480896413,0.0648342772871943)	0.611764
Opioid use disorders	L2-Posterior corona radiata L	MR Egger	6	0.08502	0.0587907	1.08873884819327(0.970242030828203,1.22170782330816)	0.0850200063704869(-0.0302097222909929,0.200249735031967)	0.22167
Opioid use disorders	L2-Posterior corona radiata L	Weighted median	6	0.0135041	0.0344584	1.01359567649562(0.947399501111208,1.08441707453465)	0.0135040845220242(-0.054034415079907,0.0810425841239554)	0.695136
Opioid use disorders	L2-Posterior corona radiata L	Simple mode	6	0.0158914	0.04199	1.01601836215667(0.935748013013105,1.10317446351346)	0.015891421981823(-0.0664090556162516,0.0981918995798976)	0.720628
Opioid use disorders	L2-Posterior corona radiata L	Weighted mode	6	0.0158914	0.0393056	1.01601836215667(0.940684503967423,1.09738526348178)	0.015891421981823(-0.0611474730139158,0.0929303169775618)	0.702703
Opioid use disorders	L2-Posterior corona radiata R	IVW(MRE)	6	0.0243634	0.0230831	1.02466265504592(0.979337038132633,1.07208602938957)	0.024363441391105(-0.0208794279426747,0.0696063107248847)	0.291212
Opioid use disorders	L2-Posterior corona radiata R	MR Egger	6	0.0845778	0.0587905	1.08825753885076(0.969813396684892,1.22116736571572)	0.0845778289252463(-0.0306516005427235,0.199807258393216)	0.223649
Opioid use disorders	L2-Posterior corona radiata R	Weighted median	6	0.0092145	0.034322	1.0092570815197(0.943596584178729,1.07948658746388)	0.00921449734230226(-0.0580565514437986,0.0764855461284031)	0.788336
Opioid use disorders	L2-Posterior corona radiata R	Simple mode	6	0.0111511	0.0522744	1.01121345622085(0.91273767604823,1.12031384358905)	0.0111510515023493(-0.0913067605389355,0.113608863543634)	0.839504
Opioid use disorders	L2-Posterior corona radiata R	Weighted mode	6	0.00396467	0.0430672	1.00397254283568(0.922703809474237,1.09239916040044)	0.00396467312235346(-0.080446995789874,0.088376342034581)	0.930227
Opioid use disorders	L2-Posterior limb of internal capsule L	IVW(MRE)	6	0.00815074	0.0359495	1.00818405180466(0.939591322816028,1.08178423707333)	0.00815074405750671(-0.0623102612165784,0.0786117493315918)	0.820636
Opioid use disorders	L2-Posterior limb of internal capsule L	MR Egger	6	0.105085	0.0727243	1.11080492974026(0.963238056673338,1.28097886434911)	0.105084914449535(-0.0374546945422652,0.247624523441335)	0.221977
Opioid use disorders	L2-Posterior limb of internal capsule L	Weighted median	6	-0.00419136	0.036443	0.995817411542527(0.927168747380669,1.06954890351164)	-0.00419135994747493(-0.0756196939734741,0.0672369740785243)	0.908436
Opioid use disorders	L2-Posterior limb of internal capsule L	Simple mode	6	-0.0167156	0.0487131	0.983423332055855(0.893871448697927,1.08194690795932)	-0.0167155983798606(-0.112193307550652,0.0787621107909309)	0.745447
Opioid use disorders	L2-Posterior limb of internal capsule L	Weighted mode	6	-0.0167156	0.0454999	0.983423332055855(0.899518800693326,1.07515423722818)	-0.0167155983798606(-0.105895324538909,0.0724641277791882)	0.728375
Opioid use disorders	L2-Posterior limb of internal capsule R	IVW(MRE)	6	0.029943	0.0365854	1.03039575729352(0.959095707773015,1.10699631751429)	0.0299429588260149(-0.0417644095235825,0.101650327175612)	0.413106
Opioid use disorders	L2-Posterior limb of internal capsule R	MR Egger	6	0.122672	0.0763568	1.13051356904853(0.973373498067807,1.31302211570363)	0.122672015360474(-0.0269874081011443,0.272331438822092)	0.183426
Opioid use disorders	L2-Posterior limb of internal capsule R	Weighted median	6	0.0169353	0.0355522	1.01707950808984(0.948619965968131,1.09047960499181)	0.0169352930566562(-0.0527470179337496,0.086617604047062)	0.633825
Opioid use disorders	L2-Posterior limb of internal capsule R	Simple mode	6	-0.00153141	0.0515163	0.998469765129938(0.902575078600304,1.10455284609084)	-0.00153140687522194(-0.102503402650338,0.0994405888998941)	0.977435
Opioid use disorders	L2-Posterior limb of internal capsule R	Weighted mode	6	-0.00613426	0.040255	0.993884520826288(0.918480975385135,1.07547839009283)	-0.00613425530564232(-0.0850340872413751,0.0727655766300904)	0.884842
Opioid use disorders	L2-Posterior thalamic radiation L	IVW(MRE)	6	0.0158919	0.020425	1.01601886383089(0.976147949860936,1.05751831144783)	0.0158919157466121(-0.0241411160850691,0.0559249475782933)	0.436533
Opioid use disorders	L2-Posterior thalamic radiation L	MR Egger	6	0.0269274	0.0587907	1.02729324436773(0.91548400758404,1.15275788673643)	0.0269274251138425(-0.0883023835247458,0.142157233752431)	0.670714
Opioid use disorders	L2-Posterior thalamic radiation L	Weighted median	6	0.00676355	0.0332345	1.00678647116083(0.943295189531291,1.07455122188858)	0.00676354672432358(-0.0583760129563254,0.0719031064049725)	0.838736
Opioid use disorders	L2-Posterior thalamic radiation L	Simple mode	6	0.00190617	0.0404444	1.00190799065218(0.925552024226151,1.08456315307827)	0.00190617275001073(-0.0773649365266485,0.0811772820266699)	0.964234
Opioid use disorders	L2-Posterior thalamic radiation L	Weighted mode	6	0.00190617	0.0399696	1.00190799065218(0.926413917320181,1.08355412517595)	0.00190617275001073(-0.0764341492622386,0.0802464947622601)	0.963809
Opioid use disorders	L2-Posterior thalamic radiation R	IVW(MRE)	6	0.0356386	0.02929	1.03628124674159(0.978465497091263,1.09751322406429)	0.0356385806837669(-0.021769753788372,0.0930469151559058)	0.223699
Opioid use disorders	L2-Posterior thalamic radiation R	MR Egger	6	0.0177293	0.0731585	1.01788744438679(0.881913413752864,1.17482604673322)	0.0177293465801543(-0.125661398142596,0.161120091302905)	0.820434
Opioid use disorders	L2-Posterior thalamic radiation R	Weighted median	6	0.0134147	0.0345126	1.01350512948484(0.947214344348825,1.08443527446603)	0.0134147480562999(-0.0542298710177132,0.081059367130313)	0.697504
Opioid use disorders	L2-Posterior thalamic radiation R	Simple mode	6	0.00245632	0.0476959	1.00245933907375(0.912992558558313,1.10069322808396)	0.00245631984859809(-0.0910275489589247,0.0959401886561209)	0.960922
Opioid use disorders	L2-Posterior thalamic radiation R	Weighted mode	6	0.00665684	0.0405901	1.00667904399805(0.929694035933183,1.0900389358824)	0.00665683800537795(-0.0728997405853423,0.0862134165960982)	0.876153
Opioid use disorders	L2-Retrolenticular part of internal capsule L	IVW(MRE)	6	0.00731812	0.0204239	1.00734496387106(0.967816539013977,1.04848784385336)	0.00731812098381411(-0.0327127354798531,0.0473489774474814)	0.72011
Opioid use disorders	L2-Retrolenticular part of internal capsule L	MR Egger	6	0.0253866	0.058791	1.0257115994682(0.914074043419878,1.15098365702124)	0.0253866150985171(-0.0898437005029324,0.140616930699967)	0.688136
Opioid use disorders	L2-Retrolenticular part of internal capsule L	Weighted median	6	-0.0111095	0.033489	0.988951992631065(0.926123256020119,1.05604306702315)	-0.0111094898610869(-0.0767479473404953,0.0545289676183215)	0.740089
Opioid use disorders	L2-Retrolenticular part of internal capsule L	Simple mode	6	-0.0118478	0.04113	0.988222147013426(0.911683411347717,1.07118655411769)	-0.0118477613528637(-0.0924624858538248,0.0687669631480974)	0.784862
Opioid use disorders	L2-Retrolenticular part of internal capsule L	Weighted mode	6	-0.0138396	0.037567	0.98625576457283(0.916245541140301,1.0616154616617)	-0.0138395618983689(-0.0874708922157074,0.0597917684189696)	0.72766
Opioid use disorders	L2-Retrolenticular part of internal capsule R	IVW(MRE)	6	0.0239127	0.0169781	1.02420092212804(0.990679316023631,1.05885679848281)	0.0239127203857205(-0.00936439336420368,0.0571898341356447)	0.159
Opioid use disorders	L2-Retrolenticular part of internal capsule R	MR Egger	6	0.0520615	0.0587909	1.05344055607998(0.938785195378291,1.18209896220926)	0.0520615274968931(-0.0631685848587437,0.16729163985253)	0.425892
Opioid use disorders	L2-Retrolenticular part of internal capsule R	Weighted median	6	0.00695307	0.0343507	1.00697729775513(0.941412178310758,1.07710873255722)	0.00695306904846578(-0.0603742137159796,0.0742803518129111)	0.839593
Opioid use disorders	L2-Retrolenticular part of internal capsule R	Simple mode	6	0.00724861	0.0499074	1.00727494283933(0.913410466515017,1.11078518110598)	0.00724860808808339(-0.0905699194453285,0.105067135621495)	0.890194
Opioid use disorders	L2-Retrolenticular part of internal capsule R	Weighted mode	6	-0.00323809	0.0386826	0.996767150820019(0.923988254260887,1.0752785529169)	-0.00323808612677622(-0.0790559192601161,0.0725797470065636)	0.936536
Opioid use disorders	L2-Sagittal stratum L	IVW(MRE)	6	0.0148778	0.0105358	1.01498902020807(0.994244250503021,1.03616662668325)	0.0148777949062412(-0.00577237765883576,0.0355279674713182)	0.157915
Opioid use disorders	L2-Sagittal stratum L	MR Egger	6	0.0286814	0.0587905	1.02909669468925(0.917091630277873,1.15478101866381)	0.0286814220087195(-0.0865478877505933,0.143910731768032)	0.651183
Opioid use disorders	L2-Sagittal stratum L	Weighted median	6	0.0195555	0.0313407	1.01974799335155(0.958992267774851,1.08435282002572)	0.0195555314288971(-0.0418722669311506,0.0809833297889447)	0.53265
Opioid use disorders	L2-Sagittal stratum L	Simple mode	6	0.0235934	0.0403909	1.02387388137264(0.94594310148182,1.10822492739244)	0.0235933563101322(-0.0555728581642653,0.10275957078453)	0.584496
Opioid use disorders	L2-Sagittal stratum L	Weighted mode	6	0.0235934	0.035154	1.02387388137264(0.955702679272569,1.09690780165542)	0.0235933563101322(-0.0453084192478149,0.0924951318680793)	0.531881
Opioid use disorders	L2-Sagittal stratum R	IVW(MRE)	6	0.0210299	0.0171501	1.02125253712571(0.987494460811306,1.05616465304406)	0.0210298515226111(-0.0125843915275987,0.0546440945728209)	0.220115
Opioid use disorders	L2-Sagittal stratum R	MR Egger	6	0.0562185	0.0587908	1.05782875694574(0.942695894543135,1.18702296838121)	0.0562184648972955(-0.0590115355877812,0.171448465382372)	0.393099
Opioid use disorders	L2-Sagittal stratum R	Weighted median	6	0.0109339	0.0313996	1.01099386469676(0.95064997678006,1.07516816853714)	0.0109338714707227(-0.050609342251872,0.0724770851933174)	0.727677
Opioid use disorders	L2-Sagittal stratum R	Simple mode	6	0.00304385	0.044265	1.00304848354938(0.919692746024639,1.09395911264886)	0.00304384634530649(-0.0837156364323719,0.0898033291229849)	0.947843
Opioid use disorders	L2-Sagittal stratum R	Weighted mode	6	0.00666061	0.0415672	1.00668283789578(0.927918666106353,1.09213271931072)	0.00666060672452679(-0.0748111943188681,0.0881324077679216)	0.878967
Opioid use disorders	L2-Splenium of corpus callosum	IVW(MRE)	6	0.0200062	0.0181683	1.02020767192433(0.984517477631246,1.05719168780781)	0.0200062064983441(-0.0156036282608954,0.0556160412575836)	0.270827
Opioid use disorders	L2-Splenium of corpus callosum	MR Egger	6	0.0256016	0.0587906	1.0259321397256(0.914271168709153,1.15123039131596)	0.0256016039428644(-0.0896280680406041,0.140831275926333)	0.685689
Opioid use disorders	L2-Splenium of corpus callosum	Weighted median	6	0.010122	0.0317687	1.01017337202835(0.949191476725453,1.07507311915137)	0.010121971595666(-0.0521447338904126,0.0723886770817446)	0.750019
Opioid use disorders	L2-Splenium of corpus callosum	Simple mode	6	0.00276145	0.0469534	1.00276526385814(0.914601189709351,1.09942801924413)	0.00276144754981464(-0.0892671669615748,0.0947900620612041)	0.95538
Opioid use disorders	L2-Splenium of corpus callosum	Weighted mode	6	-0.00331953	0.0438202	0.996685972339205(0.914656056955191,1.08607264982712)	-0.00331953121311077(-0.0892071784105314,0.0825681159843099)	0.942553
Opioid use disorders	L2-Superior cerebellar peduncle L	IVW(MRE)	6	0.042204	0.0217539	1.04310722485204(0.999566380685059,1.08854469654412)	0.0422039750031339(-0.000433713354982219,0.08484166336125)	0.0523721
Opioid use disorders	L2-Superior cerebellar peduncle L	MR Egger	6	0.0918501	0.0587903	1.09620045326055(0.976892219112346,1.23007984936201)	0.0918500671132368(-0.0233789512312564,0.20707908545773)	0.193242
Opioid use disorders	L2-Superior cerebellar peduncle L	Weighted median	6	0.0277544	0.0351156	1.02814318440357(0.959759896655348,1.1013988095557)	0.0277544417730628(-0.0410721334530686,0.0965810169991942)	0.42931
Opioid use disorders	L2-Superior cerebellar peduncle L	Simple mode	6	0.0348639	0.0485508	1.03547881766623(0.941486156822053,1.13885517494454)	0.0348639455034961(-0.0602956343153262,0.130023525322318)	0.504845
Opioid use disorders	L2-Superior cerebellar peduncle L	Weighted mode	6	0.0196975	0.041154	1.01989281257724(0.940856841513923,1.10556814092246)	0.0196975360657061(-0.0609642853870317,0.100359357518444)	0.652399
Opioid use disorders	L2-Superior cerebellar peduncle R	IVW(MRE)	6	0.0221144	0.0206318	1.02236077210928(0.981842927191651,1.06455067241511)	0.0221144354673337(-0.0183239353646762,0.0625528062993436)	0.283783
Opioid use disorders	L2-Superior cerebellar peduncle R	MR Egger	6	0.0472003	0.0587906	1.04833201984348(0.934233230114748,1.17636580288855)	0.0472003485520084(-0.0680291608822801,0.162429857986297)	0.467051
Opioid use disorders	L2-Superior cerebellar peduncle R	Weighted median	6	-0.00488715	0.0332132	0.995124775304822(0.932407856788368,1.06206024672124)	-0.00488714736935362(-0.069984945442086,0.0602106507033787)	0.883018
Opioid use disorders	L2-Superior cerebellar peduncle R	Simple mode	6	-0.00929709	0.0503719	0.990745989518912(0.897604183683813,1.09355285279461)	-0.00929709484417421(-0.108026083257753,0.0894318935694044)	0.86082
Opioid use disorders	L2-Superior cerebellar peduncle R	Weighted mode	6	-0.0104978	0.042767	0.989557107886497(0.909990569268952,1.07608067911666)	-0.0104978017226378(-0.0943210429656546,0.073325439520379)	0.815853
Opioid use disorders	L2-Superior corona radiata L	IVW(MRE)	6	0.0133642	0.0211442	1.01345387491732(0.972312136988432,1.05633645566346)	0.0133641751858868(-0.0280783974835259,0.0548067478552995)	0.527354
Opioid use disorders	L2-Superior corona radiata L	MR Egger	6	0.0627325	0.0587908	1.0647420004759(0.948856693478953,1.19478055576638)	0.0627325167391035(-0.0524974997002879,0.177962533178495)	0.346072
Opioid use disorders	L2-Superior corona radiata L	Weighted median	6	0.00992049	0.0335917	1.00996986622684(0.945615492277068,1.07870391191453)	0.00992049498911319(-0.0559192489227729,0.0757602389009993)	0.767745
Opioid use disorders	L2-Superior corona radiata L	Simple mode	6	0.0275343	0.0498995	1.02791682403602(0.932143169127985,1.13353080527828)	0.0275342532887427(-0.070268861149923,0.125337367727408)	0.604844
Opioid use disorders	L2-Superior corona radiata L	Weighted mode	6	-0.0104634	0.04629	0.989591106736719(0.903759690382453,1.08357406172651)	-0.010463444669463(-0.101191783151761,0.0802648938128353)	0.830119
Opioid use disorders	L2-Superior corona radiata R	IVW(MRE)	6	0.0117132	0.0200249	1.01178206807863(0.972839997764172,1.05228296085502)	0.0117131999262295(-0.0275356524927699,0.0509620523452289)	0.558594
Opioid use disorders	L2-Superior corona radiata R	MR Egger	6	0.0673191	0.0587909	1.06963676877174(0.953218644545822,1.20027322551333)	0.0673191224037388(-0.0479109739972885,0.182549218804766)	0.31604
Opioid use disorders	L2-Superior corona radiata R	Weighted median	6	0.0280427	0.0349489	1.0284396200663(0.960350384937022,1.10135640981857)	0.0280427215973874(-0.040457076801428,0.0965425199962028)	0.422326
Opioid use disorders	L2-Superior corona radiata R	Simple mode	6	0.032008	0.0494997	1.03252580023632(0.937056838379363,1.1377213040753)	0.032008033663194(-0.0650113386268246,0.129027405953213)	0.546378
Opioid use disorders	L2-Superior corona radiata R	Weighted mode	6	0.0306199	0.0478052	1.03109348919047(0.938869967193278,1.13237596323295)	0.0306198790910894(-0.0630782894554828,0.124318047637662)	0.550035
Opioid use disorders	L2-Superior fronto-occipital fasciculus L	IVW(MRE)	6	0.0227662	0.0277764	1.02302735397059(0.968820922907808,1.08026668523101)	0.022766225586195(-0.0316754902508121,0.0772079414232022)	0.41243
Opioid use disorders	L2-Superior fronto-occipital fasciculus L	MR Egger	6	-0.00351293	0.0684704	0.996493232302742(0.871347008292533,1.13961344054078)	-0.00351293081974377(-0.13771497929788,0.130689117658393)	0.961542
Opioid use disorders	L2-Superior fronto-occipital fasciculus L	Weighted median	6	0.030557	0.0351379	1.03102861519434(0.962411425610563,1.10453801468032)	0.0305569594453366(-0.0383132423944638,0.099427161285137)	0.384502
Opioid use disorders	L2-Superior fronto-occipital fasciculus L	Simple mode	6	0.0341607	0.0427426	1.03475092071516(0.951595954967388,1.12517236158026)	0.0341607414411045(-0.0496147513322424,0.117936234214451)	0.460427
Opioid use disorders	L2-Superior fronto-occipital fasciculus L	Weighted mode	6	0.0284733	0.0405687	1.02888257771554(0.950239395133349,1.11403438349136)	0.0284733373332821(-0.0510413312557175,0.107988005922282)	0.514086
Opioid use disorders	L2-Superior fronto-occipital fasciculus R	IVW(MRE)	6	0.0345725	0.0239731	1.03517708545483(0.987661899306553,1.08497816813946)	0.0345725091397081(-0.0124148469801104,0.0815598652595266)	0.149264
Opioid use disorders	L2-Superior fronto-occipital fasciculus R	MR Egger	6	0.022766	0.0600742	1.02302713531384(0.909391611159861,1.15086229820573)	0.0227660118511759(-0.0949794622215671,0.140511485923919)	0.723972
Opioid use disorders	L2-Superior fronto-occipital fasciculus R	Weighted median	6	0.0330374	0.0333228	1.03358924129205(0.968240126360766,1.10334894271529)	0.0330374450253551(-0.0322751580461724,0.0983500480968826)	0.321472
Opioid use disorders	L2-Superior fronto-occipital fasciculus R	Simple mode	6	0.0327668	0.0456225	1.03330952763066(0.944921520230136,1.1299653537706)	0.0327667847808392(-0.056653402312536,0.122186971874214)	0.504775
Opioid use disorders	L2-Superior fronto-occipital fasciculus R	Weighted mode	6	0.0371369	0.0420669	1.03783505774754(0.955697130046013,1.12703237587204)	0.0371368682130326(-0.0453142257007916,0.119587962126857)	0.417758
Opioid use disorders	L2-Superior longitudinal fasciculus L	IVW(MRE)	6	0.0286517	0.00995931	1.02906608397505(1.00917325172302,1.04935104391608)	0.0286516763398929(0.00913143299735418,0.0481719196824316)	0.00401636
Opioid use disorders	L2-Superior longitudinal fasciculus L	MR Egger	6	0.0242582	0.0587911	1.02455484015799(0.913042936606814,1.14968593305398)	0.0242582159689268(-0.0909723714460592,0.139488803383913)	0.701045
Opioid use disorders	L2-Superior longitudinal fasciculus L	Weighted median	6	0.0245112	0.0307705	1.02481411658952(0.96483423350398,1.08852270897043)	0.024511246475773(-0.0357989711511626,0.0848214641027086)	0.425694
Opioid use disorders	L2-Superior longitudinal fasciculus L	Simple mode	6	0.0255519	0.038914	1.0258811472719(0.95054513283327,1.10718796191292)	0.0255518991729144(-0.0507196349265862,0.101823433272415)	0.540437
Opioid use disorders	L2-Superior longitudinal fasciculus L	Weighted mode	6	0.0218076	0.0389691	1.02204715899694(0.946890535865119,1.10316911580423)	0.0218076345495412(-0.0545717829046877,0.0981870520037701)	0.599884
Opioid use disorders	L2-Superior longitudinal fasciculus R	IVW(MRE)	6	0.0211269	0.0109921	1.02135167110105(0.999582549460052,1.04359488530926)	0.0211269177824513(-0.000417537696681243,0.0426713732615838)	0.0546039
Opioid use disorders	L2-Superior longitudinal fasciculus R	MR Egger	6	0.016414	0.0587911	1.0165494789616(0.905908873881371,1.14070285982476)	0.0164140287123615(-0.0988165587026245,0.131644616127348)	0.793938
Opioid use disorders	L2-Superior longitudinal fasciculus R	Weighted median	6	0.0261838	0.0307624	1.02652964751244(0.966464819598158,1.09032744477978)	0.0261838391956072(-0.0341103807912133,0.0864780591824277)	0.394678
Opioid use disorders	L2-Superior longitudinal fasciculus R	Simple mode	6	0.0415724	0.0435539	1.04244866600397(0.957151864652217,1.13534671078377)	0.0415724322352321(-0.0437932118719995,0.126938076342464)	0.383663
Opioid use disorders	L2-Superior longitudinal fasciculus R	Weighted mode	6	0.0345787	0.0403388	1.03518347263613(0.95648959867833,1.12035177747852)	0.0345786792546373(-0.0444853645171186,0.113642723026393)	0.430491
Opioid use disorders	L2-Tapetum L	IVW(MRE)	6	-0.00103393	0.0358235	0.998966602944431(0.931230964528073,1.07162917880858)	-0.00103393137844979(-0.0712479502725068,0.0691800875156072)	0.976975
Opioid use disorders	L2-Tapetum L	MR Egger	6	0.0971374	0.0718056	1.10201181045049(0.957335260494383,1.26855249199242)	0.0971374279604872(-0.0436016244329224,0.237876480353897)	0.247536
Opioid use disorders	L2-Tapetum L	Weighted median	6	-0.0351888	0.0360784	0.965423087929162(0.899512427863568,1.03616327005105)	-0.0351888406396397(-0.105902409273912,0.0355247279946324)	0.329389
Opioid use disorders	L2-Tapetum L	Simple mode	6	-0.0429628	0.0492475	0.957947007270921(0.869803557969296,1.05502266613137)	-0.0429628185423888(-0.139487888266726,0.0535622511819485)	0.422905
Opioid use disorders	L2-Tapetum L	Weighted mode	6	-0.0442085	0.0460029	0.956754416973063(0.874262801205137,1.04702958096313)	-0.0442085380441151(-0.13437426064641,0.0459571845581796)	0.380691
Opioid use disorders	L2-Tapetum R	IVW(MRE)	6	0.00580952	0.0250787	1.0058264265346(0.957581302083576,1.05650225011084)	0.00580951855512973(-0.0433446507398067,0.0549636878500662)	0.816808
Opioid use disorders	L2-Tapetum R	MR Egger	6	0.02076	0.0626688	1.02097699339616(0.902965598939159,1.1544116655927)	0.0207600055262595(-0.10207082270373,0.143590833756249)	0.757072
Opioid use disorders	L2-Tapetum R	Weighted median	6	0.0116907	0.0336821	1.01175927880426(0.947123141926083,1.08080648960261)	0.0116906757762761(-0.0543261605368447,0.0777075120893969)	0.728524
Opioid use disorders	L2-Tapetum R	Simple mode	6	0.0150957	0.0460006	1.01521025373927(0.927682744364344,1.11099604423878)	0.0150957375830247(-0.075065474943952,0.105256950110001)	0.756085
Opioid use disorders	L2-Tapetum R	Weighted mode	6	0.0158593	0.045284	1.01598570660954(0.929696226119091,1.1102841197321)	0.0158592807596373(-0.0728973847744591,0.104615946293734)	0.740446
Opioid use disorders	L2-Uncinate fasciculus L	IVW(MRE)	6	-0.00806494	0.0173736	0.991967496467487(0.958757323572172,1.02632802885067)	-0.00806493789184573(-0.0421172876626516,0.0259874118789601)	0.642501
Opioid use disorders	L2-Uncinate fasciculus L	MR Egger	6	-0.00927946	0.0587905	0.990763465842984(0.882930508184609,1.11176614257841)	-0.00927945543899688(-0.124508781152838,0.105949870274844)	0.882231
Opioid use disorders	L2-Uncinate fasciculus L	Weighted median	6	-0.00278511	0.0316661	0.997218766533849(0.937207338007707,1.06107285762536)	-0.00278510828212684(-0.0648507426654192,0.0592805261011655)	0.929915
Opioid use disorders	L2-Uncinate fasciculus L	Simple mode	6	0.015848	0.0459495	1.01597421942474(0.928473852295054,1.1117207145729)	0.0158479742523995(-0.0742130598190256,0.105909008323825)	0.744204
Opioid use disorders	L2-Uncinate fasciculus L	Weighted mode	6	0.00228694	0.0422908	1.00228955226757(0.922559848082857,1.08890967742887)	0.00228693523656942(-0.0806030292012329,0.0851768996743717)	0.958968
Opioid use disorders	L2-Uncinate fasciculus R	IVW(MRE)	6	0.0378408	0.0150454	1.03856589949619(1.00838688147263,1.0696481156331)	0.037840818744629(0.00835190699733557,0.0673297304919224)	0.0118994
Opioid use disorders	L2-Uncinate fasciculus R	MR Egger	6	-0.00316338	0.0587911	0.996841620397842(0.88834600623193,1.11858803797893)	-0.00316337780994693(-0.118393965224933,0.112067209605039)	0.959669
Opioid use disorders	L2-Uncinate fasciculus R	Weighted median	6	0.0360632	0.0318244	1.03672134103156(0.974030559359216,1.10344704139196)	0.0360631766772162(-0.0263126007196592,0.0984389540740916)	0.257133
Opioid use disorders	L2-Uncinate fasciculus R	Simple mode	6	0.0380172	0.0411189	1.03874912356909(0.958317797729277,1.12593102650523)	0.0380172234510333(-0.0425758256152994,0.118610272517366)	0.397619
Opioid use disorders	L2-Uncinate fasciculus R	Weighted mode	6	0.0380172	0.0382773	1.03874912356909(0.963669985876995,1.11967764642333)	0.0380172234510333(-0.0370063812845968,0.113040828186663)	0.366213
Opioid use disorders	L3-Anterior corona radiata L	IVW(MRE)	6	0.0296108	0.0235642	1.03005360677727(0.983561708180575,1.07874312715727)	0.029610846302052(-0.0165748996738536,0.0757965922779576)	0.208897
Opioid use disorders	L3-Anterior corona radiata L	MR Egger	6	0.0609054	0.0587905	1.06279833724572(0.947125238237284,1.19259867655357)	0.0609053703988376(-0.054323947193311,0.176134687990986)	0.358733
Opioid use disorders	L3-Anterior corona radiata L	Weighted median	6	0.0152876	0.0349829	1.0154050433817(0.948115621147085,1.08747011348423)	0.0152875904103892(-0.0532788209287048,0.0838540017494832)	0.66211
Opioid use disorders	L3-Anterior corona radiata L	Simple mode	6	0.0149837	0.0477405	1.01509648074505(0.924420976993454,1.11466625148672)	0.0149836628975497(-0.0785877082891304,0.10855503408423)	0.766302
Opioid use disorders	L3-Anterior corona radiata L	Weighted mode	6	0.00390713	0.0415637	1.00391477525871(0.925373693990169,1.08912202986554)	0.00390713246609722(-0.0775576295502293,0.0853718944824237)	0.928757
Opioid use disorders	L3-Anterior corona radiata R	IVW(MRE)	6	0.022609	0.0263337	1.02286653779219(0.971411544856347,1.07704706586507)	0.022609016867426(-0.0290050643806191,0.0742230981154711)	0.390585
Opioid use disorders	L3-Anterior corona radiata R	MR Egger	6	0.0707605	0.0607081	1.0733241442272(0.952917042039786,1.20894544620072)	0.0707605095725574(-0.0482274283931388,0.189748447538254)	0.308547
Opioid use disorders	L3-Anterior corona radiata R	Weighted median	6	-0.00260256	0.0344828	0.997400821201046(0.932217747245652,1.06714166413566)	-0.00260256252871962(-0.070188857201061,0.0649837321436217)	0.939837
Opioid use disorders	L3-Anterior corona radiata R	Simple mode	6	-0.00445444	0.0478846	0.995555464876569(0.906369464426864,1.09351729349392)	-0.00445444143318749(-0.0983082586852663,0.0893993758188913)	0.929497
Opioid use disorders	L3-Anterior corona radiata R	Weighted mode	6	-0.00967369	0.0428307	0.99037294588277(0.910627097081168,1.07710233429293)	-0.00967369377913435(-0.093621799132184,0.0742744115739153)	0.830253
Opioid use disorders	L3-Anterior limb of internal capsule L	IVW(MRE)	6	0.03153	0.0235547	1.03203237786135(0.985469452021799,1.08079537804953)	0.0315300404638815(-0.01463715031089,0.077697231238653)	0.180705
Opioid use disorders	L3-Anterior limb of internal capsule L	MR Egger	6	0.0133319	0.0587906	1.01342112705011(0.90312196896211,1.13719122781587)	0.0133318615334096(-0.101897663853494,0.128561386920313)	0.831721
Opioid use disorders	L3-Anterior limb of internal capsule L	Weighted median	6	0.0231984	0.0336561	1.02346962013279(0.958134059740211,1.09326043958689)	0.0231984433462759(-0.0427675737032173,0.0891644603957691)	0.490648
Opioid use disorders	L3-Anterior limb of internal capsule L	Simple mode	6	0.0339482	0.0506202	1.03453100331715(0.936816898877659,1.1424371166944)	0.0339481871281412(-0.0652674279227526,0.133163802179035)	0.532173
Opioid use disorders	L3-Anterior limb of internal capsule L	Weighted mode	6	0.0287582	0.0464169	1.02917569375601(0.939677202645311,1.12719836730782)	0.0287581845084218(-0.0622188641350231,0.119735233151867)	0.562683
Opioid use disorders	L3-Anterior limb of internal capsule R	IVW(MRE)	6	0.0269086	0.0241581	1.02727392904722(0.979766251271015,1.07708519652633)	0.0269086227882125(-0.0204412548789355,0.0742585004553605)	0.265341
Opioid use disorders	L3-Anterior limb of internal capsule R	MR Egger	6	0.00305114	0.0594289	1.00305579605022(0.89276708254138,1.12696911620652)	0.00305113659528101(-0.113429557948131,0.119531831138693)	0.961515
Opioid use disorders	L3-Anterior limb of internal capsule R	Weighted median	6	0.0424585	0.033912	1.04337272361188(0.976276874755515,1.11507981857082)	0.0424584694318649(-0.0240090496483592,0.108925988512089)	0.210563
Opioid use disorders	L3-Anterior limb of internal capsule R	Simple mode	6	0.055347	0.0497933	1.05690724686647(0.958632046491686,1.16525723562752)	0.0553469517288059(-0.0422479623003862,0.152941865757998)	0.316908
Opioid use disorders	L3-Anterior limb of internal capsule R	Weighted mode	6	0.0560521	0.0460283	1.05765274757467(0.966413542238336,1.15750585599345)	0.0560520636585224(-0.0341634388220201,0.146267566139065)	0.277638
Opioid use disorders	L3-Body of corpus callosum	IVW(MRE)	6	0.0058623	0.0271099	1.00587951234225(0.953826827116068,1.06077284113415)	0.00586229546117231(-0.0472731469502654,0.05899773787261)	0.828799
Opioid use disorders	L3-Body of corpus callosum	MR Egger	6	0.0350344	0.0663758	1.03565534171294(0.909316483426947,1.17954750229128)	0.0350344067421787(-0.0950620788142788,0.165130892298636)	0.625548
Opioid use disorders	L3-Body of corpus callosum	Weighted median	6	0.0142235	0.0335493	1.0143251161444(0.949772236314065,1.08326544186446)	0.0142234811403666(-0.0515330743808285,0.0799800366615617)	0.671596
Opioid use disorders	L3-Body of corpus callosum	Simple mode	6	0.0516928	0.060728	1.0530522382417(0.934882797094571,1.18615832905703)	0.0516928408878345(-0.0673341082514997,0.170719790027169)	0.433512
Opioid use disorders	L3-Body of corpus callosum	Weighted mode	6	-0.0472979	0.0521663	0.953803198684163(0.861100670108141,1.05648569720181)	-0.0472979195021612(-0.14954385908018,0.0549480200758572)	0.406151
Opioid use disorders	L3-Cerebral peduncle L	IVW(MRE)	6	0.0231776	0.0394621	1.02344828036215(0.947272795315085,1.10574946072196)	0.0231775927096813(-0.0541681646434083,0.100523350062771)	0.556977
Opioid use disorders	L3-Cerebral peduncle L	MR Egger	6	0.0859988	0.0931052	1.08980506423466(0.908021430322475,1.3079813299227)	0.0859988400955541(-0.0964872989826247,0.268484979173733)	0.407932
Opioid use disorders	L3-Cerebral peduncle L	Weighted median	6	-0.000994849	0.0397238	0.999005646087506(0.924175268930425,1.07989503124201)	-0.000994848610308921(-0.0788535403387386,0.0768638431181207)	0.98002
Opioid use disorders	L3-Cerebral peduncle L	Simple mode	6	0.0930633	0.0731173	1.09753117585936(0.950994823879029,1.26664693827655)	0.0930632718137217(-0.0502466592706661,0.23637320289811)	0.259061
Opioid use disorders	L3-Cerebral peduncle L	Weighted mode	6	-0.0349163	0.0509341	0.965686241515802(0.873936824329117,1.06706788304612)	-0.0349162992726058(-0.134747189315467,0.0649145907702553)	0.5235
Opioid use disorders	L3-Cerebral peduncle R	IVW(MRE)	6	0.0461486	0.0427642	1.04723001506882(0.963031453410117,1.13879012007098)	0.0461485974151954(-0.0376692058169665,0.129966400647357)	0.280525
Opioid use disorders	L3-Cerebral peduncle R	MR Egger	6	0.140256	0.0941604	1.1505687522871(0.956668901145543,1.38376867080589)	0.140256387323282(-0.0442979232071023,0.324810697853666)	0.210585
Opioid use disorders	L3-Cerebral peduncle R	Weighted median	6	0.0300434	0.0403761	1.03049926108792(0.952091945496564,1.11536362861352)	0.0300434043058305(-0.0490936674505012,0.109180476062162)	0.456822
Opioid use disorders	L3-Cerebral peduncle R	Simple mode	6	-0.00459339	0.0691043	0.99541714020254(0.869325289129196,1.13979806569477)	-0.00459339329410124(-0.14003789794882,0.130851111360618)	0.949579
Opioid use disorders	L3-Cerebral peduncle R	Weighted mode	6	0.00446641	0.0545168	1.00447640026349(0.902680503606085,1.11775188968365)	0.00446641098341183(-0.102386604777572,0.111319426744395)	0.937883
Opioid use disorders	L3-Cingulum cingulate gyrus L	IVW(MRE)	6	0.0176297	0.0271004	1.01778601447444(0.965135273181806,1.07330899620393)	0.0176296941413058(-0.0354870080043628,0.0707463962869744)	0.515348
Opioid use disorders	L3-Cingulum cingulate gyrus L	MR Egger	6	0.0389658	0.0672735	1.03973497295962(0.911293461737489,1.18627956787289)	0.0389658469849842(-0.0928903021601456,0.170821996130114)	0.593498
Opioid use disorders	L3-Cingulum cingulate gyrus L	Weighted median	6	-0.0153768	0.0328147	0.984740845163126(0.923399333076334,1.05015728016822)	-0.0153767737845147(-0.0796934911573609,0.0489399435883315)	0.639359
Opioid use disorders	L3-Cingulum cingulate gyrus L	Simple mode	6	-0.0162667	0.0499761	0.983864936433844(0.892061867290136,1.08511556052103)	-0.0162666510725651(-0.114219790858696,0.0816864887135654)	0.757991
Opioid use disorders	L3-Cingulum cingulate gyrus L	Weighted mode	6	-0.0229228	0.044531	0.977337908984821(0.895651840768753,1.06647398560468)	-0.022922822883019(-0.110203512090901,0.0643578663248635)	0.628659
Opioid use disorders	L3-Cingulum cingulate gyrus R	IVW(MRE)	6	0.00767534	0.0275154	1.00770486774923(0.954798657696254,1.06354265614032)	0.00767533684651486(-0.046254790366529,0.0616054640595587)	0.780285
Opioid use disorders	L3-Cingulum cingulate gyrus R	MR Egger	6	0.0676828	0.060752	1.07002582413369(0.949907034958933,1.20533401919956)	0.0676827828869613(-0.0513911571139159,0.186756722887839)	0.327669
Opioid use disorders	L3-Cingulum cingulate gyrus R	Weighted median	6	0.000818664	0.0351589	1.00081899873264(0.934173793074572,1.07221876234356)	0.000818663536183289(-0.0680927841072607,0.0697301111796273)	0.981423
Opioid use disorders	L3-Cingulum cingulate gyrus R	Simple mode	6	-0.00661172	0.0517087	0.993410094030303(0.897662840795049,1.09937001964707)	-0.00661171526699011(-0.107960736865872,0.0947373063318913)	0.90324
Opioid use disorders	L3-Cingulum cingulate gyrus R	Weighted mode	6	-0.00411754	0.0476907	0.995890922515302(0.907019429292646,1.0934702141076)	-0.00411754294169014(-0.0975914076050966,0.0893563217217163)	0.934548
Opioid use disorders	L3-Cingulum hippocampus L	IVW(MRE)	6	0.0118315	0.040458	1.01190178195545(0.934759391611795,1.09541046125148)	0.0118315127515868(-0.0674661179843781,0.0911291434875517)	0.769951
Opioid use disorders	L3-Cingulum hippocampus L	MR Egger	6	-0.0315714	0.0990744	0.968921809522366(0.797911763664359,1.17658307061005)	-0.0315713622745229(-0.225757259495021,0.162614534945975)	0.765928
Opioid use disorders	L3-Cingulum hippocampus L	Weighted median	6	0.0269522	0.0377652	1.02731874492621(0.954022936424117,1.1062457341252)	0.0269522478624884(-0.0470675654495751,0.100972061174552)	0.475426
Opioid use disorders	L3-Cingulum hippocampus L	Simple mode	6	0.0489705	0.0619089	1.05018936282988(0.930185758131269,1.18567467643962)	0.0489704934613968(-0.0723709728541034,0.170311959776897)	0.464788
Opioid use disorders	L3-Cingulum hippocampus L	Weighted mode	6	0.0331351	0.0550374	1.03369020794521(0.927986474615795,1.15143428835447)	0.0331351257267024(-0.0747381210696121,0.141008372523017)	0.573399
Opioid use disorders	L3-Cingulum hippocampus R	IVW(MRE)	6	0.0320954	0.0455969	1.03261599837304(0.944334739852726,1.12915024206591)	0.0320953866351209(-0.0572745783897851,0.121465351660027)	0.481499
Opioid use disorders	L3-Cingulum hippocampus R	MR Egger	6	0.011116	0.114351	1.01117800722654(0.808146940678647,1.26521664666576)	0.0111159949913229(-0.213011379719518,0.235243369702164)	0.927236
Opioid use disorders	L3-Cingulum hippocampus R	Weighted median	6	0.000521944	0.036628	1.00052208062079(0.931211500128155,1.07499148547026)	0.000521944384118015(-0.0712688522872405,0.0723127410554765)	0.988631
Opioid use disorders	L3-Cingulum hippocampus R	Simple mode	6	0.010168	0.0707781	1.01021989917078(0.879363384851508,1.16054894058724)	0.010168029106453(-0.128557059614068,0.148893117826974)	0.891379
Opioid use disorders	L3-Cingulum hippocampus R	Weighted mode	6	-0.0183831	0.0450011	0.981784816373722(0.898898396343471,1.07231410088496)	-0.0183831225687036(-0.106585269425433,0.0698190242880254)	0.699811
Opioid use disorders	L3-Corticospinal tract L	IVW(MRE)	6	-0.00934088	0.0274522	0.990702609991535(0.938805231049435,1.04546888852216)	-0.00934088051430965(-0.0631472429613173,0.044465481932698)	0.733661
Opioid use disorders	L3-Corticospinal tract L	MR Egger	6	0.0610171	0.0587895	1.0629170494161(0.947232740520974,1.19272973326286)	0.0610170618992575(-0.0542104498659735,0.176244573664488)	0.357941
Opioid use disorders	L3-Corticospinal tract L	Weighted median	6	-0.0282775	0.0333128	0.972118556939304(0.910673704377565,1.03770920825221)	-0.0282775097999197(-0.0935706189027897,0.0370155993029503)	0.395966
Opioid use disorders	L3-Corticospinal tract L	Simple mode	6	-0.0487128	0.0505495	0.952454604734941(0.862612411146976,1.05165397849374)	-0.0487128321879386(-0.147789806804459,0.0503641424285821)	0.379472
Opioid use disorders	L3-Corticospinal tract L	Weighted mode	6	-0.0443397	0.0509224	0.956628924291982(0.865759928827611,1.05703540706867)	-0.0443397116344295(-0.144147627295705,0.0554682040268457)	0.423727
Opioid use disorders	L3-Corticospinal tract R	IVW(MRE)	6	-0.0159215	0.0347965	0.984204603850259(0.919318562751839,1.0536703396269)	-0.0159214728023509(-0.0841225760484348,0.052279630443733)	0.647269
Opioid use disorders	L3-Corticospinal tract R	MR Egger	6	0.0810084	0.069069	1.0843799890538(0.947084690317455,1.24157846988972)	0.0810083849990368(-0.0543667596812246,0.216383529679298)	0.305929
Opioid use disorders	L3-Corticospinal tract R	Weighted median	6	-0.0532697	0.0352224	0.948124276984951(0.88487788772644,1.01589118349191)	-0.053269691453183(-0.122305623464443,0.015766240558077)	0.130437
Opioid use disorders	L3-Corticospinal tract R	Simple mode	6	-0.0576598	0.045567	0.943971063402276(0.86331889471542,1.03215784340566)	-0.0576597664820099(-0.146971137364369,0.0316516044003492)	0.261496
Opioid use disorders	L3-Corticospinal tract R	Weighted mode	6	-0.0598062	0.0441557	0.941947046429519(0.863854034628024,1.02709972137753)	-0.059806219967241(-0.146351465853038,0.0267390259185562)	0.233586
Opioid use disorders	L3-External capsule L	IVW(MRE)	6	0.00704508	0.0275049	1.0070699594298(0.954216633322088,1.06285079065857)	0.00704508444125287(-0.0468645543584029,0.0609547232409086)	0.797843
Opioid use disorders	L3-External capsule L	MR Egger	6	0.059191	0.0629402	1.06097784793631(0.93784387894063,1.20027865947486)	0.0591909809372699(-0.0641717841904484,0.182553746064988)	0.400242
Opioid use disorders	L3-External capsule L	Weighted median	6	-0.00787886	0.0340436	0.992152097882907(0.928110660570728,1.06061251869269)	-0.00787885897152398(-0.0746043070005482,0.0588465890575002)	0.816977
Opioid use disorders	L3-External capsule L	Simple mode	6	-0.0195	0.0446598	0.980688890141046(0.898495777529071,1.07040091150006)	-0.0195000051470151(-0.107033272236376,0.0680332619423456)	0.680588
Opioid use disorders	L3-External capsule L	Weighted mode	6	-0.0237504	0.0417793	0.976529443827861(0.899750544763147,1.05986015814393)	-0.023750376710494(-0.105637726562611,0.0581369731416228)	0.594294
Opioid use disorders	L3-External capsule R	IVW(MRE)	6	0.0165215	0.0228695	1.01665870174059(0.972094012245029,1.0632664153931)	0.0165214675670082(-0.0283027587821192,0.0613456939161356)	0.470034
Opioid use disorders	L3-External capsule R	MR Egger	6	0.0536157	0.0587904	1.05507909325199(0.940246319351013,1.18393645378564)	0.0536157340250259(-0.0616133961822796,0.168844864232331)	0.41337
Opioid use disorders	L3-External capsule R	Weighted median	6	-0.00277206	0.0316543	0.99723177944991(0.937241282948456,1.06106211926169)	-0.00277205915831009(-0.0648145240778589,0.0592704057612387)	0.930216
Opioid use disorders	L3-External capsule R	Simple mode	6	-0.0112388	0.0439449	0.988824166616299(0.907219667299679,1.07776899876382)	-0.0112387522291724(-0.0973706671214174,0.0748931626630726)	0.808334
Opioid use disorders	L3-External capsule R	Weighted mode	6	-0.00810121	0.0441341	0.9919315133742(0.90973302042723,1.08155701192725)	-0.0081012130178597(-0.0946041066626898,0.0784016806269704)	0.861571
Opioid use disorders	L3-Fornix cres+Stria terminalis L	IVW(MRE)	6	-0.0204365	0.0299988	0.979770957115913(0.923823631579752,1.03910648698854)	-0.0204364518623075(-0.0792341004730764,0.0383611967484614)	0.495718
Opioid use disorders	L3-Fornix cres+Stria terminalis L	MR Egger	6	-0.0270769	0.0755343	0.973286371798501(0.839352808299469,1.12859140061483)	-0.0270769217041243(-0.175124150416644,0.120970307008395)	0.738109
Opioid use disorders	L3-Fornix cres+Stria terminalis L	Weighted median	6	-0.0236423	0.0360796	0.976634979788179(0.909956618683586,1.0481992923198)	-0.0236423100683371(-0.0943583523838557,0.0470737322471815)	0.512286
Opioid use disorders	L3-Fornix cres+Stria terminalis L	Simple mode	6	-0.0319362	0.0469623	0.968568419437944(0.883395509177135,1.06195330787493)	-0.0319361538828192(-0.12398226339938,0.0601099556337412)	0.526685
Opioid use disorders	L3-Fornix cres+Stria terminalis L	Weighted mode	6	-0.0283173	0.040689	0.97207986760451(0.897566777488836,1.05277879340154)	-0.0283173095799324(-0.108067757500253,0.0514331383403878)	0.517478
Opioid use disorders	L3-Fornix cres+Stria terminalis R	IVW(MRE)	6	0.00516326	0.0308428	1.00517661458049(0.946211947865291,1.06781575605653)	0.00516326197228187(-0.0552886886556687,0.0656152126002324)	0.867051
Opioid use disorders	L3-Fornix cres+Stria terminalis R	MR Egger	6	-0.00248481	0.0776357	0.997518275716616(0.856714264390864,1.16146392297569)	-0.00248480886553889(-0.154650829758711,0.149681212027633)	0.976001
Opioid use disorders	L3-Fornix cres+Stria terminalis R	Weighted median	6	0.0150863	0.0345331	1.01520072123834(0.948760876705867,1.08629321645433)	0.0150863478574472(-0.0525984860894032,0.0827711818042975)	0.662208
Opioid use disorders	L3-Fornix cres+Stria terminalis R	Simple mode	6	0.025329	0.0430232	1.02565249485381(0.942710083953326,1.1158924234568)	0.025328990404229(-0.0589964837524168,0.109654464560875)	0.581633
Opioid use disorders	L3-Fornix cres+Stria terminalis R	Weighted mode	6	0.0163067	0.0377391	1.01644036197229(0.943969045384462,1.09447551749494)	0.0163066823919616(-0.0576619042805598,0.090275269064483)	0.683675
Opioid use disorders	L3-Fornix	IVW(MRE)	6	-0.00464792	0.0369119	0.995362862515194(0.925894284641866,1.07004357247724)	-0.00464792236038197(-0.0769952143068089,0.067699369586045)	0.899796
Opioid use disorders	L3-Fornix	MR Egger	6	-0.0957317	0.0779545	0.908707782794478(0.779952254944999,1.05871843984795)	-0.0957317075607416(-0.248522572780983,0.0570591576594993)	0.28675
Opioid use disorders	L3-Fornix	Weighted median	6	-0.00986261	0.0380397	0.990185867926946(0.919044808354045,1.06683378669882)	-0.00986260809470665(-0.0844204000848793,0.064695183895466)	0.795426
Opioid use disorders	L3-Fornix	Simple mode	6	0.0579808	0.0659748	1.05969466762754(0.931154773470127,1.20597866283104)	0.0579808172217954(-0.0713297711933123,0.187291405636903)	0.419715
Opioid use disorders	L3-Fornix	Weighted mode	6	-0.00727026	0.0540773	0.992756101047673(0.892916941460583,1.10375851370369)	-0.00727026338636333(-0.113261713113838,0.0987211863411109)	0.898297
Opioid use disorders	L3-Genu of corpus callosum	IVW(MRE)	6	0.0237854	0.0178222	1.02407052334863(0.988915755189737,1.06047500132134)	0.0237853947034999(-0.0111461327977765,0.0587169222047763)	0.18201
Opioid use disorders	L3-Genu of corpus callosum	MR Egger	6	0.043658	0.0587908	1.04462504785622(0.930929261929202,1.17220667051242)	0.0436580151513285(-0.0715719853337482,0.158888015636405)	0.498966
Opioid use disorders	L3-Genu of corpus callosum	Weighted median	6	0.0231539	0.0338303	1.02342405453432(0.957764320890131,1.09358510497241)	0.0231539216409817(-0.0431535428740336,0.089461386155997)	0.493714
Opioid use disorders	L3-Genu of corpus callosum	Simple mode	6	0.0640457	0.0429088	1.06614108862822(0.980144149123902,1.1596833199253)	0.0640456702955029(-0.020055627191574,0.14814696778258)	0.195755
Opioid use disorders	L3-Genu of corpus callosum	Weighted mode	6	-0.00891687	0.0397968	0.991122768191129(0.916751688933466,1.07152716868148)	-0.00891686918564846(-0.0869186297270094,0.0690848913557125)	0.831578
Opioid use disorders	L3-Inferior cerebellar peduncle L	IVW(MRE)	6	-0.0147993	0.0183672	0.985309679968936(0.950469733432607,1.02142670228365)	-0.0147992913145358(-0.0507989603459091,0.0212003777168375)	0.420389
Opioid use disorders	L3-Inferior cerebellar peduncle L	MR Egger	6	-0.0435308	0.0587902	0.95740310218141(0.853201460512578,1.07433090833659)	-0.0435307618144285(-0.15875958058076,0.0716980569519032)	0.500139
Opioid use disorders	L3-Inferior cerebellar peduncle L	Weighted median	6	-0.0167208	0.0329939	0.983418206158126(0.921835135312621,1.0491153256762)	-0.0167208106937442(-0.0813888834396763,0.0479472620521879)	0.612306
Opioid use disorders	L3-Inferior cerebellar peduncle L	Simple mode	6	0.0291804	0.0479683	1.02961033022432(0.937219825780554,1.1311086288873)	0.0291804104898521(-0.0648374183036209,0.123198239283325)	0.569543
Opioid use disorders	L3-Inferior cerebellar peduncle L	Weighted mode	6	-0.0361184	0.0434502	0.96452612849897(0.885785326924279,1.05026649717436)	-0.0361183568021772(-0.121280652403009,0.0490439387986542)	0.443699
Opioid use disorders	L3-Inferior cerebellar peduncle R	IVW(MRE)	6	-0.0227151	0.0147321	0.977540918932015(0.949718039326611,1.00617889585839)	-0.02271512719874(-0.0515901391504283,0.00615988475294828)	0.123104
Opioid use disorders	L3-Inferior cerebellar peduncle R	MR Egger	6	-0.023559	0.0587908	0.976716386489696(0.870411687091419,1.09600424004566)	-0.0235589592662549(-0.138788975705646,0.0916710571731365)	0.709104
Opioid use disorders	L3-Inferior cerebellar peduncle R	Weighted median	6	-0.0302435	0.0324797	0.970209236935295(0.910370323640925,1.03398137987398)	-0.0302435225656569(-0.0939038131965896,0.0334167680652758)	0.351776
Opioid use disorders	L3-Inferior cerebellar peduncle R	Simple mode	6	-0.0248877	0.0393669	0.975419486840798(0.902987311350802,1.05366173294891)	-0.0248876575985947(-0.102046777324119,0.0522714621269293)	0.555034
Opioid use disorders	L3-Inferior cerebellar peduncle R	Weighted mode	6	-0.0274701	0.040305	0.972903770653951(0.899003965619217,1.05287827768448)	-0.0274701013232503(-0.1064678333754,0.0515276307288989)	0.525801
Opioid use disorders	L3-Medial lemniscus L	IVW(MRE)	6	0.00500038	0.0322096	1.00501290695445(0.943526902261249,1.0705057171389)	0.00500038416931377(-0.0581304013195626,0.0681311696581902)	0.876628
Opioid use disorders	L3-Medial lemniscus L	MR Egger	6	0.0383703	0.0790335	1.03911598051161(0.889998700677136,1.21321752507402)	0.0383703329436651(-0.116535276170347,0.193275942057678)	0.652719
Opioid use disorders	L3-Medial lemniscus L	Weighted median	6	0.00272619	0.0386995	1.00272990717143(0.929484879604281,1.08174677049518)	0.00272618774244277(-0.0731247391887971,0.0785771146736826)	0.943839
Opioid use disorders	L3-Medial lemniscus L	Simple mode	6	0.0127791	0.0570613	1.01286107781161(0.905687407210117,1.13271704428998)	0.0127790764855869(-0.0990610576284266,0.1246192105996)	0.831657
Opioid use disorders	L3-Medial lemniscus L	Weighted mode	6	0.0054877	0.0485542	1.00550277998458(0.914225038821606,1.10589384191434)	0.00548769500504204(-0.0896785246807288,0.100653914690813)	0.914411
Opioid use disorders	L3-Medial lemniscus R	IVW(MRE)	6	-0.00591672	0.0294048	0.99410075412861(0.93842703896067,1.0530774032828)	-0.00591671515994926(-0.063550168161276,0.0517167378413775)	0.84053
Opioid use disorders	L3-Medial lemniscus R	MR Egger	6	0.0343693	0.0706368	1.03496674457169(0.901154309908801,1.18864899228827)	0.0343692953525214(-0.104078770878401,0.172817361583443)	0.652024
Opioid use disorders	L3-Medial lemniscus R	Weighted median	6	-0.0125124	0.0379728	0.987565580122323(0.916732879005809,1.06387127305833)	-0.0125123741614698(-0.0869391479555088,0.0619143996325692)	0.741771
Opioid use disorders	L3-Medial lemniscus R	Simple mode	6	-0.00648228	0.055564	0.993538684448202(0.891020539193693,1.10785225937478)	-0.00648228020608566(-0.115387799932245,0.102423239520073)	0.911668
Opioid use disorders	L3-Medial lemniscus R	Weighted mode	6	-0.0110238	0.0550739	0.98903676726536(0.887835697873854,1.10177336791621)	-0.0110237718468436(-0.11896857802602,0.0969210343323327)	0.849239
Opioid use disorders	L3-Middle cerebellar peduncle	IVW(MRE)	6	0.0191375	0.0218178	1.01932180475643(0.976651558956849,1.06385632841426)	0.0191375088563205(-0.0236253344036387,0.0619003521162798)	0.380404
Opioid use disorders	L3-Middle cerebellar peduncle	MR Egger	6	0.0739868	0.0587897	1.07679261585589(0.959597821876433,1.20830030157266)	0.0739868223958533(-0.0412410178436491,0.189214662635356)	0.276658
Opioid use disorders	L3-Middle cerebellar peduncle	Weighted median	6	0.0192523	0.03361	1.01943878381761(0.954446841138835,1.08885627691061)	0.0192522639305203(-0.04662333025479,0.0851278581158306)	0.566771
Opioid use disorders	L3-Middle cerebellar peduncle	Simple mode	6	0.0239679	0.0458615	1.02425748728157(0.936205184580921,1.12059131644519)	0.0239679474318575(-0.0659206122326326,0.113856507096348)	0.623563
Opioid use disorders	L3-Middle cerebellar peduncle	Weighted mode	6	0.0106256	0.0425744	1.01068223857014(0.929768033604987,1.09863810159247)	0.0106255865495267(-0.0728201501779281,0.0940713232769815)	0.812843
Opioid use disorders	L3-Pontine crossing tract	IVW(MRE)	6	-0.00392418	0.0412141	0.996083514142842(0.918784432823988,1.07988591415025)	-0.00392417537170887(-0.0847037512537098,0.0768554005102921)	0.924144
Opioid use disorders	L3-Pontine crossing tract	MR Egger	6	0.0690062	0.0955981	1.07144283596029(0.888370778285375,1.29224168420571)	0.0690061849612637(-0.118366080022674,0.256378449945202)	0.510337
Opioid use disorders	L3-Pontine crossing tract	Weighted median	6	-0.0259577	0.0374449	0.974376294466551(0.905426092612237,1.04857720686979)	-0.0259577106613687(-0.0993496255174284,0.047434204194691)	0.488168
Opioid use disorders	L3-Pontine crossing tract	Simple mode	6	-0.0233802	0.0553979	0.976891040327164(0.876375942542562,1.08893462080075)	-0.0233801579006004(-0.131960121954158,0.0851998061529569)	0.690528
Opioid use disorders	L3-Pontine crossing tract	Weighted mode	6	-0.0219557	0.0473349	0.978283597968162(0.891605038762401,1.07338872757152)	-0.0219556735101031(-0.114732026115373,0.0708206790951665)	0.662257
Opioid use disorders	L3-Posterior corona radiata L	IVW(MRE)	6	0.00203036	0.026444	1.00203242232358(0.951419720175913,1.05533756983932)	0.0020303597475354(-0.0497999676646994,0.0538606871597702)	0.938799
Opioid use disorders	L3-Posterior corona radiata L	MR Egger	6	0.0468888	0.0617878	1.04800542999111(0.928471665371652,1.18292827046178)	0.0468887671746591(-0.0742154152175883,0.167992949566906)	0.490191
Opioid use disorders	L3-Posterior corona radiata L	Weighted median	6	-0.0243391	0.0342947	0.975954744884834(0.912509544476308,1.04381117965167)	-0.0243390615899373(-0.0915567338801294,0.0428786107002548)	0.477889
Opioid use disorders	L3-Posterior corona radiata L	Simple mode	6	-0.0247753	0.042813	0.975529109384268(0.897009552700222,1.06092186018682)	-0.0247752788882613(-0.10868876736999,0.0591382095934672)	0.587889
Opioid use disorders	L3-Posterior corona radiata L	Weighted mode	6	-0.0283729	0.0409601	0.972025830016646(0.897040085344291,1.053279813975)	-0.0283729007835833(-0.108654729689622,0.0519089281224555)	0.51935
Opioid use disorders	L3-Posterior corona radiata R	IVW(MRE)	6	0.0123437	0.0231654	1.01242020981887(0.967479985458281,1.05944794378787)	0.012343711776108(-0.0330605411570026,0.0577479647092186)	0.594137
Opioid use disorders	L3-Posterior corona radiata R	MR Egger	6	0.028866	0.0587906	1.02928661540282(0.917260697202804,1.154994365155)	0.0288659558738912(-0.0863635535603973,0.14409546530818)	0.649148
Opioid use disorders	L3-Posterior corona radiata R	Weighted median	6	-0.0186909	0.0347913	0.981482715874106(0.916785427623709,1.05074567345217)	-0.0186908753298924(-0.0868818279737829,0.0495000773139981)	0.59111
Opioid use disorders	L3-Posterior corona radiata R	Simple mode	6	-0.0179044	0.0465773	0.982254899730755(0.896554670781863,1.0761470766793)	-0.0179044322834158(-0.109196005329084,0.0733871407622528)	0.716486
Opioid use disorders	L3-Posterior corona radiata R	Weighted mode	6	-0.019408	0.0408653	0.980779131019253(0.905286315292679,1.06256737519763)	-0.0194079915354783(-0.0995040148276536,0.060688031756697)	0.65486
Opioid use disorders	L3-Posterior limb of internal capsule L	IVW(MRE)	6	0.02117	0.0164138	1.02139563030205(0.989059106166732,1.05478937213714)	0.0211699570766261(-0.0110011855792382,0.0533410997324904)	0.197133
Opioid use disorders	L3-Posterior limb of internal capsule L	MR Egger	6	0.0428449	0.0587908	1.04377598872091(0.930172598571084,1.17125393319899)	0.0428448962462691(-0.0723851201931223,0.15807491268566)	0.506519
Opioid use disorders	L3-Posterior limb of internal capsule L	Weighted median	6	0.00146374	0.0331378	1.00146481113121(0.938486923478733,1.06866887842876)	0.00146373934190622(-0.0634863564796745,0.0664138351634869)	0.964768
Opioid use disorders	L3-Posterior limb of internal capsule L	Simple mode	6	0.00149938	0.0430995	1.0015005044473(0.920373596956077,1.08977839404064)	0.00149937981537464(-0.0829756077207908,0.0859743673515401)	0.973594
Opioid use disorders	L3-Posterior limb of internal capsule L	Weighted mode	6	0.000115738	0.0409504	1.00011574489267(0.922980604209081,1.0836972073095)	0.000115738194745224(-0.0801470585580626,0.080378534947553)	0.997854
Opioid use disorders	L3-Posterior limb of internal capsule R	IVW(MRE)	6	0.0270647	0.0198514	1.02743423270454(0.98822571342886,1.06819837633091)	0.027064658239505(-0.0118441524386033,0.0659734689176133)	0.172769
Opioid use disorders	L3-Posterior limb of internal capsule R	MR Egger	6	0.0724048	0.0587904	1.07509041202289(0.958079644776601,1.20639176536628)	0.0724047622504025(-0.042824367956903,0.187633892457708)	0.285562
Opioid use disorders	L3-Posterior limb of internal capsule R	Weighted median	6	0.0181496	0.034265	1.01831535262204(0.952171928315753,1.08905348556115)	0.0181496467999313(-0.0490096635261122,0.0853089571259748)	0.59633
Opioid use disorders	L3-Posterior limb of internal capsule R	Simple mode	6	0.011471	0.0456537	1.01153702547897(0.924954857273844,1.10622388310991)	0.011470981482645(-0.0780103456078101,0.1009523085731)	0.811612
Opioid use disorders	L3-Posterior limb of internal capsule R	Weighted mode	6	0.00684531	0.0451497	1.00686878837767(0.921596174904475,1.10003142874828)	0.00684530572105281(-0.0816481395434002,0.0953387509855058)	0.885419
Opioid use disorders	L3-Posterior thalamic radiation L	IVW(MRE)	6	0.0074165	0.0242548	1.00744406570731(0.960671380852169,1.05649399551026)	0.00741649538914303(-0.0401228839007007,0.0549558746789868)	0.759776
Opioid use disorders	L3-Posterior thalamic radiation L	MR Egger	6	0.00111197	0.061043	1.00111259293264(0.888223045215287,1.12834994445049)	0.00111197445982009(-0.118532390485397,0.120756339405038)	0.986339
Opioid use disorders	L3-Posterior thalamic radiation L	Weighted median	6	0.00572608	0.03384	1.00574250166176(0.941199418764991,1.07471164928696)	0.00572607635067568(-0.0606002396758789,0.0720523923772303)	0.865631
Opioid use disorders	L3-Posterior thalamic radiation L	Simple mode	6	-0.0170124	0.0474212	0.983131472280153(0.895871762534239,1.07889045308625)	-0.0170124218166657(-0.10995799842177,0.0759331547884385)	0.734432
Opioid use disorders	L3-Posterior thalamic radiation L	Weighted mode	6	-0.0135249	0.0431024	0.986566127039061(0.906643793513695,1.07353376263547)	-0.0135249237953441(-0.0980056364206771,0.0709557888299889)	0.766353
Opioid use disorders	L3-Posterior thalamic radiation R	IVW(MRE)	6	0.0294039	0.0159143	1.02984051262118(0.998213537355431,1.06246954358646)	0.0294039481369044(-0.00178806027197714,0.0605959565457859)	0.0646538
Opioid use disorders	L3-Posterior thalamic radiation R	MR Egger	6	0.0354206	0.0587908	1.03605540212013(0.923292415118584,1.16259028958279)	0.0354206193573825(-0.0798092852068814,0.150650523921646)	0.579339
Opioid use disorders	L3-Posterior thalamic radiation R	Weighted median	6	0.0146962	0.0327432	1.01480475630647(0.951723730646447,1.0820668438337)	0.0146962356717683(-0.049480485207412,0.0788729565509486)	0.653552
Opioid use disorders	L3-Posterior thalamic radiation R	Simple mode	6	0.0132154	0.041195	1.01330313833966(0.934702675046111,1.0985132252011)	0.013215428614933(-0.067526794867545,0.093957652097411)	0.761335
Opioid use disorders	L3-Posterior thalamic radiation R	Weighted mode	6	0.0112662	0.0375386	1.01132985807897(0.939592007441947,1.08854489367845)	0.0112661559427998(-0.0623095325746106,0.0848418444602102)	0.776161
Opioid use disorders	L3-Retrolenticular part of internal capsule L	IVW(MRE)	6	0.0135025	0.0240795	1.01359404615152(0.966868049084358,1.06257817844612)	0.0135024760449505(-0.0336932467336718,0.0606981988235729)	0.57497
Opioid use disorders	L3-Retrolenticular part of internal capsule L	MR Egger	6	0.0191139	0.0606212	1.01929778595914(0.90510572424056,1.14789681319602)	0.0191139450709111(-0.0997035197401522,0.137931409881974)	0.768297
Opioid use disorders	L3-Retrolenticular part of internal capsule L	Weighted median	6	0.00217702	0.0353516	1.00217938891978(0.935090407140473,1.07408173574039)	0.00217701749662574(-0.0671120622389847,0.0714660972322362)	0.950896
Opioid use disorders	L3-Retrolenticular part of internal capsule L	Simple mode	6	8.69037e-05	0.0479074	1.00008690751149(0.91045434509818,1.09854363149647)	8.69037352497215E-05(-0.0938115237425218,0.0939853312130213)	0.998623
Opioid use disorders	L3-Retrolenticular part of internal capsule L	Weighted mode	6	-0.0066306	0.0415455	0.993391336138605(0.915706118431934,1.07766708865623)	-0.00663059776970398(-0.0880597971915984,0.0747986016521904)	0.879444
Opioid use disorders	L3-Retrolenticular part of internal capsule R	IVW(MRE)	6	0.00810958	0.0262753	1.00814255073695(0.957537957837787,1.06142152829264)	0.00810957903229245(-0.0433899160626544,0.0596090741272393)	0.757596
Opioid use disorders	L3-Retrolenticular part of internal capsule R	MR Egger	6	-0.000405464	0.0660671	0.999594618264123(0.878185816367762,1.13778813349015)	-0.00040546392526573(-0.129897071784578,0.129086143934047)	0.995397
Opioid use disorders	L3-Retrolenticular part of internal capsule R	Weighted median	6	-0.0125631	0.0354949	0.987515497018267(0.921149322641325,1.05866316446389)	-0.0125630891469419(-0.0821331248791441,0.0570069465852603)	0.723383
Opioid use disorders	L3-Retrolenticular part of internal capsule R	Simple mode	6	-0.0131528	0.0483768	0.986933283589034(0.897653258002744,1.08509304408146)	-0.0131528369811987(-0.107971412191861,0.0816657382294638)	0.796581
Opioid use disorders	L3-Retrolenticular part of internal capsule R	Weighted mode	6	-0.0206839	0.0451344	0.979528501426238(0.896598253797505,1.07012932608614)	-0.0206839440869952(-0.109147394845223,0.0677795066712329)	0.665985
Opioid use disorders	L3-Sagittal stratum L	IVW(MRE)	6	0.0034416	0.013865	1.00344752623648(0.976545721877676,1.0310904193754)	0.00344159714113411(-0.0237337075621673,0.0306169018444355)	0.803962
Opioid use disorders	L3-Sagittal stratum L	MR Egger	6	0.0162443	0.0587909	1.01637700101981(0.905755598617705,1.14050877497037)	0.0162443443249509(-0.0989857680306859,0.131474456680588)	0.796001
Opioid use disorders	L3-Sagittal stratum L	Weighted median	6	-0.00698178	0.0316489	0.993042535037492(0.933313945829086,1.05659352975561)	-0.00698178097268806(-0.0690136440286785,0.0550500820833024)	0.825403
Opioid use disorders	L3-Sagittal stratum L	Simple mode	6	-0.00992126	0.0436063	0.990127791052788(0.909018648957725,1.07847407062456)	-0.0099212623123463(-0.0953896691100186,0.075547144485326)	0.829031
Opioid use disorders	L3-Sagittal stratum L	Weighted mode	6	-0.0129458	0.0409016	0.987137631877571(0.911090511376346,1.06953227160363)	-0.0129458046120311(-0.0931130327865959,0.0672214235625337)	0.764402
Opioid use disorders	L3-Sagittal stratum R	IVW(MRE)	6	0.00407481	0.0157583	1.00408311989169(0.973544764067397,1.03557940925009)	0.00407480657948574(-0.0268114726205817,0.0349610857795531)	0.795958
Opioid use disorders	L3-Sagittal stratum R	MR Egger	6	0.0250881	0.058791	1.02540543923651(0.913801117741583,1.15064021525214)	0.0250880848555509(-0.0901423266740431,0.140318496385145)	0.691539
Opioid use disorders	L3-Sagittal stratum R	Weighted median	6	-0.0142378	0.0328297	0.985863093239938(0.924424346229039,1.05138515939931)	-0.0142377846895819(-0.0785840635974488,0.050108494218285)	0.664517
Opioid use disorders	L3-Sagittal stratum R	Simple mode	6	-0.0133095	0.0394181	0.986778691019614(0.913411299686296,1.06603912759214)	-0.0133094885815594(-0.0905690072914506,0.0639500301283318)	0.749342
Opioid use disorders	L3-Sagittal stratum R	Weighted mode	6	-0.0137907	0.0377424	0.986303978873595(0.915975465562846,1.06203230906859)	-0.0137906768889949(-0.0877656989867499,0.0601843452087601)	0.729768
Opioid use disorders	L3-Splenium of corpus callosum	IVW(MRE)	6	0.00528928	0.0268052	1.00530329640385(0.953850038313117,1.05953208278711)	0.00528928344888352(-0.0472488124337964,0.0578273793315635)	0.843574
Opioid use disorders	L3-Splenium of corpus callosum	MR Egger	6	0.0113176	0.0674898	1.01138191338024(0.886067307093832,1.15441949671704)	0.0113176267475126(-0.120962363887902,0.143597617382927)	0.874961
Opioid use disorders	L3-Splenium of corpus callosum	Weighted median	6	-0.0221227	0.0329512	0.978120169085992(0.916945642333598,1.04337598762996)	-0.0221227442194343(-0.0867070861995705,0.0424615977607019)	0.501979
Opioid use disorders	L3-Splenium of corpus callosum	Simple mode	6	-0.0263857	0.0510807	0.97395934697104(0.881170669310662,1.07651882046226)	-0.0263857144334171(-0.126503949548144,0.0737325206813095)	0.627497
Opioid use disorders	L3-Splenium of corpus callosum	Weighted mode	6	-0.0296598	0.0403483	0.97077577193989(0.896961379112204,1.05066463432156)	-0.0296597622397468(-0.108742473466533,0.0494229489870391)	0.495294
Opioid use disorders	L3-Superior cerebellar peduncle L	IVW(MRE)	6	0.039258	0.0247121	1.04003879288961(0.990864279099074,1.09165373455461)	0.0392580133130127(-0.00917770751339968,0.0876937341394251)	0.112147
Opioid use disorders	L3-Superior cerebellar peduncle L	MR Egger	6	0.107294	0.0587903	1.1132612270754(0.992096132905844,1.24922426224905)	0.107293750123149(-0.00793526822134404,0.222522768467642)	0.142046
Opioid use disorders	L3-Superior cerebellar peduncle L	Weighted median	6	0.0323204	0.0340468	1.03284842272607(0.966174132502614,1.10412381002639)	0.0323204443525371(-0.0344111996248819,0.0990520883299561)	0.34247
Opioid use disorders	L3-Superior cerebellar peduncle L	Simple mode	6	0.046233	0.0514983	1.04731841921123(0.946765718310709,1.15855047347536)	0.046233010972805(-0.0547036099501884,0.147169631895798)	0.410457
Opioid use disorders	L3-Superior cerebellar peduncle L	Weighted mode	6	0.0348324	0.0458063	1.03544620448015(0.946534518295459,1.13270971279853)	0.0348324492535299(-0.0549478395889202,0.12461273809598)	0.481298
Opioid use disorders	L3-Superior cerebellar peduncle R	IVW(MRE)	6	0.0200387	0.0252823	1.02024083717983(0.970916645674432,1.07207078021241)	0.0200387143076373(-0.0295146581712434,0.069592086786518)	0.428012
Opioid use disorders	L3-Superior cerebellar peduncle R	MR Egger	6	0.0565608	0.0603908	1.05819094368068(0.940066003840407,1.19115899172321)	0.0565607932209558(-0.0618051893316787,0.17492677577359)	0.401999
Opioid use disorders	L3-Superior cerebellar peduncle R	Weighted median	6	-0.00894269	0.0328957	0.991097179372676(0.92921208645002,1.05710379071066)	-0.00894268752985905(-0.0734182707985237,0.0555328957388056)	0.785738
Opioid use disorders	L3-Superior cerebellar peduncle R	Simple mode	6	-0.0141701	0.0481231	0.985929774351724(0.897186574030657,1.0834508095526)	-0.0141701496829775(-0.108491440747363,0.0801511413814079)	0.780242
Opioid use disorders	L3-Superior cerebellar peduncle R	Weighted mode	6	-0.0171764	0.0429531	0.982970322328799(0.903603732904264,1.06930794926403)	-0.0171763502075115(-0.101364363250005,0.0670116628349824)	0.705752
Opioid use disorders	L3-Superior corona radiata L	IVW(MRE)	6	-0.00685636	0.0319651	0.993167092825907(0.932852672424493,1.05738119579874)	-0.00685635837194052(-0.0695079979727213,0.0557952812288402)	0.830161
Opioid use disorders	L3-Superior corona radiata L	MR Egger	6	0.0186362	0.079316	1.01881089140263(0.872124350665791,1.19016930515495)	0.0186361544887036(-0.136823261265607,0.174095570243014)	0.825777
Opioid use disorders	L3-Superior corona radiata L	Weighted median	6	-0.0328813	0.0370699	0.96765342652807(0.899840055518557,1.04057732052383)	-0.0328812862599716(-0.105538247541695,0.0397756750217516)	0.375074
Opioid use disorders	L3-Superior corona radiata L	Simple mode	6	-0.0567	0.0610375	0.944877523635968(0.83833842416832,1.06495599978987)	-0.0566999645058223(-0.17633341256826,0.0629334835566157)	0.395557
Opioid use disorders	L3-Superior corona radiata L	Weighted mode	6	-0.0536876	0.0480421	0.947728110341179(0.862560366178028,1.04130517277382)	-0.0536876213006613(-0.147850142754165,0.0404749001528429)	0.314576
Opioid use disorders	L3-Superior corona radiata R	IVW(MRE)	6	0.00165924	0.0315856	1.00166061366813(0.941530585791305,1.0656307932161)	0.00165923637380757(-0.0602484451764784,0.0635669179240936)	0.958105
Opioid use disorders	L3-Superior corona radiata R	MR Egger	6	0.0569923	0.0733977	1.05864769483215(0.916798881346355,1.22244361830763)	0.0569923340576074(-0.0868671531943579,0.200851821309573)	0.480819
Opioid use disorders	L3-Superior corona radiata R	Weighted median	6	-0.0392464	0.0361917	0.961513752917213(0.895671014333994,1.03219673546809)	-0.0392464104495529(-0.110182104933406,0.0316892840343005)	0.278186
Opioid use disorders	L3-Superior corona radiata R	Simple mode	6	-0.0367022	0.0492913	0.963963191678836(0.875191012525717,1.06173969066478)	-0.0367021680063486(-0.133313116419116,0.0599087804064186)	0.49001
Opioid use disorders	L3-Superior corona radiata R	Weighted mode	6	-0.0414557	0.0412856	0.959391815840765(0.884816020012281,1.04025315487559)	-0.0414557204479887(-0.122375542577476,0.039464101681499)	0.361411
Opioid use disorders	L3-Superior fronto-occipital fasciculus L	IVW(MRE)	6	0.0146954	0.0284603	1.01480395488095(0.959745867245631,1.07302057970565)	0.0146954459377462(-0.0410867511843423,0.0704776430598347)	0.605611
Opioid use disorders	L3-Superior fronto-occipital fasciculus L	MR Egger	6	-0.0133362	0.0700209	0.986752358769456(0.860211426725645,1.13190802549945)	-0.0133361739992142(-0.150577074919702,0.123904726921273)	0.858224
Opioid use disorders	L3-Superior fronto-occipital fasciculus L	Weighted median	6	0.0122298	0.033585	1.01230488852742(0.947814253359465,1.08118355859739)	0.0122297987400404(-0.0535967311997651,0.0780563286798459)	0.71575
Opioid use disorders	L3-Superior fronto-occipital fasciculus L	Simple mode	6	0.00925607	0.0421763	1.00929904052089(0.929220342885574,1.09627879005855)	0.00925607062405071(-0.073409385422415,0.0919215266705165)	0.834968
Opioid use disorders	L3-Superior fronto-occipital fasciculus L	Weighted mode	6	0.00264146	0.0405204	1.00264495466786(0.926094924968563,1.08552252908096)	0.00264146293090034(-0.0767785388246407,0.0820614646864413)	0.95055
Opioid use disorders	L3-Superior fronto-occipital fasciculus R	IVW(MRE)	6	0.0346785	0.0181314	1.03528684762201(0.999141344341553,1.07273997110536)	0.0346785357799514(-0.00085902451437924,0.070216096074282)	0.0557964
Opioid use disorders	L3-Superior fronto-occipital fasciculus R	MR Egger	6	0.028431	0.0587908	1.02883897977517(0.916861419245427,1.15449251553845)	0.028430962367413(-0.0867989421968509,0.143660866931677)	0.653954
Opioid use disorders	L3-Superior fronto-occipital fasciculus R	Weighted median	6	0.0232443	0.0343358	1.02351655535747(0.956902339236733,1.09476808252598)	0.0232443012277344(-0.04405394160096,0.0905425440564288)	0.498426
Opioid use disorders	L3-Superior fronto-occipital fasciculus R	Simple mode	6	0.0203667	0.0425927	1.02057554730166(0.938835471751362,1.10943235432623)	0.0203667302206577(-0.0631150315782933,0.103848492019609)	0.652702
Opioid use disorders	L3-Superior fronto-occipital fasciculus R	Weighted mode	6	0.0162887	0.0419018	1.01642206153856(0.936281794663202,1.10342186836382)	0.0162886777955683(-0.0658387851404567,0.0984161407315933)	0.713475
Opioid use disorders	L3-Superior longitudinal fasciculus L	IVW(MRE)	6	0.0142905	0.0241165	1.01439309487473(0.967560060398924,1.06349299960282)	0.0142904975746729(-0.032977778073251,0.0615587732225968)	0.553474
Opioid use disorders	L3-Superior longitudinal fasciculus L	MR Egger	6	0.0376979	0.059377	1.03841749398607(0.924334688767004,1.16658057402855)	0.0376979138847834(-0.0786810556449877,0.154076883414555)	0.56
Opioid use disorders	L3-Superior longitudinal fasciculus L	Weighted median	6	-0.0186259	0.0353664	0.981546532887182(0.915812217784419,1.05199906434273)	-0.0186258564177811(-0.087943937742631,0.0506922249070688)	0.598434
Opioid use disorders	L3-Superior longitudinal fasciculus L	Simple mode	6	-0.0158415	0.0481259	0.984283270371852(0.89568339812973,1.08164733024736)	-0.0158415469641831(-0.110168278751775,0.0784851848234088)	0.755369
Opioid use disorders	L3-Superior longitudinal fasciculus L	Weighted mode	6	-0.0194613	0.0423859	0.980726849913868(0.90254409899241,1.06568217022941)	-0.0194612986432868(-0.102537726819381,0.0636151295328078)	0.6654
Opioid use disorders	L3-Superior longitudinal fasciculus R	IVW(MRE)	6	0.0207194	0.0141956	1.0209355029653(0.992921122317022,1.04974028428636)	0.0207193667320458(-0.00710405181100057,0.0485427852750922)	0.144411
Opioid use disorders	L3-Superior longitudinal fasciculus R	MR Egger	6	0.0220795	0.058791	1.02232510360712(0.911056057955872,1.14718365389095)	0.022079546487473(-0.0931508490864018,0.137309942061348)	0.726312
Opioid use disorders	L3-Superior longitudinal fasciculus R	Weighted median	6	0.0233746	0.0313564	1.02364997499173(0.962632081482387,1.08853558016364)	0.0233746468859575(-0.0380839947208636,0.0848332884927786)	0.456
Opioid use disorders	L3-Superior longitudinal fasciculus R	Simple mode	6	0.0302241	0.0411804	1.03068551178798(0.950764013153916,1.11732523477166)	0.0302241262896292(-0.0504893932301479,0.110937645809406)	0.495934
Opioid use disorders	L3-Superior longitudinal fasciculus R	Weighted mode	6	0.0280253	0.0376751	1.02842165642264(0.95521590573934,1.10723774284354)	0.0280252545529416(-0.0458178847452729,0.101868393851156)	0.490414
Opioid use disorders	L3-Tapetum L	IVW(MRE)	6	-0.00217985	0.0326824	0.997822528458571(0.935908727327968,1.0638321550244)	-0.00217984567962433(-0.0662373207977946,0.061877629438546)	0.946822
Opioid use disorders	L3-Tapetum L	MR Egger	6	0.0594711	0.074867	1.06127512026437(0.916431265210594,1.22901184589477)	0.0594711288126249(-0.0872682115572465,0.206210469182496)	0.471455
Opioid use disorders	L3-Tapetum L	Weighted median	6	-0.00895373	0.0336646	0.991086233442739(0.927802458693234,1.05868648322313)	-0.00895373184580571(-0.074936436642963,0.0570289729513516)	0.790264
Opioid use disorders	L3-Tapetum L	Simple mode	6	-0.00273978	0.044323	0.997263969665772(0.914285048743304,1.08777391313632)	-0.00273978010644541(-0.0896128866269637,0.0841333264140729)	0.953106
Opioid use disorders	L3-Tapetum L	Weighted mode	6	-0.0038627	0.0434618	0.996144746290905(0.914801743344623,1.08472066519571)	-0.00386270435526162(-0.0890479111241081,0.0813225024135849)	0.932631
Opioid use disorders	L3-Tapetum R	IVW(MRE)	6	0.0243574	0.0271988	1.02465646830843(0.971462939030247,1.08076266820263)	0.0243574035442699(-0.0289521590855636,0.0776669661741034)	0.370502
Opioid use disorders	L3-Tapetum R	MR Egger	6	0.0244256	0.0685657	1.02472632278104(0.895867111405785,1.1721203102909)	0.0244255747741121(-0.109963190169877,0.158814339718101)	0.739659
Opioid use disorders	L3-Tapetum R	Weighted median	6	0.0370204	0.033778	1.03771419812483(0.971237316336813,1.10874112729871)	0.0370204078375323(-0.0291844364982271,0.103225252173292)	0.273082
Opioid use disorders	L3-Tapetum R	Simple mode	6	0.0368289	0.046757	1.03751550151082(0.946660524265892,1.13709021162575)	0.0368289142263461(-0.0548147249675677,0.12847255342026)	0.466572
Opioid use disorders	L3-Tapetum R	Weighted mode	6	0.0388959	0.0382251	1.03966229778091(0.964616016605639,1.12054711389783)	0.0388959467501762(-0.0360251670836668,0.113817060584019)	0.355574
Opioid use disorders	L3-Uncinate fasciculus L	IVW(MRE)	6	0.00576123	0.0271916	1.00577785790565(0.953577767778067,1.0608354490168)	0.00576123010264046(-0.0475342969339485,0.0590567571392294)	0.832204
Opioid use disorders	L3-Uncinate fasciculus L	MR Egger	6	0.0322663	0.0669339	1.03279251623153(0.905811511512114,1.17757432758084)	0.0322663144275426(-0.0989240392720722,0.163456668127157)	0.654952
Opioid use disorders	L3-Uncinate fasciculus L	Weighted median	6	-0.0148292	0.0354985	0.985280233097189(0.919057764663671,1.05627434428706)	-0.0148291776663885(-0.084406302602163,0.054747947269386)	0.676137
Opioid use disorders	L3-Uncinate fasciculus L	Simple mode	6	0.0803145	0.0605024	1.08362783233416(0.962452956823961,1.22005888254963)	0.0803145159618489(-0.0382700900417232,0.198899121965421)	0.241735
Opioid use disorders	L3-Uncinate fasciculus L	Weighted mode	6	-0.0406617	0.0474486	0.960153891311426(0.874886612879237,1.05373139950848)	-0.0406617039180779(-0.133660986302293,0.0523375784661369)	0.430613
Opioid use disorders	L3-Uncinate fasciculus R	IVW(MRE)	6	0.0215776	0.0165101	1.0218121009588(0.9892757822026,1.05541850760883)	0.0215776206304953(-0.0107821366831101,0.0539373779441008)	0.191234
Opioid use disorders	L3-Uncinate fasciculus R	MR Egger	6	-0.0171206	0.0587911	0.983025167629222(0.87603332748122,1.10308415202751)	-0.0171205562845685(-0.132351143699555,0.0981100311304175)	0.785367
Opioid use disorders	L3-Uncinate fasciculus R	Weighted median	6	0.0265144	0.0308113	1.02686901689166(0.966691645172477,1.09079248084731)	0.0265143832718269(-0.0338757121759269,0.0869044787195807)	0.389491
Opioid use disorders	L3-Uncinate fasciculus R	Simple mode	6	0.0364936	0.044908	1.03716769294481(0.949778830555764,1.13259717808092)	0.0364936258601992(-0.0515261314332934,0.124513383153692)	0.453369
Opioid use disorders	L3-Uncinate fasciculus R	Weighted mode	6	0.0306112	0.0430856	1.03108452184927(0.947587012337324,1.12193949194682)	0.030611182129772(-0.0538365126406056,0.11505887690015)	0.509166
Opioid use disorders	MD-Anterior corona radiata L	IVW(MRE)	6	0.0274716	0.0244465	1.02785240575768(0.979764089641413,1.07830096978602)	0.0274715825595367(-0.0204434611520997,0.0753866262711732)	0.261121
Opioid use disorders	MD-Anterior corona radiata L	MR Egger	6	0.066718	0.0587905	1.0689940111995(0.952646570754378,1.19955105184023)	0.0667180297816614(-0.0485113037625123,0.181947363325835)	0.319833
Opioid use disorders	MD-Anterior corona radiata L	Weighted median	6	0.00473739	0.0338406	1.00474863255767(0.940268055796705,1.07365108109636)	0.00473739336856095(-0.0615902786289335,0.0710650653660554)	0.888667
Opioid use disorders	MD-Anterior corona radiata L	Simple mode	6	0.00980482	0.047403	1.00985304298312(0.920254480897427,1.10817517283671)	0.00980481826981125(-0.0831050375173368,0.102714674056959)	0.844295
Opioid use disorders	MD-Anterior corona radiata L	Weighted mode	6	-0.000902955	0.0402912	0.999097452918028(0.923233026792059,1.08119585354924)	-0.000902954622824637(-0.0798736096133555,0.0780677003677062)	0.982987
Opioid use disorders	MD-Anterior corona radiata R	IVW(MRE)	6	0.0231886	0.0296998	1.02345949504897(0.96558309546739,1.08480496699133)	0.023188550396156(-0.0350231161173984,0.0814002169097104)	0.434941
Opioid use disorders	MD-Anterior corona radiata R	MR Egger	6	0.0829522	0.0670385	1.08648986576521(0.952711354375818,1.23905338483543)	0.0829521932573248(-0.0484433022383789,0.214347688753028)	0.283619
Opioid use disorders	MD-Anterior corona radiata R	Weighted median	6	0.00117609	0.0339243	1.00117678182469(0.936771890169479,1.07000963519893)	0.00117608995969257(-0.0653154733726952,0.0676676532920804)	0.972344
Opioid use disorders	MD-Anterior corona radiata R	Simple mode	6	-0.000154331	0.0470292	0.999845681278151(0.911802776496525,1.09638993446778)	-0.000154330630208338(-0.0923315661355686,0.0920229048751519)	0.997509
Opioid use disorders	MD-Anterior corona radiata R	Weighted mode	6	-0.00675472	0.0414996	0.99326803834716(0.915674788223339,1.07743645308424)	-0.00675472351887513(-0.0880940120384218,0.0745845650006715)	0.877077
Opioid use disorders	MD-Anterior limb of internal capsule L	IVW(MRE)	6	0.0136649	0.027809	1.01375871089665(0.959982069340209,1.0705478328623)	0.0136649191569511(-0.0408406724653026,0.0681705107792048)	0.623154
Opioid use disorders	MD-Anterior limb of internal capsule L	MR Egger	6	-0.00236246	0.0695313	0.997640333129108(0.870538109941077,1.14330001515192)	-0.00236245527209143(-0.138643741362765,0.133918830818583)	0.974523
Opioid use disorders	MD-Anterior limb of internal capsule L	Weighted median	6	0.0125122	0.0344208	1.0125907633561(0.946530046370436,1.08326202423881)	0.0125121588017219(-0.0549525641240546,0.0799768817274984)	0.716227
Opioid use disorders	MD-Anterior limb of internal capsule L	Simple mode	6	0.0100748	0.0488341	1.01012574135225(0.917924572397821,1.11158808035505)	0.0100748194924983(-0.0856400568813725,0.105789695866369)	0.844689
Opioid use disorders	MD-Anterior limb of internal capsule L	Weighted mode	6	0.00668495	0.0439183	1.00670734248754(0.923675003481128,1.09720374547197)	0.00668494834692579(-0.0793949970454735,0.0927648937393251)	0.88497
Opioid use disorders	MD-Anterior limb of internal capsule R	IVW(MRE)	6	0.0184289	0.0230821	1.01859977437311(0.973544195250227,1.06574052355813)	0.0184289139614814(-0.0268120568950366,0.0636698848179994)	0.424635
Opioid use disorders	MD-Anterior limb of internal capsule R	MR Egger	6	0.00339932	0.0587906	1.00340510564345(0.894195989771863,1.12595204803839)	0.00339932139815227(-0.111830299902823,0.118628942699127)	0.956665
Opioid use disorders	MD-Anterior limb of internal capsule R	Weighted median	6	0.00632215	0.0342831	1.00634217417877(0.940942905165209,1.07628695213238)	0.00632214722379855(-0.0608728158759982,0.0735171103235953)	0.853692
Opioid use disorders	MD-Anterior limb of internal capsule R	Simple mode	6	-0.00492011	0.0486236	0.995091968945348(0.904636228638424,1.09459249509596)	-0.00492011499418253(-0.100222373394312,0.0903821434059468)	0.923334
Opioid use disorders	MD-Anterior limb of internal capsule R	Weighted mode	6	-0.00238282	0.0456292	0.997620012490863(0.912273020318776,1.0909515760693)	-0.00238282418113184(-0.0918159693237595,0.0870503209614958)	0.960374
Opioid use disorders	MD-Body of corpus callosum	IVW(MRE)	6	0.000502866	0.0290065	1.00050299246913(0.945208329678635,1.05903239159988)	0.000502866010824767(-0.0563499210985718,0.0573556531202213)	0.986168
Opioid use disorders	MD-Body of corpus callosum	MR Egger	6	0.0401887	0.0696908	1.04100720292155(0.908095990576106,1.1933716344756)	0.0401887088418894(-0.0964051894749299,0.176782607158709)	0.595059
Opioid use disorders	MD-Body of corpus callosum	Weighted median	6	-0.0040761	0.0350776	0.995932197359851(0.929760632471097,1.0668132281551)	-0.00407609865465133(-0.0728281104035756,0.064675913094273)	0.907492
Opioid use disorders	MD-Body of corpus callosum	Simple mode	6	0.0611589	0.0633859	1.06306778933625(0.938870791847541,1.20369398487772)	0.0611588690445(-0.0630774111081831,0.185395149197183)	0.378926
Opioid use disorders	MD-Body of corpus callosum	Weighted mode	6	-0.0554855	0.0522097	0.946025781842614(0.854006578586507,1.04796005364761)	-0.0554854567682114(-0.157816381960348,0.0468454684239255)	0.336509
Opioid use disorders	MD-Cerebral peduncle L	IVW(MRE)	6	0.0181431	0.0331709	1.01830866016405(0.95420956227181,1.08671361969617)	0.0181430746904463(-0.0468719647055203,0.0831581140864129)	0.584408
Opioid use disorders	MD-Cerebral peduncle L	MR Egger	6	0.0498407	0.081731	1.05110364274389(0.89551874285993,1.23371942418661)	0.0498407004903796(-0.110352127650228,0.210033528630987)	0.574928
Opioid use disorders	MD-Cerebral peduncle L	Weighted median	6	-0.0088795	0.0359239	0.991159807164215(0.923771632513712,1.06346387869106)	-0.00887949916227122(-0.0792903888464704,0.061531390521928)	0.804773
Opioid use disorders	MD-Cerebral peduncle L	Simple mode	6	-0.0012962	0.054537	0.998704644224133(0.897458276818532,1.11137307678598)	-0.00129619547437762(-0.108188647924791,0.105596256976036)	0.981958
Opioid use disorders	MD-Cerebral peduncle L	Weighted mode	6	-0.0195917	0.0412016	0.980599001318943(0.904523666416685,1.06307268354518)	-0.0195916682042925(-0.100346809296514,0.0611634728879294)	0.654473
Opioid use disorders	MD-Cerebral peduncle R	IVW(MRE)	6	0.0332062	0.043369	1.03376367650874(0.949521631713604,1.1254797186034)	0.0332061972646118(-0.0517969667738213,0.118209361303045)	0.443874
Opioid use disorders	MD-Cerebral peduncle R	MR Egger	6	0.0900962	0.104625	1.094279589022(0.891394586449384,1.34334203634762)	0.0900962371820443(-0.114968091576091,0.29516056594018)	0.437722
Opioid use disorders	MD-Cerebral peduncle R	Weighted median	6	-0.00754981	0.0382575	0.992478620342709(0.920779626537636,1.06976065004964)	-0.00754980786922154(-0.0825345476471809,0.0674349319087378)	0.84356
Opioid use disorders	MD-Cerebral peduncle R	Simple mode	6	-0.0341877	0.0523684	0.966390056800914(0.872118635930364,1.07085172063476)	-0.0341877407608569(-0.136829813948313,0.0684543324265994)	0.542686
Opioid use disorders	MD-Cerebral peduncle R	Weighted mode	6	-0.0260715	0.0432467	0.974265378675175(0.895086285543559,1.06044863318252)	-0.0260715497453061(-0.110835156925719,0.0586920574351064)	0.572902
Opioid use disorders	MD-Cingulum cingulate gyrus L	IVW(MRE)	6	0.0221276	0.0306878	1.02237423108861(0.962693298697229,1.08575500609437)	0.0221275999891929(-0.0380204031685023,0.0822756031468881)	0.470875
Opioid use disorders	MD-Cingulum cingulate gyrus L	MR Egger	6	0.061789	0.0741299	1.06373785946731(0.919885929693015,1.23008538030549)	0.0617889878836224(-0.0835056060904949,0.20708358185774)	0.451429
Opioid use disorders	MD-Cingulum cingulate gyrus L	Weighted median	6	0.0516174	0.0342699	1.05297283393038(0.984568757288254,1.12612936454449)	0.0516174340824656(-0.015551543536407,0.118786411701338)	0.132015
Opioid use disorders	MD-Cingulum cingulate gyrus L	Simple mode	6	0.0768009	0.0705119	1.07982706740513(0.940444634894467,1.23986724176656)	0.0768009055420813(-0.0614024997096395,0.215004310793802)	0.325759
Opioid use disorders	MD-Cingulum cingulate gyrus L	Weighted mode	6	-0.0470889	0.055813	0.954002589451138(0.855146630576504,1.0642864137416)	-0.0470888932281648(-0.156482326999138,0.0623045405428085)	0.437333
Opioid use disorders	MD-Cingulum cingulate gyrus R	IVW(MRE)	6	0.0316728	0.0231297	1.03217969570012(0.986431417768662,1.08004966693533)	0.031672775642015(-0.0136614766977669,0.0770070279817969)	0.170889
Opioid use disorders	MD-Cingulum cingulate gyrus R	MR Egger	6	0.0885418	0.0587906	1.09257988907157(0.973665166749365,1.2260177880133)	0.0885417703224117(-0.0266878057470562,0.20377134639188)	0.206518
Opioid use disorders	MD-Cingulum cingulate gyrus R	Weighted median	6	0.0467544	0.033627	1.04786461653566(0.981027709968472,1.11925508671179)	0.0467543948590708(-0.0191545731607883,0.11266336287893)	0.164413
Opioid use disorders	MD-Cingulum cingulate gyrus R	Simple mode	6	0.0799976	0.0531968	1.08328444062569(0.976023890213265,1.20233243373305)	0.0799975749249376(-0.0242682151910929,0.184263365040968)	0.192959
Opioid use disorders	MD-Cingulum cingulate gyrus R	Weighted mode	6	0.0732405	0.0472874	1.07598933162352(0.980745069033875,1.1804831635892)	0.0732405468424065(-0.0194427216554334,0.165923815340246)	0.182104
Opioid use disorders	MD-Cingulum hippocampus L	IVW(MRE)	6	0.00288181	0.0283594	1.00288596371008(0.948662134710331,1.06020912968536)	0.00288180731169986(-0.0527025661970341,0.0584661808204339)	0.91906
Opioid use disorders	MD-Cingulum hippocampus L	MR Egger	6	-0.00302656	0.071415	0.996978016039454(0.866754032038991,1.14676728082559)	-0.00302655937428448(-0.143000042522441,0.136946923773872)	0.968227
Opioid use disorders	MD-Cingulum hippocampus L	Weighted median	6	-0.00452281	0.0368633	0.995487406739664(0.926098294653504,1.07007558776257)	-0.00452280574407395(-0.0767749002356364,0.0677292887474885)	0.902352
Opioid use disorders	MD-Cingulum hippocampus L	Simple mode	6	0.0101531	0.0598514	1.01020478196577(0.898385737673948,1.13594156575634)	0.0101530647228224(-0.107155750935533,0.127461880381177)	0.871945
Opioid use disorders	MD-Cingulum hippocampus L	Weighted mode	6	-0.0320681	0.0496414	0.968440636593961(0.878653008284191,1.06740346617372)	-0.0320680921861233(-0.129365216590025,0.0652290322177789)	0.546757
Opioid use disorders	MD-Cingulum hippocampus R	IVW(MRE)	6	0.0303689	0.0375109	1.03083468743152(0.957765398496311,1.10947853668585)	0.0303688502111832(-0.0431524177479973,0.103890118170364)	0.418169
Opioid use disorders	MD-Cingulum hippocampus R	MR Egger	6	0.0404792	0.094395	1.04130961380113(0.865424624984409,1.25294067269486)	0.0404791650100208(-0.144534996564517,0.225493326584558)	0.690134
Opioid use disorders	MD-Cingulum hippocampus R	Weighted median	6	0.00032851	0.0340784	1.00032856354169(0.935695546530378,1.06942609564392)	0.000328509576510864(-0.0664651262174445,0.0671221453704662)	0.992309
Opioid use disorders	MD-Cingulum hippocampus R	Simple mode	6	-0.02851	0.0631147	0.97189254766264(0.858803707279496,1.09987313305201)	-0.0285100283047228(-0.152214896173256,0.0951948395638107)	0.670392
Opioid use disorders	MD-Cingulum hippocampus R	Weighted mode	6	-0.02851	0.0453878	0.97189254766264(0.889167157613928,1.06231445472743)	-0.0285100283047228(-0.117470032331367,0.0604499757219212)	0.557481
Opioid use disorders	MD-Corticospinal tract L	IVW(MRE)	6	0.00360855	0.0277705	1.00361506384048(0.95044815358593,1.05975606619607)	0.0036085452026699(-0.0508216650054056,0.0580387554107454)	0.896613
Opioid use disorders	MD-Corticospinal tract L	MR Egger	6	0.0496582	0.0651228	1.05091182896126(0.924980684542026,1.19398782126733)	0.0496581958554294(-0.0779824232639229,0.177298814974782)	0.48823
Opioid use disorders	MD-Corticospinal tract L	Weighted median	6	0.0028585	0.0340444	1.00286258858827(0.938128407998604,1.07206365676059)	0.00285849918388933(-0.0638684438243497,0.0695854421921284)	0.933085
Opioid use disorders	MD-Corticospinal tract L	Simple mode	6	-0.0202288	0.0567889	0.979974470095951(0.876748573823565,1.09535389131194)	-0.0202287585793498(-0.131535016625773,0.0910774994670731)	0.736221
Opioid use disorders	MD-Corticospinal tract L	Weighted mode	6	-0.000428543	0.0471224	0.999571548862944(0.911386232595368,1.09628963611946)	-0.000428542948470167(-0.0927885060428714,0.091931420145931)	0.993096
Opioid use disorders	MD-Corticospinal tract R	IVW(MRE)	6	-0.00216219	0.0377527	0.997840141628403(0.926670179225277,1.07447608714183)	-0.00216219422971095(-0.0761575704418738,0.0718331819824519)	0.954328
Opioid use disorders	MD-Corticospinal tract R	MR Egger	6	0.108048	0.0726437	1.11410171457171(0.966249535980578,1.28457772468889)	0.108048443056649(-0.0343331593077067,0.250430045421005)	0.211126
Opioid use disorders	MD-Corticospinal tract R	Weighted median	6	-0.0489734	0.0368327	0.952206412917816(0.885887283049329,1.02349031321553)	-0.0489734474010702(-0.121165556504829,0.0232186617026881)	0.183644
Opioid use disorders	MD-Corticospinal tract R	Simple mode	6	-0.0505216	0.0451619	0.950733401267107(0.870194213189524,1.03872674235775)	-0.0505215908935043(-0.139038858695233,0.0379956769082244)	0.314122
Opioid use disorders	MD-Corticospinal tract R	Weighted mode	6	-0.0543394	0.0407823	0.947110576735758(0.874351617701799,1.0259241550013)	-0.0543394273161246(-0.134272675647708,0.0255938210154584)	0.240215
Opioid use disorders	MD-External capsule L	IVW(MRE)	6	0.0136309	0.026954	1.01372422653028(0.961559434090228,1.06871896943813)	0.0136309022330817(-0.0391989019373102,0.0664607064034736)	0.61306
Opioid use disorders	MD-External capsule L	MR Egger	6	0.0530246	0.0642969	1.05445563451445(0.92960328222269,1.1960765483753)	0.0530246475190869(-0.0729973621003938,0.179046657138568)	0.455889
Opioid use disorders	MD-External capsule L	Weighted median	6	-0.0060182	0.0330412	0.99399987025943(0.931667750706238,1.0605022459206)	-0.00601820284928404(-0.0707790185129896,0.0587426128144215)	0.855471
Opioid use disorders	MD-External capsule L	Simple mode	6	-0.00438055	0.043724	0.995629033457825(0.913858496507996,1.08471626192895)	-0.00438054714428443(-0.0900795373384538,0.0813184430498849)	0.924089
Opioid use disorders	MD-External capsule L	Weighted mode	6	-0.0145412	0.040938	0.985563970688847(0.909573341466322,1.06790326413269)	-0.0145412425844845(-0.0947796449498774,0.0656971597809084)	0.736931
Opioid use disorders	MD-External capsule R	IVW(MRE)	6	0.0281015	0.0248801	1.0285000591104(0.979548522338625,1.07989787893776)	0.0281014875833092(-0.0206635049596461,0.0768664801262645)	0.258697
Opioid use disorders	MD-External capsule R	MR Egger	6	0.0528719	0.0611797	1.05429457153946(0.935157550209954,1.18860938814858)	0.0528718907109701(-0.0670402609901221,0.172784042412062)	0.436219
Opioid use disorders	MD-External capsule R	Weighted median	6	0.00967239	0.0342603	1.0097193233058(0.944142830206011,1.07985050485916)	0.00967239451541005(-0.0574778210974747,0.0768226101282948)	0.777698
Opioid use disorders	MD-External capsule R	Simple mode	6	-0.00296757	0.0448507	0.997036828163129(0.913131839285347,1.08865159875665)	-0.00296757072245676(-0.0908750065281141,0.0849398650832006)	0.94981
Opioid use disorders	MD-External capsule R	Weighted mode	6	0.00134618	0.039688	1.00134708296127(0.926406366317066,1.08235005394151)	0.00134617645901206(-0.076442300083105,0.0791346530011291)	0.974254
Opioid use disorders	MD-Fornix cres+Stria terminalis L	IVW(MRE)	6	-0.0305796	0.0232716	0.969883269378714(0.926638323457179,1.01514639790765)	-0.0305795555729361(-0.0761919476306199,0.0150328364847477)	0.188837
Opioid use disorders	MD-Fornix cres+Stria terminalis L	MR Egger	6	-0.0141836	0.0587903	0.985916498692288(0.878611287904315,1.10632694545978)	-0.0141836148902987(-0.129412699919624,0.101045470139027)	0.821218
Opioid use disorders	MD-Fornix cres+Stria terminalis L	Weighted median	6	-0.035167	0.0332727	0.965444193639061(0.904492259483554,1.03050355739205)	-0.0351669792614897(-0.10038153196831,0.0300475734453302)	0.290543
Opioid use disorders	MD-Fornix cres+Stria terminalis L	Simple mode	6	-0.0601981	0.0478822	0.941577949465356(0.857231566925681,1.03422350403977)	-0.0601981414651689(-0.154047190435842,0.0336509075055045)	0.264204
Opioid use disorders	MD-Fornix cres+Stria terminalis L	Weighted mode	6	-0.0472659	0.0436643	0.953833762195708(0.875598286029252,1.03905964689614)	-0.0472658761813678(-0.132847870816784,0.0383161184540485)	0.328457
Opioid use disorders	MD-Fornix cres+Stria terminalis R	IVW(MRE)	6	-0.0135893	0.0281889	0.986502654840264(0.933476458055449,1.0425410085158)	-0.0135892623520149(-0.0688395353269893,0.0416610106229595)	0.62975
Opioid use disorders	MD-Fornix cres+Stria terminalis R	MR Egger	6	-0.00496724	0.070899	0.995045071938015(0.865948982670955,1.14338686805104)	-0.00496724441932166(-0.14392928362046,0.133994794781817)	0.947508
Opioid use disorders	MD-Fornix cres+Stria terminalis R	Weighted median	6	-0.0086577	0.034495	0.991379670008772(0.926567863905642,1.06072494891404)	-0.00865769995172383(-0.0762679883346189,0.0589525884311712)	0.801827
Opioid use disorders	MD-Fornix cres+Stria terminalis R	Simple mode	6	0.000283904	0.043226	1.00028394403872(0.919027583918303,1.08872463265544)	0.000283903734245389(-0.0844391419318439,0.0850069494003346)	0.995014
Opioid use disorders	MD-Fornix cres+Stria terminalis R	Weighted mode	6	-0.00418624	0.0397436	0.995822507402413(0.921194860602528,1.07649587363157)	-0.00418624269727519(-0.0820836900757806,0.0737112046812303)	0.920208
Opioid use disorders	MD-Fornix	IVW(MRE)	6	-0.00276422	0.0352048	0.997239600682036(0.930748932843713,1.06848021638877)	-0.00276421624594295(-0.0717657127852048,0.0662372802933189)	0.937416
Opioid use disorders	MD-Fornix	MR Egger	6	-0.0901099	0.0741763	0.913830780985667(0.790179245850181,1.05683197915224)	-0.0901098658222631(-0.235495465776262,0.0552757341317356)	0.291245
Opioid use disorders	MD-Fornix	Weighted median	6	-0.00909929	0.0367411	0.990941988112144(0.922090476097918,1.06493456906649)	-0.00909928510209266(-0.0811119299819569,0.0629133597777716)	0.804398
Opioid use disorders	MD-Fornix	Simple mode	6	0.0550937	0.0622012	1.05663964292078(0.935362953823967,1.19364074707825)	0.0550937243711269(-0.0668206391101209,0.177008087852375)	0.41632
Opioid use disorders	MD-Fornix	Weighted mode	6	-0.00471159	0.0524351	0.995299493986832(0.898090479831267,1.10303037942966)	-0.00471158813290873(-0.10748445870518,0.0980612824393622)	0.93189
Opioid use disorders	MD-Genu of corpus callosum	IVW(MRE)	6	0.0191732	0.0193968	1.01935821212305(0.98133192834599,1.05885800166929)	0.019173225463466(-0.0188445195151506,0.0571909704420826)	0.322921
Opioid use disorders	MD-Genu of corpus callosum	MR Egger	6	0.0652967	0.0587908	1.06747567643955(0.951292854440558,1.19784808061047)	0.0652966803243298(-0.0499333201607469,0.180526680809406)	0.328977
Opioid use disorders	MD-Genu of corpus callosum	Weighted median	6	0.0231342	0.0339809	1.02340390669788(0.957462799126044,1.09388642274196)	0.0231342347529616(-0.0434684107697808,0.089736880275704)	0.495998
Opioid use disorders	MD-Genu of corpus callosum	Simple mode	6	0.049052	0.047332	1.05027499660703(0.957223193658196,1.1523723785696)	0.0490520314097135(-0.0437186925078839,0.141822755327311)	0.34754
Opioid use disorders	MD-Genu of corpus callosum	Weighted mode	6	0.0301853	0.0460604	1.0306454566649(0.941676892514173,1.12801966979136)	0.030185262930274(-0.0600930648215811,0.120463590682129)	0.541197
Opioid use disorders	MD-Inferior cerebellar peduncle L	IVW(MRE)	6	-0.0204498	0.0182799	0.979757838643984(0.945275838384306,1.01549768163446)	-0.020449841277107(-0.0562785016105481,0.0153788190563341)	0.263266
Opioid use disorders	MD-Inferior cerebellar peduncle L	MR Egger	6	-0.00834252	0.0587905	0.991692184706658(0.883758146916288,1.11280828656555)	-0.00834251752428911(-0.12357184323813,0.106886808189552)	0.894017
Opioid use disorders	MD-Inferior cerebellar peduncle L	Weighted median	6	-0.0313771	0.0343794	0.969110065808915(0.90595939144998,1.03666271194454)	-0.031377086535782(-0.0987607957428232,0.0360066226712592)	0.361416
Opioid use disorders	MD-Inferior cerebellar peduncle L	Simple mode	6	-0.0353188	0.0470306	0.965297636482647(0.880294524691246,1.05850882955998)	-0.0353187936101598(-0.127498740355992,0.0568611531356728)	0.486487
Opioid use disorders	MD-Inferior cerebellar peduncle L	Weighted mode	6	-0.0405609	0.0402855	0.960250695109782(0.88734585003954,1.03914544415544)	-0.0405608878722065(-0.119520462814731,0.0383986870703179)	0.360224
Opioid use disorders	MD-Inferior cerebellar peduncle R	IVW(MRE)	6	-0.027395	0.0155271	0.97297685421791(0.943812228767879,1.00304269216733)	-0.0273949851387742(-0.0578280428254122,0.00303807254786381)	0.0776753
Opioid use disorders	MD-Inferior cerebellar peduncle R	MR Egger	6	-0.0111164	0.0587909	0.988945146968403(0.881309398671623,1.1097266240284)	-0.0111164120235443(-0.126346524379181,0.104113700332092)	0.859233
Opioid use disorders	MD-Inferior cerebellar peduncle R	Weighted median	6	-0.0351905	0.032598	0.965421483320514(0.905667909076923,1.02911744041669)	-0.0351905027191999(-0.0990825864063748,0.028701580967975)	0.280352
Opioid use disorders	MD-Inferior cerebellar peduncle R	Simple mode	6	0.0139044	0.0432084	1.01400152947249(0.931663015159716,1.10361695703492)	0.0139044135233649(-0.0707841013964034,0.0985929284431332)	0.760623
Opioid use disorders	MD-Inferior cerebellar peduncle R	Weighted mode	6	-0.0459628	0.0469904	0.955077519993895(0.871042943174022,1.04721940100197)	-0.0459627690272607(-0.138064000045321,0.0461384619907996)	0.372931
Opioid use disorders	MD-Medial lemniscus L	IVW(MRE)	6	0.0108137	0.0326484	1.01087235911023(0.948211982235156,1.07767350081816)	0.0108136799513783(-0.0531771917713978,0.0748045516741544)	0.740481
Opioid use disorders	MD-Medial lemniscus L	MR Egger	6	0.0399814	0.0806784	1.04079144143051(0.888564385976113,1.2190977284837)	0.0399814251140412(-0.11814816808599,0.198111018314072)	0.646192
Opioid use disorders	MD-Medial lemniscus L	Weighted median	6	0.0108123	0.0372834	1.01087099694112(0.939635657374775,1.08750680589504)	0.0108123324320601(-0.0622630773912892,0.0838877422554094)	0.771813
Opioid use disorders	MD-Medial lemniscus L	Simple mode	6	0.0160427	0.0533267	1.01617203804988(0.915323614697744,1.1281317277665)	0.0160426636110389(-0.0884775989703826,0.12056292619246)	0.775646
Opioid use disorders	MD-Medial lemniscus L	Weighted mode	6	0.012636	0.0515902	1.0127161525443(0.915320643406284,1.12047511766747)	0.0126359812084592(-0.0884808451406278,0.113752807557546)	0.816245
Opioid use disorders	MD-Medial lemniscus R	IVW(MRE)	6	0.00744088	0.0302428	1.00746863572264(0.949485588388564,1.06899258332868)	0.00744088355774434(-0.0518349269507631,0.0667166940662518)	0.805652
Opioid use disorders	MD-Medial lemniscus R	MR Egger	6	0.0572699	0.07099	1.05894159140256(0.921391200894389,1.21702626735928)	0.0572699106152585(-0.0818705762389761,0.196410397469493)	0.465054
Opioid use disorders	MD-Medial lemniscus R	Weighted median	6	-0.00211307	0.0361298	0.997889156464422(0.929668290336369,1.07111620234889)	-0.00211307450583316(-0.0729274335168944,0.0687012845052281)	0.953362
Opioid use disorders	MD-Medial lemniscus R	Simple mode	6	0.0421566	0.0564721	1.04305782450995(0.933766739835782,1.16514069184212)	0.0421566150474906(-0.0685286151608322,0.152841845255813)	0.488955
Opioid use disorders	MD-Medial lemniscus R	Weighted mode	6	0.0054471	0.0511668	1.00546196359239(0.909518601406158,1.11152620591607)	0.00544710116338865(-0.094839828889887,0.105734031216664)	0.919359
Opioid use disorders	MD-Middle cerebellar peduncle	IVW(MRE)	6	0.0213687	0.0220028	1.02159859696649(0.97847809319568,1.06661937613271)	0.0213686523665026(-0.0217568805461591,0.0644941852791643)	0.33146
Opioid use disorders	MD-Middle cerebellar peduncle	MR Egger	6	0.0727993	0.0587898	1.07551460957551(0.958458817935355,1.20686632932453)	0.0727992536180582(-0.0424286825364652,0.188027189772582)	0.283314
Opioid use disorders	MD-Middle cerebellar peduncle	Weighted median	6	0.0338092	0.0334097	1.03438724740441(0.968822548720276,1.10438901221508)	0.0338092199041673(-0.0316738121170469,0.0992922519253815)	0.311558
Opioid use disorders	MD-Middle cerebellar peduncle	Simple mode	6	0.0405931	0.0507515	1.04142825612042(0.942820101409588,1.15034969134037)	0.0405930942001775(-0.0588797871784342,0.140065975578789)	0.460098
Opioid use disorders	MD-Middle cerebellar peduncle	Weighted mode	6	0.0333797	0.0443615	1.03394305554455(0.947840772692728,1.127866908565)	0.0333797025625168(-0.0535687521287839,0.120328157253817)	0.485676
Opioid use disorders	MD-Pontine crossing tract	IVW(MRE)	6	-0.00229773	0.0375168	0.997704904974745(0.926973159192126,1.07383376480737)	-0.00229773279256612(-0.0758306683207719,0.0712352027356396)	0.951164
Opioid use disorders	MD-Pontine crossing tract	MR Egger	6	0.0859254	0.0807596	1.08972500595316(0.930192749868991,1.27661776418583)	0.0859253762946861(-0.0723634563861452,0.244214208975517)	0.34731
Opioid use disorders	MD-Pontine crossing tract	Weighted median	6	-0.0351985	0.0355219	0.965413796537083(0.900485420539444,1.03502375195126)	-0.0351984648519732(-0.10482130490314,0.0344243751991941)	0.321736
Opioid use disorders	MD-Pontine crossing tract	Simple mode	6	-0.0474883	0.0489243	0.953621651935076(0.866424813146646,1.04959396503972)	-0.0474882774599878(-0.143379944339521,0.0484033894195449)	0.376304
Opioid use disorders	MD-Pontine crossing tract	Weighted mode	6	-0.0443499	0.0468587	0.956619134184633(0.872674125852066,1.04863905182779)	-0.0443499456522361(-0.136193073640079,0.0474931823356072)	0.387374
Opioid use disorders	MD-Posterior corona radiata L	IVW(MRE)	6	0.00387313	0.0239691	1.00388064383467(0.957809521023005,1.05216781097514)	0.00387313355991844(-0.0431063506103967,0.0508526177302336)	0.87163
Opioid use disorders	MD-Posterior corona radiata L	MR Egger	6	0.031395	0.0587909	1.03189303732214(0.919582787186455,1.15791993424732)	0.0313950156820744(-0.0838352039863673,0.146625235350516)	0.621631
Opioid use disorders	MD-Posterior corona radiata L	Weighted median	6	-0.00804382	0.0325924	0.991988441385473(0.930600828409427,1.05742552316904)	-0.0080438235943078(-0.071924849383476,0.0558372021948604)	0.805062
Opioid use disorders	MD-Posterior corona radiata L	Simple mode	6	-0.00187238	0.0395206	0.998129367006407(0.923732567759123,1.07851803438893)	-0.00187238481250612(-0.0793326780651785,0.0755879084401662)	0.964047
Opioid use disorders	MD-Posterior corona radiata L	Weighted mode	6	-0.0143956	0.0393855	0.985707510044182(0.91247810916571,1.06481381372082)	-0.014395611343946(-0.0915911837686399,0.0627999610807479)	0.729687
Opioid use disorders	MD-Posterior corona radiata R	IVW(MRE)	6	0.0155429	0.02174	1.01566427355245(0.973295593464638,1.0598773111658)	0.0155428551322724(-0.0270674469773451,0.0581531572418899)	0.474643
Opioid use disorders	MD-Posterior corona radiata R	MR Egger	6	0.0299725	0.0587908	1.03042622379818(0.918275909594485,1.15627361188192)	0.029972526158795(-0.0852573784054689,0.145202430723059)	0.637021
Opioid use disorders	MD-Posterior corona radiata R	Weighted median	6	-0.0158781	0.0343129	0.984247299616763(0.92023032816504,1.05271769159639)	-0.0158780927569093(-0.0831312835719294,0.0513750980581108)	0.643547
Opioid use disorders	MD-Posterior corona radiata R	Simple mode	6	-0.0102768	0.0456533	0.989775826814415(0.905057116663619,1.08242471034042)	-0.0102767990555542(-0.0997572249382196,0.0792036268271112)	0.830808
Opioid use disorders	MD-Posterior corona radiata R	Weighted mode	6	-0.0126239	0.0394153	0.987455420070065(0.914042783712891,1.06676429593916)	-0.0126239274587376(-0.0898778993096234,0.0646300443921482)	0.761708
Opioid use disorders	MD-Posterior limb of internal capsule L	IVW(MRE)	6	0.0407691	0.028252	1.04161161031952(0.985501445950645,1.10091644330957)	0.0407691390301674(-0.0146046851650246,0.0961429632253594)	0.149005
Opioid use disorders	MD-Posterior limb of internal capsule L	MR Egger	6	0.0354418	0.0711594	1.03607735062836(0.901197662956091,1.19114409702746)	0.0354418038188559(-0.104030663685187,0.174914271322899)	0.64458
Opioid use disorders	MD-Posterior limb of internal capsule L	Weighted median	6	0.0131424	0.0352241	1.01322912910001(0.94563675175008,1.08565288537779)	0.0131423883373392(-0.0558967670216099,0.0821815436962883)	0.709068
Opioid use disorders	MD-Posterior limb of internal capsule L	Simple mode	6	0.00300691	0.0558714	1.00301143711642(0.898974070004379,1.11908894433567)	0.00300691182248136(-0.106501088080683,0.112514911725646)	0.959164
Opioid use disorders	MD-Posterior limb of internal capsule L	Weighted mode	6	0.000413791	0.0449363	1.00041387678283(0.916071001576733,1.09252222058884)	0.000413791159462246(-0.0876614046736012,0.0884889869925257)	0.993009
Opioid use disorders	MD-Posterior limb of internal capsule R	IVW(MRE)	6	0.0431552	0.0218291	1.04409988146(1.00037022636504,1.08974111157422)	0.0431551567807359(0.000370157848165548,0.0859401557133063)	0.0480465
Opioid use disorders	MD-Posterior limb of internal capsule R	MR Egger	6	0.0535409	0.0587901	1.05500015179324(0.940176536646802,1.18384715731519)	0.0535409108078648(-0.0616876164078221,0.168769438023552)	0.413964
Opioid use disorders	MD-Posterior limb of internal capsule R	Weighted median	6	0.027501	0.0342613	1.02788263297695(0.961124620310265,1.09927753888414)	0.0275009902591653(-0.0396512006770653,0.0946531811953959)	0.422158
Opioid use disorders	MD-Posterior limb of internal capsule R	Simple mode	6	0.019339	0.0494816	1.0195272547692(0.925292874510943,1.12335872441102)	0.0193390441416381(-0.0776449704906811,0.116323058773957)	0.712019
Opioid use disorders	MD-Posterior limb of internal capsule R	Weighted mode	6	0.019339	0.0402589	1.0195272547692(0.942171016936084,1.1032347679272)	0.0193390441416381(-0.0595684742420934,0.0982465625253696)	0.651247
Opioid use disorders	MD-Posterior thalamic radiation L	IVW(MRE)	6	0.0166998	0.0215156	1.01684006201811(0.97485081201862,1.06063789348851)	0.0166998402134324(-0.0254708330062571,0.0588705134331219)	0.437648
Opioid use disorders	MD-Posterior thalamic radiation L	MR Egger	6	0.00382231	0.0587908	1.00382962366686(0.894574050486436,1.12642873197945)	0.00382230932631655(-0.111407595237947,0.11905221389058)	0.951281
Opioid use disorders	MD-Posterior thalamic radiation L	Weighted median	6	0.027867	0.0327177	1.02825889936688(0.964389754003037,1.09635794007394)	0.0278669829578339(-0.0362597569507236,0.0919937228663914)	0.394359
Opioid use disorders	MD-Posterior thalamic radiation L	Simple mode	6	0.0277816	0.0466654	1.0281711415049(0.938302834394679,1.12664681110707)	0.027781633239836(-0.0636825309141011,0.119245797393773)	0.577539
Opioid use disorders	MD-Posterior thalamic radiation L	Weighted mode	6	0.022631	0.0433785	1.02288901997184(0.939515509424649,1.11366117608819)	0.0226309962085669(-0.0623909520960105,0.107652944513144)	0.62415
Opioid use disorders	MD-Posterior thalamic radiation R	IVW(MRE)	6	0.0321243	0.0151934	1.03264582593134(1.00234797614225,1.06385948512366)	0.0321242716490751(0.00234522395346995,0.0619033193446803)	0.0344847
Opioid use disorders	MD-Posterior thalamic radiation R	MR Egger	6	0.0268307	0.0587907	1.02719386285381(0.915395428018566,1.15264638601967)	0.0268306792996198(-0.0883991452926935,0.142060503891933)	0.671801
Opioid use disorders	MD-Posterior thalamic radiation R	Weighted median	6	0.0345303	0.0326013	1.03513342143208(0.971058919146041,1.10343582561186)	0.0345303280054126(-0.0293681336995239,0.0984287897103491)	0.289522
Opioid use disorders	MD-Posterior thalamic radiation R	Simple mode	6	0.0321891	0.0418121	1.03271273010818(0.951455152147166,1.12090998773901)	0.0321890586340447(-0.0497627272010491,0.114140844469138)	0.476167
Opioid use disorders	MD-Posterior thalamic radiation R	Weighted mode	6	0.0321891	0.0379556	1.03271273010818(0.958674281049882,1.11246917123878)	0.0321890586340447(-0.0422039061601692,0.106582023428259)	0.435106
Opioid use disorders	MD-Retrolenticular part of internal capsule L	IVW(MRE)	6	0.013466	0.0210416	1.01355704757109(0.972606699410515,1.05623155722005)	0.0134659730131365(-0.027775492890467,0.05470743891674)	0.522192
Opioid use disorders	MD-Retrolenticular part of internal capsule L	MR Egger	6	0.0175804	0.0587906	1.0177358378572(0.906967073445916,1.14203289841995)	0.0175803931552286(-0.0976491322316749,0.132809918542132)	0.779807
Opioid use disorders	MD-Retrolenticular part of internal capsule L	Weighted median	6	-0.00357419	0.0329768	0.99643219195519(0.934065539696031,1.06296300523808)	-0.00357418785106857(-0.0682086722344018,0.0610602965322647)	0.91369
Opioid use disorders	MD-Retrolenticular part of internal capsule L	Simple mode	6	-0.00477416	0.0448599	0.995237215245878(0.91146729803686,1.0867061459514)	-0.00477416295575447(-0.0926995625921953,0.0831512366806863)	0.919384
Opioid use disorders	MD-Retrolenticular part of internal capsule L	Weighted mode	6	-0.00477416	0.041243	0.995237215245878(0.917951773022623,1.07902957837194)	-0.00477416295575447(-0.0856104245753937,0.0760620986638847)	0.912351
Opioid use disorders	MD-Retrolenticular part of internal capsule R	IVW(MRE)	6	0.0155624	0.0250172	1.01568407513797(0.967082609004674,1.06672804461928)	0.0155623511340616(-0.0334713590445525,0.0645960613126757)	0.533898
Opioid use disorders	MD-Retrolenticular part of internal capsule R	MR Egger	6	-0.0075026	0.0617397	0.992525469962436(0.879402686664884,1.1201999078035)	-0.00750260431940065(-0.128512367128786,0.113507158489985)	0.909139
Opioid use disorders	MD-Retrolenticular part of internal capsule R	Weighted median	6	0.00615276	0.0349393	1.00617173007607(0.93957444338344,1.07748945017987)	0.00615276294998946(-0.0623282260314891,0.074633751931468)	0.860216
Opioid use disorders	MD-Retrolenticular part of internal capsule R	Simple mode	6	0.0410412	0.0548462	1.04189498476292(0.935702768072066,1.1601388777665)	0.0410411558750568(-0.0664574084145248,0.148539720164638)	0.487965
Opioid use disorders	MD-Retrolenticular part of internal capsule R	Weighted mode	6	-0.0013361	0.0467371	0.998664788029178(0.911247385737235,1.09446827991993)	-0.00133610416058869(-0.0929408645388469,0.0902686562176696)	0.978299
Opioid use disorders	MD-Sagittal stratum L	IVW(MRE)	6	0.00826888	0.0149512	1.00830315675031(0.979184286478424,1.03828796065452)	0.0082688751770898(-0.021035414658366,0.0375731650125456)	0.580223
Opioid use disorders	MD-Sagittal stratum L	MR Egger	6	0.0167537	0.0587909	1.01689482714197(0.906217079548407,1.14108982583224)	0.016753696912418(-0.0984763994886093,0.131983793313445)	0.789812
Opioid use disorders	MD-Sagittal stratum L	Weighted median	6	0.00012371	0.032193	1.00012371747613(0.938967347035255,1.06526329527487)	0.000123709823758433(-0.0629745745688668,0.0632219942163836)	0.996934
Opioid use disorders	MD-Sagittal stratum L	Simple mode	6	-0.0074031	0.0465942	0.992624233840504(0.905989289643628,1.08754361764587)	-0.00740310161896376(-0.0987277945944322,0.0839215913565047)	0.879978
Opioid use disorders	MD-Sagittal stratum L	Weighted mode	6	-0.0074031	0.0402371	0.992624233840504(0.917348474683367,1.07407696943905)	-0.00740310161896376(-0.0862678629010737,0.0714616596631461)	0.861253
Opioid use disorders	MD-Sagittal stratum R	IVW(MRE)	6	0.00941671	0.0139195	1.00946119118774(0.982293224953986,1.03738056074031)	0.00941671443370399(-0.0178654154502274,0.0366988443176354)	0.498714
Opioid use disorders	MD-Sagittal stratum R	MR Egger	6	0.0427981	0.0587911	1.0437270941131(0.930128583732085,1.17119962340558)	0.0427980511822166(-0.072432440314645,0.158028542679078)	0.506959
Opioid use disorders	MD-Sagittal stratum R	Weighted median	6	0.00616689	0.0315733	1.0061859463419(0.945807050738065,1.0704193395745)	0.00616689191522762(-0.0557166940125981,0.0680504778430533)	0.845142
Opioid use disorders	MD-Sagittal stratum R	Simple mode	6	0.00781178	0.0394745	1.00784237617826(0.932805802000316,1.08891502716049)	0.00781178458263773(-0.0695582434220666,0.085181812587342)	0.850922
Opioid use disorders	MD-Sagittal stratum R	Weighted mode	6	0.00308122	0.0377669	1.00308596839923(0.931515935283426,1.08015485499267)	0.00308121657223397(-0.0709419819655892,0.0771044151100571)	0.938142
Opioid use disorders	MD-Splenium of corpus callosum	IVW(MRE)	6	0.00472209	0.0334404	1.00473326070858(0.940991497989372,1.07279282260369)	0.0047220940527101(-0.060821174517944,0.0702653626233642)	0.887705
Opioid use disorders	MD-Splenium of corpus callosum	MR Egger	6	0.00496691	0.0843007	1.0049792610759(0.851920127169241,1.18553756741097)	0.00496690555274633(-0.160262504001331,0.170196315106823)	0.955843
Opioid use disorders	MD-Splenium of corpus callosum	Weighted median	6	-0.0258393	0.0357741	0.974491702146772(0.908503606798782,1.04527276550839)	-0.025839275056129(-0.0959564210945929,0.0442778709823349)	0.470116
Opioid use disorders	MD-Splenium of corpus callosum	Simple mode	6	-0.0332415	0.0538828	0.967304884820422(0.870357016768148,1.07505164222362)	-0.0332415438524717(-0.138851787408508,0.0723686997035644)	0.56429
Opioid use disorders	MD-Splenium of corpus callosum	Weighted mode	6	-0.0393909	0.0431542	0.961374865962553(0.883403596700093,1.04622806196055)	-0.0393908670275759(-0.123973108399323,0.0451913743441711)	0.403217
Opioid use disorders	MD-Superior cerebellar peduncle L	IVW(MRE)	6	0.0197005	0.0288915	1.01989588370593(0.963746660936784,1.07931643839804)	0.0197005472880824(-0.0369268187676331,0.0763279133437979)	0.495315
Opioid use disorders	MD-Superior cerebellar peduncle L	MR Egger	6	0.0737528	0.0662983	1.07654065563142(0.945357739910624,1.22592721707329)	0.0737528036037299(-0.0561918623724544,0.203697469579914)	0.328297
Opioid use disorders	MD-Superior cerebellar peduncle L	Weighted median	6	0.0216144	0.0343344	1.02184967327421(0.955346580007449,1.09298214556069)	0.0216143902328752(-0.0456810933351124,0.0889098738008628)	0.529005
Opioid use disorders	MD-Superior cerebellar peduncle L	Simple mode	6	0.0899302	0.0614582	1.09409795351281(0.969933399736978,1.23415724441033)	0.0899302370234112(-0.0305278699068897,0.210388343953712)	0.203261
Opioid use disorders	MD-Superior cerebellar peduncle L	Weighted mode	6	-0.0430033	0.0515149	0.957908229496644(0.865911637133661,1.05967876719476)	-0.0430032994446389(-0.143972411268116,0.0579658123788386)	0.441892
Opioid use disorders	MD-Superior cerebellar peduncle R	IVW(MRE)	6	0.0150764	0.0299394	1.01519066840665(0.957332237999614,1.07654589735059)	0.0150764454989738(-0.0436047816336078,0.0737576726315554)	0.614567
Opioid use disorders	MD-Superior cerebellar peduncle R	MR Egger	6	0.0355095	0.0746094	1.03614753960315(0.895185012048002,1.19930708107979)	0.035509546441916(-0.110724864698304,0.181743957582136)	0.658946
Opioid use disorders	MD-Superior cerebellar peduncle R	Weighted median	6	-0.0143817	0.0352338	0.985721235773106(0.919946385569757,1.05619889364779)	-0.0143816866926462(-0.0834398871918079,0.0546765138065155)	0.683142
Opioid use disorders	MD-Superior cerebellar peduncle R	Simple mode	6	0.0945267	0.0598352	1.09913852572219(0.977506649563981,1.23590514628788)	0.094526714541177(-0.0227501845227556,0.21180361360511)	0.174992
Opioid use disorders	MD-Superior cerebellar peduncle R	Weighted mode	6	-0.033534	0.0439216	0.967022048565182(0.887257248127614,1.05395773816964)	-0.0335339827906617(-0.119620318283361,0.0525523527020378)	0.479623
Opioid use disorders	MD-Superior corona radiata L	IVW(MRE)	6	0.00264355	0.0218842	1.00264704907775(0.960549847872617,1.04658920851512)	0.00264355181359925(-0.0402494002829855,0.045536503910184)	0.903851
Opioid use disorders	MD-Superior corona radiata L	MR Egger	6	0.00851268	0.0587902	1.00854901930088(0.898780840703532,1.13172319465173)	0.00851268337950854(-0.106716055427389,0.123741422186406)	0.891873
Opioid use disorders	MD-Superior corona radiata L	Weighted median	6	-0.0157916	0.0345605	0.984332435674361(0.919863358465449,1.05331985995941)	-0.0157915978528678(-0.0835301433768649,0.0519469476711293)	0.647724
Opioid use disorders	MD-Superior corona radiata L	Simple mode	6	-0.00987122	0.0502499	0.990177338710925(0.897303625320876,1.09266377002103)	-0.00987122188433071(-0.108360984431215,0.0886185406625533)	0.851999
Opioid use disorders	MD-Superior corona radiata L	Weighted mode	6	-0.0161838	0.0454415	0.983946456409327(0.900100271785396,1.07560308493197)	-0.0161837976285542(-0.10524910876892,0.0728815135118111)	0.736266
Opioid use disorders	MD-Superior corona radiata R	IVW(MRE)	6	0.00803392	0.023432	1.00806627740413(0.962816192588583,1.0554430092283)	0.0080339188806388(-0.0378927549880323,0.0539605927493099)	0.731703
Opioid use disorders	MD-Superior corona radiata R	MR Egger	6	0.0508702	0.0587906	1.05218633971393(0.937668036982314,1.18069087333247)	0.0508702276356637(-0.0643592977512398,0.166099753022567)	0.435696
Opioid use disorders	MD-Superior corona radiata R	Weighted median	6	-0.0117802	0.0331244	0.988288873549273(0.926163904202418,1.05458104461802)	-0.0117802418347038(-0.0767040576206092,0.0531435739512016)	0.722113
Opioid use disorders	MD-Superior corona radiata R	Simple mode	6	-0.0144352	0.0452826	0.985668457262467(0.901956286849805,1.07715010339958)	-0.0144352311651952(-0.103189222566357,0.0743187602359665)	0.762779
Opioid use disorders	MD-Superior corona radiata R	Weighted mode	6	-0.0199431	0.0407657	0.980254399284598(0.904978576202826,1.06179164080173)	-0.0199431498987278(-0.0998440082664734,0.0599577084690177)	0.645395
Opioid use disorders	MD-Superior fronto-occipital fasciculus L	IVW(MRE)	6	0.000724835	0.032736	1.00072509784344(0.938532575441063,1.06703885156372)	0.000724835087010627(-0.0634377134449418,0.064887383618963)	0.982335
Opioid use disorders	MD-Superior fronto-occipital fasciculus L	MR Egger	6	-0.0411658	0.0791459	0.959669984137653(0.821772372098756,1.12070752160075)	-0.0411658201447898(-0.196291841863154,0.113960201573574)	0.630436
Opioid use disorders	MD-Superior fronto-occipital fasciculus L	Weighted median	6	0.00448357	0.0364844	1.00449363674952(0.935171032336235,1.07895500542782)	0.00448357050866026(-0.0670258441369475,0.075992985154268)	0.902194
Opioid use disorders	MD-Superior fronto-occipital fasciculus L	Simple mode	6	0.000817557	0.0473852	1.00081789123409(0.912052702145236,1.0982221192463)	0.000817556943319281(-0.0920575031374836,0.0936926170241221)	0.986902
Opioid use disorders	MD-Superior fronto-occipital fasciculus L	Weighted mode	6	-0.00419292	0.0454968	0.995815853750783(0.910859404159538,1.08869624670166)	-0.00419292428341031(-0.0933667249612011,0.0849808763943805)	0.930151
Opioid use disorders	MD-Superior fronto-occipital fasciculus R	IVW(MRE)	6	0.0244784	0.0232041	1.02478044489819(0.979217338935412,1.07246360791309)	0.0244783895469231(-0.0210016601347156,0.0699584392285618)	0.291464
Opioid use disorders	MD-Superior fronto-occipital fasciculus R	MR Egger	6	0.0240597	0.0587905	1.02435146400322(0.912862840396,1.14945627686011)	0.024059694294194(-0.0911696392499797,0.139289027838368)	0.703325
Opioid use disorders	MD-Superior fronto-occipital fasciculus R	Weighted median	6	0.00528223	0.0346344	1.00529620809504(0.939318015559283,1.07590874365221)	0.0052822325083118(-0.0626011823941894,0.0731656474108131)	0.878781
Opioid use disorders	MD-Superior fronto-occipital fasciculus R	Simple mode	6	-0.00324367	0.0421774	0.996761589150838(0.917675549172863,1.08266332965068)	-0.00324366584987722(-0.085911383107123,0.0794240514073686)	0.941681
Opioid use disorders	MD-Superior fronto-occipital fasciculus R	Weighted mode	6	-0.000415364	0.0396224	0.999584722438469(0.924894876419616,1.08030614376447)	-0.000415363813137143(-0.0780751950419629,0.0772444674156887)	0.992041
Opioid use disorders	MD-Superior longitudinal fasciculus L	IVW(MRE)	6	0.0123683	0.0186689	1.01244505650011(0.976068161905577,1.05017767450822)	0.012368253341074(-0.0242228569895966,0.0489593636717446)	0.507648
Opioid use disorders	MD-Superior longitudinal fasciculus L	MR Egger	6	0.0241026	0.0587908	1.02439537611994(0.912901364343203,1.14950631864913)	0.0241025615883614(-0.0911274388967153,0.139332562073438)	0.702833
Opioid use disorders	MD-Superior longitudinal fasciculus L	Weighted median	6	-0.0136876	0.0326293	0.986405680170373(0.925296604817586,1.05155056314531)	-0.0136875686628027(-0.0776409390113231,0.0502658016857177)	0.67486
Opioid use disorders	MD-Superior longitudinal fasciculus L	Simple mode	6	-0.0150265	0.0461884	0.98508578997476(0.899824230805208,1.07842618634735)	-0.0150265451816454(-0.105555833836504,0.075502743473213)	0.758103
Opioid use disorders	MD-Superior longitudinal fasciculus L	Weighted mode	6	-0.0172182	0.0395213	0.98292913781247(0.909663938989001,1.06209518543138)	-0.017218249111469(-0.0946800454927564,0.0602435472698184)	0.681243
Opioid use disorders	MD-Superior longitudinal fasciculus R	IVW(MRE)	6	0.023559	0.0143094	1.02383869375272(0.99552267259099,1.05296011802229)	0.023558988576742(-0.00448738065838938,0.0516053578118734)	0.0996809
Opioid use disorders	MD-Superior longitudinal fasciculus R	MR Egger	6	0.0258944	0.058791	1.02623258485402(0.914538252072769,1.15156836341096)	0.0258944119489342(-0.0893359836249406,0.141124807522809)	0.682368
Opioid use disorders	MD-Superior longitudinal fasciculus R	Weighted median	6	0.00787596	0.032132	1.0079070594629(0.946387957649592,1.07342515540681)	0.00787596248443505(-0.0551026907759311,0.0708546157448012)	0.806369
Opioid use disorders	MD-Superior longitudinal fasciculus R	Simple mode	6	0.00762402	0.0425194	1.00765315502529(0.927081292735702,1.09522745069767)	0.00762401819904619(-0.0757140228321929,0.0909620592302853)	0.864737
Opioid use disorders	MD-Superior longitudinal fasciculus R	Weighted mode	6	0.0071709	0.0370569	1.00719667257887(0.93663599485771,1.08307297906917)	0.0071709001075872(-0.06546055156212,0.0798023517772944)	0.854175
Opioid use disorders	MD-Tapetum L	IVW(MRE)	6	0.00508037	0.0335849	1.0050932996415(0.941062121337617,1.07348124855809)	0.00508037266627107(-0.0607461252764631,0.0709068706090052)	0.879763
Opioid use disorders	MD-Tapetum L	MR Egger	6	0.0840741	0.0722909	1.08770945281954(0.944012377602279,1.25328002240605)	0.0840740657294727(-0.0576160010557755,0.225764132514721)	0.309482
Opioid use disorders	MD-Tapetum L	Weighted median	6	-0.00665008	0.0360895	0.993371987196076(0.925533013054204,1.06618336788392)	-0.00665007562325891(-0.0773854770977885,0.0640853258512707)	0.853805
Opioid use disorders	MD-Tapetum L	Simple mode	6	-0.0170571	0.0463326	0.983087595823993(0.897745239661748,1.07654285243232)	-0.0170570520990985(-0.10786894841103,0.0737548442128332)	0.727838
Opioid use disorders	MD-Tapetum L	Weighted mode	6	-0.0195563	0.0440493	0.980633721769498(0.89952094838831,1.06906070169293)	-0.0195562614418512(-0.105892936937429,0.0667804140537265)	0.675624
Opioid use disorders	MD-Tapetum R	IVW(MRE)	6	0.0343978	0.0308564	1.03499626227292(0.974256478846101,1.09952285273756)	0.0343978153802981(-0.0260806846996195,0.0948763154602157)	0.264948
Opioid use disorders	MD-Tapetum R	MR Egger	6	0.0440632	0.0775988	1.04504835013156(0.897600172697546,1.21671774062892)	0.0440631524149155(-0.108030551814497,0.196156856644328)	0.600504
Opioid use disorders	MD-Tapetum R	Weighted median	6	0.0427548	0.0327915	1.04368196501573(0.978713257585406,1.11296340951431)	0.0427548118399523(-0.0215165725243978,0.107026196204302)	0.192289
Opioid use disorders	MD-Tapetum R	Simple mode	6	0.044899	0.0428784	1.04592219936194(0.961613565621392,1.13762251930297)	0.0448989836813774(-0.0391426079573238,0.128940575320079)	0.342998
Opioid use disorders	MD-Tapetum R	Weighted mode	6	0.0433389	0.0405955	1.04429178032127(0.964420115991635,1.13077828257994)	0.0433389334786787(-0.0362282743364204,0.122906141293778)	0.334521
Opioid use disorders	MD-Uncinate fasciculus L	IVW(MRE)	6	0.0268697	0.0220398	1.02723397291675(0.983804251733521,1.07258088512526)	0.0268697267290339(-0.0163283328844334,0.0700677863425012)	0.222789
Opioid use disorders	MD-Uncinate fasciculus L	MR Egger	6	0.0234536	0.0587906	1.02373082369067(0.912309501521391,1.14876014951797)	0.023453624572023(-0.0917759807760419,0.138683229920088)	0.710322
Opioid use disorders	MD-Uncinate fasciculus L	Weighted median	6	0.0088853	0.032607	1.0089248923492(0.946462119725207,1.07550996198071)	0.00888530088944929(-0.0550243305544444,0.072794932333343)	0.78524
Opioid use disorders	MD-Uncinate fasciculus L	Simple mode	6	0.00472384	0.0486233	1.00473501192309(0.913403175923314,1.10519918344235)	0.00472383701579976(-0.090577901202781,0.100025575234381)	0.92638
Opioid use disorders	MD-Uncinate fasciculus L	Weighted mode	6	0.00069314	0.0470975	1.00069337992274(0.912453661248289,1.09746640640494)	0.000693139645941782(-0.0916179770086051,0.0930042563004887)	0.988827
Opioid use disorders	MD-Uncinate fasciculus R	IVW(MRE)	6	0.0655969	0.0204847	1.06779620116756(1.02577345631933,1.11154048703803)	0.0655968994521881(0.025446919560382,0.105746879343994)	0.00136363
Opioid use disorders	MD-Uncinate fasciculus R	MR Egger	6	0.0080514	0.0587893	1.00808390317999(0.89836781415505,1.13119942615755)	0.00805140346688178(-0.10717570193981,0.123278508873574)	0.897684
Opioid use disorders	MD-Uncinate fasciculus R	Weighted median	6	0.0721731	0.0342877	1.07484133938908(1.0049815141704,1.14955736853865)	0.0721730594209961(0.00496914748157584,0.139376971360416)	0.0352978
Opioid use disorders	MD-Uncinate fasciculus R	Simple mode	6	0.103998	0.0500761	1.10959823066872(1.00586600327049,1.22402808077813)	0.103997995450448(0.00584886526172171,0.202147125639174)	0.0924371
Opioid use disorders	MD-Uncinate fasciculus R	Weighted mode	6	0.101489	0.0479681	1.10681812252915(1.00749980515427,1.2159271397292)	0.101489342603191(0.00747182144341743,0.195506863762965)	0.0879764
Opioid use disorders	ODI-Anterior corona radiata L	IVW(MRE)	6	-0.00401241	0.0237554	0.995995628681403(0.950684498909813,1.04346635870264)	-0.00401241028126321(-0.050573028672964,0.0425482081104375)	0.865871
Opioid use disorders	ODI-Anterior corona radiata L	MR Egger	6	-0.0108988	0.0597626	0.989160348912861(0.879823944077066,1.11208407369248)	-0.0108988281325383(-0.128033455074055,0.106235798808979)	0.864163
Opioid use disorders	ODI-Anterior corona radiata L	Weighted median	6	-0.0214769	0.0324123	0.978752089810037(0.918507751645637,1.04294781572741)	-0.0214768964967346(-0.0850049349007972,0.0420511419073281)	0.507576
Opioid use disorders	ODI-Anterior corona radiata L	Simple mode	6	-0.0286462	0.0437055	0.971760233208617(0.891982324688152,1.05867338926902)	-0.0286461786043345(-0.114308961970482,0.057016604761813)	0.54114
Opioid use disorders	ODI-Anterior corona radiata L	Weighted mode	6	-0.0263331	0.0375998	0.974010609129851(0.904811427983422,1.04850208270677)	-0.0263330830684801(-0.10002872386275,0.0473625577257901)	0.514947
Opioid use disorders	ODI-Anterior corona radiata R	IVW(MRE)	6	0.0153187	0.0126872	1.01543661375299(0.990497237368245,1.04100392979369)	0.0153186813338809(-0.00954820197589684,0.0401855646436586)	0.227273
Opioid use disorders	ODI-Anterior corona radiata R	MR Egger	6	0.0355503	0.0587905	1.0361897503015(0.923412690260532,1.1627403542905)	0.0355502837278334(-0.0796790260314794,0.150779593487146)	0.578007
Opioid use disorders	ODI-Anterior corona radiata R	Weighted median	6	-0.000729121	0.0333388	0.999271144526064(0.93606234036877,1.06674820385258)	-0.000729121218220855(-0.0660732017643358,0.0646149593278941)	0.982552
Opioid use disorders	ODI-Anterior corona radiata R	Simple mode	6	-0.00531218	0.0426484	0.994701901165303(0.91493424292179,1.08142402564601)	-0.00531218353042833(-0.0889030819483213,0.0782787148874647)	0.905727
Opioid use disorders	ODI-Anterior corona radiata R	Weighted mode	6	-0.00630024	0.0419073	0.993719567942633(0.915359444507849,1.07878777636147)	-0.00630023693645691(-0.0884384553185859,0.075837981445672)	0.886375
Opioid use disorders	ODI-Anterior limb of internal capsule L	IVW(MRE)	6	0.0303287	0.0166479	1.03079333623206(0.997701491777239,1.06498277368283)	0.0303287351186566(-0.0023011538475573,0.0629586240848705)	0.0684891
Opioid use disorders	ODI-Anterior limb of internal capsule L	MR Egger	6	-0.00939398	0.058791	0.990650007736988(0.882828454156461,1.11164001704839)	-0.00939397783185711(-0.124624373405732,0.105836417742018)	0.880794
Opioid use disorders	ODI-Anterior limb of internal capsule L	Weighted median	6	0.0128256	0.0329899	1.01290815127364(0.94948587843434,1.08056680591015)	0.0128255511396254(-0.0518346214740548,0.0774857237533055)	0.697445
Opioid use disorders	ODI-Anterior limb of internal capsule L	Simple mode	6	0.00963669	0.0434281	1.00968327596188(0.927296142721984,1.09939022798542)	0.00963669351756845(-0.0754823008718896,0.0947556879070265)	0.83317
Opioid use disorders	ODI-Anterior limb of internal capsule L	Weighted mode	6	0.00963669	0.0440067	1.00968327596188(0.926245138952577,1.10063769825551)	0.00963669351756845(-0.0766163504799958,0.0958897375151327)	0.835322
Opioid use disorders	ODI-Anterior limb of internal capsule R	IVW(MRE)	6	0.0183356	0.0172561	1.01850476476715(0.98463292187547,1.05354181523557)	0.0183356348938597(-0.0154863754148097,0.0521576452025291)	0.287982
Opioid use disorders	ODI-Anterior limb of internal capsule R	MR Egger	6	0.0569973	0.0587898	1.05865298538383(0.943432347412405,1.18794542770981)	0.0569973315071733(-0.0582306205998027,0.172225283614149)	0.387191
Opioid use disorders	ODI-Anterior limb of internal capsule R	Weighted median	6	0.00196411	0.0324603	1.00196604250459(0.940204281385343,1.0677849167556)	0.001964112372424(-0.0616581067060882,0.0655863314509362)	0.951751
Opioid use disorders	ODI-Anterior limb of internal capsule R	Simple mode	6	-0.0060372	0.044697	0.993980992030377(0.910607520390817,1.08498797823859)	-0.00603719521426271(-0.0936432973951358,0.0815689069666103)	0.897826
Opioid use disorders	ODI-Anterior limb of internal capsule R	Weighted mode	6	-0.00709784	0.0439863	0.992927290467099(0.910910167845569,1.08232912416176)	-0.00709783970534564(-0.0933109948767557,0.0791153154660645)	0.878124
Opioid use disorders	ODI-Body of corpus callosum	IVW(MRE)	6	0.0186047	0.0292553	1.0187788374944(0.962005002514601,1.07890324583908)	0.0186046919152722(-0.0387356282108229,0.0759450120413673)	0.524813
Opioid use disorders	ODI-Body of corpus callosum	MR Egger	6	0.0310159	0.0734252	1.03150185364923(0.893242126807216,1.19116199533146)	0.0310158505699505(-0.112897596215178,0.174929297355079)	0.69444
Opioid use disorders	ODI-Body of corpus callosum	Weighted median	6	0.0116932	0.0345241	1.01176178621891(0.945563641226498,1.08259440974813)	0.0116931540451644(-0.0559740835491339,0.0793603916394627)	0.734839
Opioid use disorders	ODI-Body of corpus callosum	Simple mode	6	0.0613405	0.0557636	1.06326086220107(0.953175581844067,1.18606024180915)	0.0613404711361641(-0.0479561511187527,0.170637093391081)	0.321447
Opioid use disorders	ODI-Body of corpus callosum	Weighted mode	6	0.0121999	0.046406	1.01227463631359(0.924265470814148,1.10866409238592)	0.012199913804961(-0.0787559425290223,0.103155770138944)	0.803121
Opioid use disorders	ODI-Cerebral peduncle L	IVW(MRE)	6	-0.0146759	0.034914	0.985431286949985(0.920252385259508,1.05522662788433)	-0.0146758788689181(-0.0831073147573269,0.0537555570194907)	0.674234
Opioid use disorders	ODI-Cerebral peduncle L	MR Egger	6	0.107962	0.0587887	1.11400549721058(0.992762578826253,1.25005542541967)	0.107962076152321(-0.00726373836230268,0.223187890666945)	0.140176
Opioid use disorders	ODI-Cerebral peduncle L	Weighted median	6	-0.0490929	0.035806	0.952092717912585(0.887565808689198,1.02131079704491)	-0.0490928561678184(-0.119272609745873,0.0210868974102359)	0.17035
Opioid use disorders	ODI-Cerebral peduncle L	Simple mode	6	-0.0693108	0.071207	0.933036648797705(0.811495418369481,1.07278164274648)	-0.0693107983085014(-0.208876537922073,0.0702549413050702)	0.375074
Opioid use disorders	ODI-Cerebral peduncle L	Weighted mode	6	-0.0734591	0.0675527	0.929174170232296(0.81394504114501,1.0607161355911)	-0.073459076328152(-0.205862432279846,0.0589442796235418)	0.326464
Opioid use disorders	ODI-Cerebral peduncle R	IVW(MRE)	6	0.00297582	0.031074	1.00298024726853(0.943716812583793,1.0659653012397)	0.00297581513536142(-0.0579291445113488,0.0638807747820717)	0.923707
Opioid use disorders	ODI-Cerebral peduncle R	MR Egger	6	0.0838213	0.0640494	1.0874345106268(0.959142610990894,1.23288633134597)	0.0838212620541135(-0.0417155071349387,0.209358031243166)	0.260762
Opioid use disorders	ODI-Cerebral peduncle R	Weighted median	6	-0.0342829	0.035115	0.966298130858412(0.902029241681715,1.0351461289211)	-0.0342828683072021(-0.103108340729118,0.0345426041147136)	0.328915
Opioid use disorders	ODI-Cerebral peduncle R	Simple mode	6	-0.0380721	0.0475457	0.962643564956242(0.87698826592205,1.0566648028949)	-0.0380720655471098(-0.131261666491882,0.0551175353976622)	0.459619
Opioid use disorders	ODI-Cerebral peduncle R	Weighted mode	6	-0.0390883	0.0451495	0.961665766397997(0.880221841720887,1.05064541962945)	-0.0390883248630814(-0.127581310415308,0.0494046606891448)	0.426207
Opioid use disorders	ODI-Cingulum cingulate gyrus L	IVW(MRE)	6	-0.00525043	0.0263599	0.994763333907205(0.944673655826339,1.04750893007658)	-0.00525042548526263(-0.0569157488811127,0.0464148979105874)	0.84212
Opioid use disorders	ODI-Cingulum cingulate gyrus L	MR Egger	6	-0.039199	0.0636955	0.961559321658108(0.848706188995242,1.08941862455628)	-0.0391990188641716(-0.164042219709256,0.0856441819809125)	0.571572
Opioid use disorders	ODI-Cingulum cingulate gyrus L	Weighted median	6	0.0251034	0.0334959	1.02542117768181(0.960262517960901,1.09500118141774)	0.0251034332474359(-0.0405485756933175,0.0907554421881893)	0.453588
Opioid use disorders	ODI-Cingulum cingulate gyrus L	Simple mode	6	0.0277058	0.0454815	1.02809321359279(0.940411357149849,1.12395033067122)	0.0277058376234264(-0.0614378854539618,0.116849560700815)	0.569028
Opioid use disorders	ODI-Cingulum cingulate gyrus L	Weighted mode	6	0.0254152	0.0402554	1.02574088441618(0.947919843291448,1.10995077211334)	0.0254151655506672(-0.0534853337919973,0.104315664893332)	0.555546
Opioid use disorders	ODI-Cingulum cingulate gyrus R	IVW(MRE)	6	-0.0366475	0.0293389	0.964015928841154(0.910144687722894,1.02107579552496)	-0.0366474608139634(-0.0941516946123182,0.0208567729843914)	0.211625
Opioid use disorders	ODI-Cingulum cingulate gyrus R	MR Egger	6	-0.00753894	0.0721567	0.99248940277891(0.861598307074359,1.14326503028217)	-0.00753894377864108(-0.148966118004517,0.133888230447235)	0.921818
Opioid use disorders	ODI-Cingulum cingulate gyrus R	Weighted median	6	-0.0171246	0.035374	0.983021219253748(0.917174466328911,1.05359531144709)	-0.0171245728484703(-0.0864575671027359,0.0522084214057953)	0.628314
Opioid use disorders	ODI-Cingulum cingulate gyrus R	Simple mode	6	-0.0850091	0.0552709	0.9185039624311(0.824201684012608,1.02359597822506)	-0.0850090603122016(-0.193340016870811,0.0233218962464075)	0.18465
Opioid use disorders	ODI-Cingulum cingulate gyrus R	Weighted mode	6	-0.0293795	0.0477207	0.971047834078196(0.884341331017566,1.06625559950135)	-0.0293795492077879(-0.122912169809452,0.0641530713938764)	0.565063
Opioid use disorders	ODI-Cingulum hippocampus L	IVW(MRE)	6	0.0301508	0.019628	1.03060990993151(0.991714482685476,1.07103083094321)	0.0301507725571134(-0.00832003299886593,0.0686215781130927)	0.124511
Opioid use disorders	ODI-Cingulum hippocampus L	MR Egger	6	0.0169927	0.0587907	1.01713785761941(0.906433905224687,1.14136222778003)	0.0169926610946765(-0.0982371634976366,0.13222248568699)	0.786915
Opioid use disorders	ODI-Cingulum hippocampus L	Weighted median	6	0.0228761	0.0325093	1.02313971419624(0.959980653193586,1.09045413705277)	0.0228760506611001(-0.0408421476466755,0.0865942489688757)	0.481634
Opioid use disorders	ODI-Cingulum hippocampus L	Simple mode	6	0.0124547	0.0416884	1.0125325609743(0.933089114888118,1.09873984239555)	0.0124546784684305(-0.0692545683464616,0.0941639252833226)	0.777144
Opioid use disorders	ODI-Cingulum hippocampus L	Weighted mode	6	0.0131761	0.0410344	1.01326330932905(0.934960248228225,1.09812426354819)	0.0131761217265169(-0.0672512658611805,0.0936035093142143)	0.761123
Opioid use disorders	ODI-Cingulum hippocampus R	IVW(MRE)	6	0.0664837	0.0248625	1.068743508299(1.01791159477206,1.12211383817378)	0.066483667144191(0.0177530722866676,0.115214262001714)	0.00749416
Opioid use disorders	ODI-Cingulum hippocampus R	MR Egger	6	0.0484786	0.061867	1.04967289817373(0.929804693231123,1.18499422640208)	0.0484785900864418(-0.0727807221678136,0.169737902340697)	0.477078
Opioid use disorders	ODI-Cingulum hippocampus R	Weighted median	6	0.0525374	0.0357798	1.05394202637928(0.982562911453854,1.13050653756599)	0.0525374451712045(-0.0175909052745815,0.12266579561699)	0.142008
Opioid use disorders	ODI-Cingulum hippocampus R	Simple mode	6	0.0688421	0.0469438	1.07126701196148(0.977098503106114,1.1745110725978)	0.0688420712812156(-0.0231678100091525,0.160851952571584)	0.202427
Opioid use disorders	ODI-Cingulum hippocampus R	Weighted mode	6	0.0382714	0.0433492	1.03901320740911(0.954380425789423,1.13115107560762)	0.0382714236908802(-0.0466929178498425,0.123235765231603)	0.417729
Opioid use disorders	ODI-Corticospinal tract L	IVW(MRE)	6	-0.0307212	0.0137943	0.969745887243176(0.943878303233561,0.99632238881155)	-0.0307212137195965(-0.0577580372131696,-0.0036843902260234)	0.0259409
Opioid use disorders	ODI-Corticospinal tract L	MR Egger	6	0.00931998	0.0587911	1.00936354364136(0.899505051235774,1.13263929072167)	0.00931997741164253(-0.105910610003343,0.124550564826629)	0.881723
Opioid use disorders	ODI-Corticospinal tract L	Weighted median	6	-0.0329126	0.0328956	0.967623081216404(0.90720394057176,1.03206609388473)	-0.0329126464418857(-0.0973880023543263,0.0315627094705549)	0.31706
Opioid use disorders	ODI-Corticospinal tract L	Simple mode	6	-0.0491194	0.0445036	0.952067420562663(0.872540254875849,1.03884304274972)	-0.0491194267796198(-0.136346488576328,0.0381076350170886)	0.31998
Opioid use disorders	ODI-Corticospinal tract L	Weighted mode	6	-0.052281	0.0413303	0.949062160383405(0.875212627555548,1.02914304011736)	-0.0522809815864216(-0.133288419224324,0.0287264560514804)	0.261637
Opioid use disorders	ODI-Corticospinal tract R	IVW(MRE)	6	0.00490154	0.0130336	1.00491357175753(0.979567308235201,1.03091566879854)	0.00490153956176617(-0.0206443270261283,0.0304474061496607)	0.706865
Opioid use disorders	ODI-Corticospinal tract R	MR Egger	6	0.0491185	0.0587911	1.05034477664075(0.936025897709452,1.17862566892242)	0.0491184689769889(-0.0661121343943066,0.164349072348284)	0.45045
Opioid use disorders	ODI-Corticospinal tract R	Weighted median	6	-0.00552192	0.0328785	0.994493299290825(0.932427519342472,1.06069040415258)	-0.00552191847770217(-0.0699638577317643,0.05892002077636)	0.866623
Opioid use disorders	ODI-Corticospinal tract R	Simple mode	6	-0.0134529	0.0434879	0.986637138440135(0.906024228504509,1.07442252902677)	-0.0134529480365898(-0.0986892310180186,0.071783334944839)	0.769532
Opioid use disorders	ODI-Corticospinal tract R	Weighted mode	6	-0.0143613	0.0411677	0.985741285932347(0.909327460453141,1.06857642054199)	-0.0143613463016712(-0.0950500071537097,0.0663273145503673)	0.741412
Opioid use disorders	ODI-External capsule L	IVW(MRE)	6	-0.0337123	0.0198573	0.966849598568261(0.929942444213949,1.00522150813512)	-0.0337123296810907(-0.072632582691963,0.00520792332978159)	0.0895583
Opioid use disorders	ODI-External capsule L	MR Egger	6	0.0247959	0.0587908	1.02510591962641(0.913534558538747,1.15030366025123)	0.0247959434724397(-0.0904340729669517,0.140025959911831)	0.694876
Opioid use disorders	ODI-External capsule L	Weighted median	6	-0.023421	0.0336822	0.97685115744794(0.914444875369206,1.04351635567109)	-0.0234209850673319(-0.0894380914052071,0.0425961212705433)	0.486835
Opioid use disorders	ODI-External capsule L	Simple mode	6	-0.0259443	0.0460039	0.974389375396433(0.890375519364002,1.06633059224678)	-0.0259442858252432(-0.116111973374508,0.0642234017240211)	0.597138
Opioid use disorders	ODI-External capsule L	Weighted mode	6	-0.0266774	0.0480009	0.973675288617002(0.886247281581033,1.06972804020581)	-0.0266774101661404(-0.12075926846797,0.0674044481356893)	0.602319
Opioid use disorders	ODI-External capsule R	IVW(MRE)	6	-0.0406174	0.0220741	0.960196477985394(0.919539242115136,1.0026513650628)	-0.0406173508930719(-0.0838825581810691,0.00264785639492534)	0.0657614
Opioid use disorders	ODI-External capsule R	MR Egger	6	-0.0118878	0.0587904	0.988182626489681(0.880630617661939,1.10887003439495)	-0.0118877536907488(-0.127117017173455,0.103341509791957)	0.849624
Opioid use disorders	ODI-External capsule R	Weighted median	6	-0.0518543	0.0332749	0.94946723696979(0.889520164960645,1.01345429770997)	-0.05185425488617(-0.117073102138104,0.0133645923657641)	0.119148
Opioid use disorders	ODI-External capsule R	Simple mode	6	-0.0639637	0.0471616	0.938039009283369(0.855216692687035,1.02888214234065)	-0.0639637431185163(-0.156400400417087,0.0284729141800545)	0.233042
Opioid use disorders	ODI-External capsule R	Weighted mode	6	-0.0591085	0.0442705	0.942604516360185(0.864262590286826,1.02804782278931)	-0.0591084731182592(-0.145878632410521,0.0276616861740031)	0.239381
Opioid use disorders	ODI-Fornix cres+Stria terminalis L	IVW(MRE)	6	0.0469072	0.0317556	1.04802476198416(0.984783268076986,1.11532754194406)	0.0469072134671937(-0.0153336944298815,0.109148121364269)	0.13964
Opioid use disorders	ODI-Fornix cres+Stria terminalis L	MR Egger	6	0.00967946	0.0773131	1.00972645325925(0.867747761579788,1.17493533899223)	0.00967945581265459(-0.14185420381166,0.161213115436969)	0.906407
Opioid use disorders	ODI-Fornix cres+Stria terminalis L	Weighted median	6	0.0622337	0.0360007	1.06421105982388(0.991706985161924,1.1420159349453)	0.0622337357439497(-0.00832759319086072,0.13279506467876)	0.083866
Opioid use disorders	ODI-Fornix cres+Stria terminalis L	Simple mode	6	0.0813592	0.0533424	1.0847604808166(0.977074917759382,1.20431430523247)	0.0813592076147089(-0.0231919484468991,0.185910363676317)	0.187719
Opioid use disorders	ODI-Fornix cres+Stria terminalis L	Weighted mode	6	0.0635819	0.0458716	1.0656468089732(0.97401704698671,1.16589655693188)	0.0635819471789256(-0.0263264734530179,0.153490367810869)	0.224354
Opioid use disorders	ODI-Fornix cres+Stria terminalis R	IVW(MRE)	6	0.0297681	0.0224377	1.03021561377852(0.985890722063432,1.0765333186742)	0.0297681140998433(-0.0142097600718215,0.0737459882715081)	0.184608
Opioid use disorders	ODI-Fornix cres+Stria terminalis R	MR Egger	6	-0.0269478	0.0587906	0.973412048294165(0.867467288106904,1.09229596176712)	-0.0269478041227444(-0.142177476106213,0.0882818678607239)	0.670485
Opioid use disorders	ODI-Fornix cres+Stria terminalis R	Weighted median	6	0.0330842	0.0353994	1.03363754987747(0.964352312610283,1.10790068167595)	0.0330841826021333(-0.036298581626565,0.102466946830832)	0.349995
Opioid use disorders	ODI-Fornix cres+Stria terminalis R	Simple mode	6	0.0422403	0.0505241	1.04314511203588(0.944795276766127,1.15173281611748)	0.0422402958097535(-0.056787013300593,0.1412676049201)	0.441241
Opioid use disorders	ODI-Fornix cres+Stria terminalis R	Weighted mode	6	0.0567423	0.0463134	1.05838301942519(0.966540581264684,1.15895249255015)	0.0567422900629141(-0.0340319933572922,0.14751657348312)	0.275069
Opioid use disorders	ODI-Fornix	IVW(MRE)	6	0.0241145	0.0449282	1.02440762059764(0.938056893731706,1.11870717026963)	0.0241145143995508(-0.0639446775171161,0.112173706316218)	0.591451
Opioid use disorders	ODI-Fornix	MR Egger	6	-0.0895675	0.0938421	0.91432652990526(0.76071388004368,1.09895852464345)	-0.0895675176022375(-0.273497970735881,0.0943629355314058)	0.393905
Opioid use disorders	ODI-Fornix	Weighted median	6	0.00419576	0.0404208	1.00420457753276(0.927716562043494,1.08699884727343)	0.00419576299560886(-0.0750290216812638,0.0834205476724815)	0.917326
Opioid use disorders	ODI-Fornix	Simple mode	6	0.113926	0.0779861	1.12066898571493(0.961820938561674,1.30575133602459)	0.113925815663227(-0.0389269801928904,0.266778611519344)	0.203894
Opioid use disorders	ODI-Fornix	Weighted mode	6	0.0103024	0.0584262	1.01035562335701(0.901033349805972,1.13294195588761)	0.0103023712133659(-0.104213007845743,0.124817750272474)	0.866953
Opioid use disorders	ODI-Genu of corpus callosum	IVW(MRE)	6	-0.00967932	0.00775936	0.990367374690897(0.975419486091049,1.00554433332346)	-0.00967931914235382(-0.0248876583672375,0.00552902008252987)	0.212237
Opioid use disorders	ODI-Genu of corpus callosum	MR Egger	6	-0.0104504	0.0587911	0.989603969376327(0.881896096589417,1.11046643702441)	-0.0104504468202228(-0.125681034235209,0.104780140594763)	0.867554
Opioid use disorders	ODI-Genu of corpus callosum	Weighted median	6	-0.00887813	0.0313223	0.991161164011397(0.932142246609151,1.05391688513003)	-0.00887813021425331(-0.0702698508254592,0.0525135903969526)	0.776836
Opioid use disorders	ODI-Genu of corpus callosum	Simple mode	6	-0.0133674	0.0430033	0.986721528882766(0.906962780188611,1.07349430078958)	-0.0133674182805655(-0.0976538658847393,0.0709190293236082)	0.768459
Opioid use disorders	ODI-Genu of corpus callosum	Weighted mode	6	-0.00979742	0.0362329	0.990250419123092(0.922365345702984,1.0631317591687)	-0.00979741923042281(-0.0808138804392657,0.06121904197842)	0.797658
Opioid use disorders	ODI-Inferior cerebellar peduncle L	IVW(MRE)	6	-0.0247793	0.00935469	0.975525182226671(0.957801719988689,0.993576604946604)	-0.0247793045656745(-0.0431144953050495,-0.00644411382629945)	0.00807627
Opioid use disorders	ODI-Inferior cerebellar peduncle L	MR Egger	6	-0.0102742	0.0587911	0.989778432488067(0.882051571245949,1.11066220769235)	-0.0102741664693143(-0.1255047538843,0.104956420945672)	0.869759
Opioid use disorders	ODI-Inferior cerebellar peduncle L	Weighted median	6	-0.0269724	0.0318809	0.973388132941017(0.914425787854103,1.03615238101921)	-0.0269723730059611(-0.0894589649590211,0.0355142189470989)	0.397533
Opioid use disorders	ODI-Inferior cerebellar peduncle L	Simple mode	6	-0.0297556	0.0440875	0.970682754732143(0.890326372875729,1.05829169958318)	-0.0297555842277419(-0.116167172381708,0.0566560039262238)	0.52967
Opioid use disorders	ODI-Inferior cerebellar peduncle L	Weighted mode	6	-0.0309163	0.0390428	0.969556682991994(0.898130180802894,1.04666359245837)	-0.0309163397970694(-0.10744025370019,0.0456075741060509)	0.464336
Opioid use disorders	ODI-Inferior cerebellar peduncle R	IVW(MRE)	6	-0.00159411	0.0145277	0.99840715908342(0.9703792082999,1.02724465526775)	-0.00159411083637245(-0.0300683474887801,0.0268801258160352)	0.912624
Opioid use disorders	ODI-Inferior cerebellar peduncle R	MR Egger	6	0.0440965	0.0587911	1.04508319940578(0.931337002162576,1.17272146510245)	0.0440964989037828(-0.0711340885112032,0.159327086318769)	0.49493
Opioid use disorders	ODI-Inferior cerebellar peduncle R	Weighted median	6	-0.00628247	0.0337674	0.99373722142808(0.930096757357993,1.06173218801096)	-0.00628247203656963(-0.0724666580767534,0.0599017140036141)	0.852405
Opioid use disorders	ODI-Inferior cerebellar peduncle R	Simple mode	6	0.0291996	0.0436577	1.02963013443986(0.945189852469586,1.12161404502675)	0.0291996449754602(-0.056369469582298,0.114768759533218)	0.533237
Opioid use disorders	ODI-Inferior cerebellar peduncle R	Weighted mode	6	-0.0104144	0.042621	0.989639615918821(0.910326754375635,1.07586266655173)	-0.0104144264508625(-0.0939516731792571,0.0731228202775321)	0.816671
Opioid use disorders	ODI-Medial lemniscus L	IVW(MRE)	6	-0.00775783	0.0200896	0.992272185635501(0.953960086537163,1.03212294128565)	-0.00775782865181062(-0.0471334464204435,0.0316177891168222)	0.699377
Opioid use disorders	ODI-Medial lemniscus L	MR Egger	6	0.0236716	0.0587908	1.02395400061775(0.91250802764183,1.14901103729537)	0.0236716043365933(-0.0915583961484834,0.13890160482167)	0.707803
Opioid use disorders	ODI-Medial lemniscus L	Weighted median	6	-0.023941	0.0328113	0.976343268620938(0.915530913947944,1.04119496530252)	-0.0239410447517859(-0.0882511481542836,0.0403690586507118)	0.465599
Opioid use disorders	ODI-Medial lemniscus L	Simple mode	6	-0.027	0.0431905	0.973361222564749(0.89435421176286,1.05934769147591)	-0.0270000194784702(-0.111653372253518,0.057653333296578)	0.5593
Opioid use disorders	ODI-Medial lemniscus L	Weighted mode	6	-0.0262914	0.0368741	0.974051182905076(0.906137145058096,1.04705530734859)	-0.0262914275364054(-0.0985646101587723,0.0459817550859615)	0.507727
Opioid use disorders	ODI-Medial lemniscus R	IVW(MRE)	6	-0.0106425	0.0128913	0.989413963316018(0.964727698963534,1.01473192057867)	-0.0106424673752202(-0.0359093947025,0.0146244599520596)	0.409057
Opioid use disorders	ODI-Medial lemniscus R	MR Egger	6	0.0134042	0.0587911	1.01349444691039(0.903186421815284,1.13727461917965)	0.0134042077734402(-0.101826299679436,0.128634715226316)	0.830829
Opioid use disorders	ODI-Medial lemniscus R	Weighted median	6	-0.0141471	0.0314617	0.985952471826688(0.926990387852824,1.04866489387535)	-0.014147128556834(-0.0758120825608459,0.0475178254471779)	0.652954
Opioid use disorders	ODI-Medial lemniscus R	Simple mode	6	-0.0158602	0.0436064	0.9842649494214(0.903635875889809,1.07208834499356)	-0.0158601606311171(-0.101328791889802,0.0696084706275682)	0.730946
Opioid use disorders	ODI-Medial lemniscus R	Weighted mode	6	-0.0171831	0.0390753	0.982963693543653(0.910491459189806,1.06120448805172)	-0.0171830938571889(-0.0937707602101391,0.0594045724957613)	0.678481
Opioid use disorders	ODI-Middle cerebellar peduncle	IVW(MRE)	6	0.0025405	0.0137597	1.0025437269434(0.975867459401347,1.02994921569589)	0.00254049714600789(-0.0244285015843727,0.0295094958763884)	0.853517
Opioid use disorders	ODI-Middle cerebellar peduncle	MR Egger	6	0.0423594	0.0587911	1.04326936641942(0.929720570781214,1.17068612346032)	0.0423594038632757(-0.0728711995080198,0.157590007234571)	0.511071
Opioid use disorders	ODI-Middle cerebellar peduncle	Weighted median	6	-0.00451478	0.0316064	0.995495395619676(0.935697266546749,1.05911507720586)	-0.00451478068227824(-0.0664632879968853,0.0574337266323288)	0.886413
Opioid use disorders	ODI-Middle cerebellar peduncle	Simple mode	6	-0.0122415	0.044356	0.987833149409751(0.90558034811597,1.07755687620976)	-0.0122414726112512(-0.0991792721706521,0.0746963269481497)	0.793605
Opioid use disorders	ODI-Middle cerebellar peduncle	Weighted mode	6	-0.0178461	0.0428	0.982312214639603(0.903269680981225,1.06827153323905)	-0.0178460836442217(-0.101734120117616,0.0660419528291731)	0.694002
Opioid use disorders	ODI-Pontine crossing tract	IVW(MRE)	6	-0.0222265	0.0373929	0.978018684725941(0.908903234236947,1.05238986026504)	-0.0222265040930694(-0.0955166434558366,0.0510636352696978)	0.552242
Opioid use disorders	ODI-Pontine crossing tract	MR Egger	6	-0.0995933	0.0838053	0.905205452509986(0.768087396840506,1.06680166166554)	-0.0995933416991526(-0.263851754339553,0.0646650709412481)	0.300414
Opioid use disorders	ODI-Pontine crossing tract	Weighted median	6	-0.00940111	0.0376648	0.990642939406947(0.920144958714092,1.06654220522852)	-0.009401112899946(-0.0832240575312605,0.0644218317313685)	0.802897
Opioid use disorders	ODI-Pontine crossing tract	Simple mode	6	-0.00643848	0.0625108	0.993582207193612(0.879009425569707,1.12308875620065)	-0.00643847537709924(-0.128959658294489,0.11608270754029)	0.921968
Opioid use disorders	ODI-Pontine crossing tract	Weighted mode	6	-0.00404264	0.0525205	0.995965515729933(0.898541108539933,1.10395317375633)	-0.00404264475803162(-0.106982821395636,0.0988975318795727)	0.94163
Opioid use disorders	ODI-Posterior corona radiata L	IVW(MRE)	6	0.0454392	0.0307198	1.04648738592486(0.985336986882308,1.11143280266476)	0.0454392092477667(-0.0147715776570514,0.105649996152585)	0.1391
Opioid use disorders	ODI-Posterior corona radiata L	MR Egger	6	0.132999	0.0600931	1.14224844732191(1.0153324808552,1.28502883539227)	0.132998642144851(0.0152161262003054,0.250781158089397)	0.0912994
Opioid use disorders	ODI-Posterior corona radiata L	Weighted median	6	0.0607192	0.0339394	1.06260053943781(0.99421489501575,1.13568999224824)	0.0607192426929714(-0.00580190352295996,0.127240388908903)	0.0736066
Opioid use disorders	ODI-Posterior corona radiata L	Simple mode	6	0.0990396	0.0654414	1.10410999415158(0.971197293104273,1.25521239385757)	0.0990395752756066(-0.0292256458468983,0.227304796398112)	0.190592
Opioid use disorders	ODI-Posterior corona radiata L	Weighted mode	6	0.0931924	0.0564296	1.0976729370938(0.982741169823587,1.22604599646967)	0.0931924272155403(-0.0174094998911405,0.203794354322221)	0.159551
Opioid use disorders	ODI-Posterior corona radiata R	IVW(MRE)	6	0.0419964	0.0282895	1.04289070574599(0.986638929892113,1.1023495943448)	0.0419963821731935(-0.0134511323231103,0.0974438966694973)	0.137671
Opioid use disorders	ODI-Posterior corona radiata R	MR Egger	6	0.0745216	0.0689696	1.07736857367481(0.941144287255218,1.23331040655548)	0.074521562168762(-0.0606588171924209,0.209701941529945)	0.340716
Opioid use disorders	ODI-Posterior corona radiata R	Weighted median	6	0.030992	0.0352107	1.031477210819(0.962692643132071,1.10517644860923)	0.0309919600412868(-0.0380210841386326,0.100005004221206)	0.378759
Opioid use disorders	ODI-Posterior corona radiata R	Simple mode	6	0.0394796	0.050799	1.04026922692679(0.941683175436167,1.14917638194993)	0.0394795516966829(-0.060086392786742,0.139045496180108)	0.472206
Opioid use disorders	ODI-Posterior corona radiata R	Weighted mode	6	0.0362237	0.0455296	1.03688777869253(0.948366530030745,1.13367166760627)	0.0362237061229457(-0.0530142163976591,0.12546162864355)	0.462341
Opioid use disorders	ODI-Posterior limb of internal capsule L	IVW(MRE)	6	-0.0223383	0.0451168	0.977909325900667(0.895147044386801,1.06832352927959)	-0.0223383270485091(-0.110767278798047,0.0660906247010287)	0.620514
Opioid use disorders	ODI-Posterior limb of internal capsule L	MR Egger	6	0.0940652	0.0933772	1.09863137564924(0.914887629858387,1.31927775627238)	0.0940652011847164(-0.0889540301461842,0.277084432515617)	0.370749
Opioid use disorders	ODI-Posterior limb of internal capsule L	Weighted median	6	-0.0316151	0.037361	0.968879457523094(0.900466250604013,1.04249037937909)	-0.031615073670525(-0.104842593575944,0.0416124462348943)	0.397438
Opioid use disorders	ODI-Posterior limb of internal capsule L	Simple mode	6	-0.0945013	0.071588	0.909826535752892(0.790718122897129,1.04687663174732)	-0.0945013176933201(-0.234813730100724,0.045811094714084)	0.244013
Opioid use disorders	ODI-Posterior limb of internal capsule L	Weighted mode	6	-0.0958377	0.0610099	0.908611442223709(0.806205077100315,1.02402574281621)	-0.0958377324896953(-0.215417130749669,0.0237416657702787)	0.177016
Opioid use disorders	ODI-Posterior limb of internal capsule R	IVW(MRE)	6	-0.00698011	0.04888	0.993044197380264(0.90232102941109,1.09288905589868)	-0.00698010698459371(-0.102784913801882,0.0888246998326945)	0.886447
Opioid use disorders	ODI-Posterior limb of internal capsule R	MR Egger	6	0.116634	0.102121	1.12370757540399(0.919868712924196,1.37271623360928)	0.11663355339159(-0.0835243224654075,0.316791429248587)	0.317132
Opioid use disorders	ODI-Posterior limb of internal capsule R	Weighted median	6	-0.0509412	0.0390158	0.950334583538722(0.880370719349797,1.02585853983959)	-0.0509411631943623(-0.12741218823161,0.0255298618428858)	0.19167
Opioid use disorders	ODI-Posterior limb of internal capsule R	Simple mode	6	-0.0609235	0.0624924	0.94089521197861(0.832427913785928,1.06349605204606)	-0.0609235037499168(-0.183408650923606,0.0615616434237721)	0.374387
Opioid use disorders	ODI-Posterior limb of internal capsule R	Weighted mode	6	-0.0749531	0.0539689	0.927786959191117(0.834658901455335,1.03130589051911)	-0.0749531423882831(-0.180732138841743,0.0308258540651766)	0.223572
Opioid use disorders	ODI-Posterior thalamic radiation L	IVW(MRE)	6	-0.0217326	0.0199576	0.978501806380736(0.940964768683832,1.01753627442355)	-0.0217326460764419(-0.060849580391146,0.0173842882382622)	0.27618
Opioid use disorders	ODI-Posterior thalamic radiation L	MR Egger	6	0.0306934	0.0587911	1.03116929835317(0.918937481337732,1.15710822929788)	0.030693399462197(-0.084537187952789,0.145923986877183)	0.629195
Opioid use disorders	ODI-Posterior thalamic radiation L	Weighted median	6	-0.0269595	0.0346514	0.973400685062239(0.909485556134203,1.04180752216347)	-0.0269594778001679(-0.0948761622559459,0.0409572066556101)	0.436557
Opioid use disorders	ODI-Posterior thalamic radiation L	Simple mode	6	0.0231545	0.0500716	1.02342463282766(0.927756536117335,1.12895780121561)	0.023154486698231(-0.0749859339384265,0.121294907334888)	0.663201
Opioid use disorders	ODI-Posterior thalamic radiation L	Weighted mode	6	-0.0496388	0.0455926	0.951573023700361(0.870227687188561,1.040522190646)	-0.0496388493154332(-0.139000392161303,0.0397226935304364)	0.325937
Opioid use disorders	ODI-Posterior thalamic radiation R	IVW(MRE)	6	-0.0116604	0.0311128	0.988407313704526(0.929934195267548,1.05055714991051)	-0.0116604053558777(-0.0726414531151155,0.0493206424033601)	0.707825
Opioid use disorders	ODI-Posterior thalamic radiation R	MR Egger	6	0.0130265	0.0772145	1.01311173476605(0.870825324658315,1.1786466907395)	0.0130265200387872(-0.138313867984083,0.164366908061658)	0.874215
Opioid use disorders	ODI-Posterior thalamic radiation R	Weighted median	6	-0.00549839	0.0352863	0.994516696753447(0.928059455403554,1.06573286265513)	-0.00549839173558403(-0.0746594799254287,0.0636626964542606)	0.876173
Opioid use disorders	ODI-Posterior thalamic radiation R	Simple mode	6	-0.00157519	0.0503727	0.998426049447653(0.904560805403006,1.10203158290893)	-0.00157519051378024(-0.100305750974579,0.0971553699470184)	0.976264
Opioid use disorders	ODI-Posterior thalamic radiation R	Weighted mode	6	-0.00920839	0.043434	0.990833873487948(0.909974261068456,1.07887860882834)	-0.00920839393361833(-0.0943389644114152,0.0759221765441785)	0.840471
Opioid use disorders	ODI-Retrolenticular part of internal capsule L	IVW(MRE)	6	-0.0134222	0.0254722	0.986667458693957(0.938616941561733,1.03717782083263)	-0.0134222176021015(-0.0633478259639903,0.0365033907597873)	0.598239
Opioid use disorders	ODI-Retrolenticular part of internal capsule L	MR Egger	6	-0.0338512	0.0631941	0.966715363304939(0.854096073586825,1.09418439277581)	-0.0338511771118052(-0.157711593175804,0.0900092389521932)	0.620584
Opioid use disorders	ODI-Retrolenticular part of internal capsule L	Weighted median	6	-0.00134241	0.0343235	0.998658493274822(0.933684622655572,1.06815380910245)	-0.00134240735087847(-0.0686165608839842,0.0659317461822272)	0.968802
Opioid use disorders	ODI-Retrolenticular part of internal capsule L	Simple mode	6	0.00122475	0.0471036	1.00122550040633(0.912927950005181,1.09806310854894)	0.00122475009364731(-0.0910983171581484,0.093547817345443)	0.980262
Opioid use disorders	ODI-Retrolenticular part of internal capsule L	Weighted mode	6	-0.00466553	0.0423425	0.995345332658375(0.916075117890163,1.08147499249466)	-0.00466553403934347(-0.0876569112400412,0.0783258431613543)	0.916548
Opioid use disorders	ODI-Retrolenticular part of internal capsule R	IVW(MRE)	6	0.00805959	0.0153618	1.00809215140237(0.978191744102216,1.0389065250717)	0.00805958551265238(-0.0220495707998244,0.0381687418251291)	0.599826
Opioid use disorders	ODI-Retrolenticular part of internal capsule R	MR Egger	6	0.060126	0.0587905	1.06197038737063(0.946387393281975,1.19166961823223)	0.0601260385991872(-0.055103287114654,0.175355364313028)	0.364258
Opioid use disorders	ODI-Retrolenticular part of internal capsule R	Weighted median	6	-0.0090609	0.0326327	0.990980025879548(0.929581239540106,1.05643419845486)	-0.009060900375407(-0.0730210743057474,0.0548992735549334)	0.781271
Opioid use disorders	ODI-Retrolenticular part of internal capsule R	Simple mode	6	-0.0127805	0.0469979	0.987300852711539(0.90041782382989,1.08256739034643)	-0.0127804706848276(-0.104896374688035,0.0793354333183803)	0.796542
Opioid use disorders	ODI-Retrolenticular part of internal capsule R	Weighted mode	6	-0.0156183	0.0467154	0.984503025718664(0.89836352540299,1.07890200374555)	-0.0156183075520026(-0.107180475888998,0.0759438607849926)	0.751699
Opioid use disorders	ODI-Sagittal stratum L	IVW(MRE)	6	0.00208336	0.0323896	1.00208553126497(0.940446772524016,1.0677642172938)	0.00208335956354786(-0.0614002267133987,0.0655669458404944)	0.948714
Opioid use disorders	ODI-Sagittal stratum L	MR Egger	6	-0.00197554	0.0816195	0.998026405668919(0.850484003464305,1.17116453966818)	-0.00197554443460432(-0.161949675713101,0.157998586843892)	0.981849
Opioid use disorders	ODI-Sagittal stratum L	Weighted median	6	0.0134125	0.035168	1.01350285998671(0.945996242177041,1.08582677330445)	0.0134125087971115(-0.0555166822668572,0.0823416998610802)	0.702918
Opioid use disorders	ODI-Sagittal stratum L	Simple mode	6	0.0207576	0.0502457	1.0209745598724(0.925219828646311,1.12663933438582)	0.020757621998835(-0.0777239171140094,0.119239161111679)	0.696637
Opioid use disorders	ODI-Sagittal stratum L	Weighted mode	6	0.0207576	0.0447081	1.0209745598724(0.935316629425187,1.11447719319099)	0.020757621998835(-0.0668701659229476,0.108385409920618)	0.661952
Opioid use disorders	ODI-Sagittal stratum R	IVW(MRE)	6	-0.0151248	0.0261317	0.984988987182043(0.935809810645179,1.03675265404732)	-0.0151248183983954(-0.0663430169063433,0.0360933801095525)	0.56273
Opioid use disorders	ODI-Sagittal stratum R	MR Egger	6	0.00490146	0.0649213	1.00491349674982(0.88484363399711,1.14127637601701)	0.00490146492079949(-0.122344334333824,0.132147264175423)	0.943443
Opioid use disorders	ODI-Sagittal stratum R	Weighted median	6	-0.00510275	0.0341322	0.994910250608207(0.930529112606727,1.06374576932084)	-0.00510274628560647(-0.0720019163320584,0.0617964237608455)	0.88116
Opioid use disorders	ODI-Sagittal stratum R	Simple mode	6	0.0117097	0.0481312	1.01177852868126(0.92069412326438,1.11187392776099)	0.0117097017385571(-0.0826274116082627,0.106046815085377)	0.817449
Opioid use disorders	ODI-Sagittal stratum R	Weighted mode	6	0.00817871	0.0467527	1.0082122476182(0.919931074140234,1.10496532275243)	0.00817871059717334(-0.0834565311584391,0.0998139523527858)	0.867993
Opioid use disorders	ODI-Splenium of corpus callosum	IVW(MRE)	6	0.00686575	0.0399272	1.0068893779432(0.931097314634208,1.08885097559662)	0.00686575461693251(-0.0713914801706352,0.0851229894045002)	0.863471
Opioid use disorders	ODI-Splenium of corpus callosum	MR Egger	6	0.0406086	0.0988781	1.04144440231375(0.857964505613576,1.26416237037101)	0.0406085979740343(-0.153192549098631,0.2344097450467)	0.702345
Opioid use disorders	ODI-Splenium of corpus callosum	Weighted median	6	-0.00470996	0.0364965	0.995301115381352(0.926590906087959,1.06910644575798)	-0.00470995908234804(-0.076243120327958,0.0668232021632619)	0.897316
Opioid use disorders	ODI-Splenium of corpus callosum	Simple mode	6	-0.0590747	0.0568323	0.942636343114691(0.843271687297143,1.05370936644234)	-0.0590747089927376(-0.170466086667104,0.0523166686816284)	0.346223
Opioid use disorders	ODI-Splenium of corpus callosum	Weighted mode	6	-0.0158797	0.0482267	0.984245668921535(0.895472179478713,1.08181980299459)	-0.0158797495524932(-0.110404124989406,0.0786446258844198)	0.755295
Opioid use disorders	ODI-Superior cerebellar peduncle L	IVW(MRE)	6	0.0355457	0.0259817	1.03618503964324(0.984739194663359,1.09031857592255)	0.0355457375827292(-0.0153784498611787,0.0864699250266371)	0.171279
Opioid use disorders	ODI-Superior cerebellar peduncle L	MR Egger	6	0.00933543	0.0638448	1.00937913600951(0.890652981169173,1.14393176888472)	0.00933542501504889(-0.115800398565533,0.134471248595631)	0.89082
Opioid use disorders	ODI-Superior cerebellar peduncle L	Weighted median	6	0.0368885	0.0339886	1.03757736300523(0.97070846387658,1.10905263967882)	0.0368885370947879(-0.0297290989483279,0.103506173137904)	0.277779
Opioid use disorders	ODI-Superior cerebellar peduncle L	Simple mode	6	0.0776889	0.0532244	1.08078639241196(0.973720494440543,1.19962477188487)	0.0776889172921817(-0.0266309832159099,0.182008817800273)	0.204208
Opioid use disorders	ODI-Superior cerebellar peduncle L	Weighted mode	6	0.0481597	0.0499301	1.04933818711288(0.95151158702238,1.15722251410424)	0.0481596674604184(-0.0497034146822656,0.146022749603102)	0.379074
Opioid use disorders	ODI-Superior cerebellar peduncle R	IVW(MRE)	6	0.0119404	0.0207707	1.01201198472833(0.971639716598367,1.05406174710448)	0.0119404134120778(-0.0287702051696493,0.0526510319938049)	0.565381
Opioid use disorders	ODI-Superior cerebellar peduncle R	MR Egger	6	-0.00870157	0.0587907	0.99133617708053(0.883440566533446,1.11240920240381)	-0.0087015720257904(-0.123931259962287,0.106528115910706)	0.889497
Opioid use disorders	ODI-Superior cerebellar peduncle R	Weighted median	6	0.0327168	0.0322682	1.0332578719357(0.969932371674352,1.1007178037311)	0.0327167929973764(-0.0305289298386034,0.0959625158333562)	0.31063
Opioid use disorders	ODI-Superior cerebellar peduncle R	Simple mode	6	0.0418101	0.0485959	1.04269648196725(0.94796495921265,1.14689466413388)	0.0418101288432506(-0.0534377402661132,0.137057997952614)	0.428904
Opioid use disorders	ODI-Superior cerebellar peduncle R	Weighted mode	6	0.0397056	0.0446438	1.04050444994254(0.953328116474977,1.1356525540791)	0.039705643577187(-0.047796136080366,0.12720742323474)	0.414531
Opioid use disorders	ODI-Superior corona radiata L	IVW(MRE)	6	0.00439867	0.017515	1.00440836026243(0.97051276708917,1.03948777221225)	0.00439867190507642(-0.0299307212930166,0.0387280651031695)	0.801708
Opioid use disorders	ODI-Superior corona radiata L	MR Egger	6	0.0614476	0.0587909	1.06337472753269(0.947638078972871,1.19324648961009)	0.0614475560850715(-0.0537826228564383,0.176677735026581)	0.354936
Opioid use disorders	ODI-Superior corona radiata L	Weighted median	6	0.00664171	0.0336689	1.00666381380668(0.942377524195738,1.07533552956143)	0.00664170874778102(-0.059349315906849,0.0726327334024111)	0.84362
Opioid use disorders	ODI-Superior corona radiata L	Simple mode	6	-0.0259746	0.0457815	0.974359814524047(0.890736741936817,1.06583348756335)	-0.0259746241289531(-0.115706358764339,0.0637571105064324)	0.594994
Opioid use disorders	ODI-Superior corona radiata L	Weighted mode	6	0.0187889	0.04658	1.01896647543374(0.930058383643575,1.11637365601744)	0.018788854223173(-0.0725079166939279,0.110085625140274)	0.703349
Opioid use disorders	ODI-Superior corona radiata R	IVW(MRE)	6	0.0141349	0.0181756	1.01423529834976(0.978739907001641,1.05101798042541)	0.0141349279042259(-0.02148934386144,0.0497591996698918)	0.436755
Opioid use disorders	ODI-Superior corona radiata R	MR Egger	6	0.0462538	0.0587906	1.04734018682006(0.93334926953678,1.17525293341976)	0.0462537948931749(-0.0689757971290266,0.161483386915376)	0.475421
Opioid use disorders	ODI-Superior corona radiata R	Weighted median	6	0.00495365	0.0326922	1.00496593768333(0.942590702095966,1.07146880789082)	0.00495364808425773(-0.0591231286447366,0.0690304248132521)	0.879563
Opioid use disorders	ODI-Superior corona radiata R	Simple mode	6	0.00698723	0.0458924	1.00701170203448(0.920386229369418,1.10179024378619)	0.006987234358559(-0.0829618825045396,0.0969363512216576)	0.884941
Opioid use disorders	ODI-Superior corona radiata R	Weighted mode	6	0.00413633	0.039386	1.0041448974361(0.929544914972269,1.08473184975363)	0.00413633101186242(-0.0730601513396047,0.0813328133633296)	0.920442
Opioid use disorders	ODI-Superior fronto-occipital fasciculus L	IVW(MRE)	6	0.0322648	0.0113859	1.03279099152719(1.00999807532733,1.05609828200318)	0.0322648381334695(0.00994842523484757,0.0545812510320914)	0.00460056
Opioid use disorders	ODI-Superior fronto-occipital fasciculus L	MR Egger	6	0.0110172	0.0587905	1.01107812861979(0.90103417307566,1.13456183208209)	0.0110172156081762(-0.104212094151137,0.126246525367489)	0.86047
Opioid use disorders	ODI-Superior fronto-occipital fasciculus L	Weighted median	6	0.0425049	0.03212	1.04342117268345(0.979757450906568,1.1112217034907)	0.0425049034104789(-0.0204502370254004,0.105460043846358)	0.18573
Opioid use disorders	ODI-Superior fronto-occipital fasciculus L	Simple mode	6	0.0534677	0.0445308	1.05492290563742(0.966752609272575,1.15113455724299)	0.0534676890327095(-0.0338126494835554,0.140748027548974)	0.283646
Opioid use disorders	ODI-Superior fronto-occipital fasciculus L	Weighted mode	6	0.0495825	0.0407545	1.0508322835328(0.970157978962173,1.13821512790734)	0.0495825011711657(-0.0302963558363015,0.129461358178633)	0.278043
Opioid use disorders	ODI-Superior fronto-occipital fasciculus R	IVW(MRE)	6	0.00664191	0.0158035	1.00666401435593(0.975960715323118,1.03833322580376)	0.00664190796943384(-0.0243329440726526,0.0376167600115202)	0.67428
Opioid use disorders	ODI-Superior fronto-occipital fasciculus R	MR Egger	6	-0.00693569	0.0587911	0.993088308025425(0.885001202014339,1.11437632546947)	-0.00693568835185137(-0.122166275766837,0.108294899063135)	0.911777
Opioid use disorders	ODI-Superior fronto-occipital fasciculus R	Weighted median	6	0.019632	0.0320052	1.01982593452489(0.957817339875836,1.08584893322603)	0.0196319603068205(-0.0430981873788294,0.0823621079924704)	0.539612
Opioid use disorders	ODI-Superior fronto-occipital fasciculus R	Simple mode	6	0.0295843	0.045389	1.03002623060661(0.942350400687538,1.12585937774696)	0.0295842685256396(-0.0593780983192538,0.118546635370533)	0.543303
Opioid use disorders	ODI-Superior fronto-occipital fasciculus R	Weighted mode	6	0.0258274	0.0422148	1.02616381490582(0.944675592843668,1.11468125460114)	0.0258273976545859(-0.0569136984213261,0.108568493730498)	0.567412
Opioid use disorders	ODI-Superior longitudinal fasciculus L	IVW(MRE)	6	0.00734165	0.0219621	1.00736866440811(0.96492589863263,1.05167829723445)	0.00734164843379053(-0.0357039695733062,0.0503872664408873)	0.738162
Opioid use disorders	ODI-Superior longitudinal fasciculus L	MR Egger	6	0.0070331	0.058791	1.00705788566948(0.897450597883863,1.13005171257384)	0.00703309537079552(-0.108197204275229,0.12226339501682)	0.910545
Opioid use disorders	ODI-Superior longitudinal fasciculus L	Weighted median	6	0.0216837	0.0332263	1.02192046691919(0.957490100465482,1.09068641043981)	0.0216836677348998(-0.0434398969202274,0.086807232390027)	0.514011
Opioid use disorders	ODI-Superior longitudinal fasciculus L	Simple mode	6	0.0230223	0.040143	1.02328933471861(0.945862544252362,1.10705415803999)	0.0230222766176899(-0.055658022546439,0.101702575781819)	0.591132
Opioid use disorders	ODI-Superior longitudinal fasciculus L	Weighted mode	6	0.0230223	0.0385892	1.02328933471861(0.948747491423844,1.10368783265754)	0.0230222766176899(-0.0526125943613334,0.0986571475967132)	0.576759
Opioid use disorders	ODI-Superior longitudinal fasciculus R	IVW(MRE)	6	0.00329164	0.0252317	1.00329706508362(0.95488681035867,1.0541615926471)	0.00329164168214008(-0.0461624687104734,0.0527457520747535)	0.896205
Opioid use disorders	ODI-Superior longitudinal fasciculus R	MR Egger	6	0.0323158	0.0615121	1.03284365327754(0.915533981528538,1.16518450831795)	0.0323158265795603(-0.0882477975569322,0.152879450716053)	0.627109
Opioid use disorders	ODI-Superior longitudinal fasciculus R	Weighted median	6	-0.00612691	0.0345348	0.993891824394461(0.928843458904751,1.06349562902983)	-0.00612690682482371(-0.0738150593132986,0.0615612456636511)	0.859184
Opioid use disorders	ODI-Superior longitudinal fasciculus R	Simple mode	6	-0.0138196	0.0482092	0.986275441126052(0.897349629139281,1.08401364883988)	-0.0138196113362023(-0.108309716791296,0.080670494118891)	0.785872
Opioid use disorders	ODI-Superior longitudinal fasciculus R	Weighted mode	6	-0.00538941	0.0437022	0.994625088898404(0.912975917409213,1.08357630097569)	-0.00538940790562736(-0.0910457761619893,0.0802669603507346)	0.906657
Opioid use disorders	ODI-Tapetum L	IVW(MRE)	6	-0.00324549	0.0213202	0.996759771908657(0.955965878590382,1.03929446138852)	-0.00324548899781731(-0.0450330584187698,0.0385420804231352)	0.879009
Opioid use disorders	ODI-Tapetum L	MR Egger	6	0.0742825	0.0587904	1.07711100224208(0.959880237570491,1.2086592324136)	0.0742824590119328(-0.0409467548332383,0.189511672857104)	0.275029
Opioid use disorders	ODI-Tapetum L	Weighted median	6	0.00161237	0.0338769	1.00161367272924(0.937267722860418,1.070377145109)	0.00161237215834126(-0.0647863141179366,0.0680110584346191)	0.962039
Opioid use disorders	ODI-Tapetum L	Simple mode	6	-0.0518462	0.0488914	0.949474851320708(0.862712817654068,1.04496244270705)	-0.0518462353146777(-0.147673415407023,0.0439809447776678)	0.337461
Opioid use disorders	ODI-Tapetum L	Weighted mode	6	0.030422	0.0490511	1.03088948020829(0.936394824804544,1.13491989944086)	0.0304220025946548(-0.0657180700737931,0.126562075263103)	0.56229
Opioid use disorders	ODI-Tapetum R	IVW(MRE)	6	-0.0190642	0.0186229	0.981116404080046(0.945950565548833,1.01758953735228)	-0.0190641678628287(-0.0555649675865404,0.017436631860883)	0.305978
Opioid use disorders	ODI-Tapetum R	MR Egger	6	-0.0381325	0.0587904	0.962585373148292(0.85781936563285,1.08014651769428)	-0.0381325173789061(-0.153361731224077,0.0770966964662652)	0.551942
Opioid use disorders	ODI-Tapetum R	Weighted median	6	-0.0119248	0.0328472	0.988146025505046(0.926533329087912,1.05385584853448)	-0.0119247930613033(-0.0763052607921241,0.0524556746695175)	0.716576
Opioid use disorders	ODI-Tapetum R	Simple mode	6	0.0115494	0.0478584	1.01161638108418(0.921038928655223,1.11110146448645)	0.0115494289251269(-0.0822529758076859,0.10535183365794)	0.818887
Opioid use disorders	ODI-Tapetum R	Weighted mode	6	0.00576897	0.0415467	1.00578564317329(0.92712896292826,1.09111547633938)	0.00576897061655585(-0.0756626045074128,0.0872005457405245)	0.894984
Opioid use disorders	ODI-Uncinate fasciculus L	IVW(MRE)	6	-0.0388871	0.0309128	0.96185932625541(0.905311591672697,1.02193915555098)	-0.038887069512885(-0.0994760943490951,0.0217019553233251)	0.208406
Opioid use disorders	ODI-Uncinate fasciculus L	MR Egger	6	0.00316789	0.0743121	1.00317290923183(0.86720159683188,1.16046359865242)	0.00316788617765467(-0.142483806933275,0.148819579288584)	0.96804
[truncated: 8 more rows]

## Sheet: sheet2
Supplementary Table 10.2. Full result of inverse MR estimates for the association between IDPs and opioid use disorders.
[truncated: 1,921 more rows]
