# Supplementary material for: Crosstalk of peripheral cytokine-white matter alteration-insomnia during methadone maintenance treatment
Source: Psychol Med. 2026 Apr 27;56:e113. doi: 10.1017/S0033291726103614 (PMC13125936; doi:10.1017/S0033291726103614)
Supplement: Yang et al. supplementary material [file S0033291726103614sup001.zip › Table S11.xlsx]

## Sheet: sheet1
Supplementary Table 11.1. Sensitivity analysis of instrumental variables used in MR analyses.
Exposure	IDPs (outcome)	nSNP	Pleiotropy	Heterogenenity
			MR-egger P-value	IVW test P-value	MR-egger P-value
Opioid use disorders	FA-Anterior corona radiata L	6	0.584077	0.399185	0.317103
Opioid use disorders	FA-Anterior corona radiata R	6	0.37266	0.636478	0.661192
Opioid use disorders	FA-Anterior limb of internal capsule L	6	0.758754	0.924816	0.863536
Opioid use disorders	FA-Anterior limb of internal capsule R	6	0.456234	0.823165	0.825778
Opioid use disorders	FA-Body of corpus callosum	6	0.721392	0.463355	0.347141
Opioid use disorders	FA-Cerebral peduncle L	6	0.120437	0.229581	0.556398
Opioid use disorders	FA-Cerebral peduncle R	6	0.158192	0.146125	0.321957
Opioid use disorders	FA-Cingulum cingulate gyrus L	6	0.898525	0.580482	0.438244
Opioid use disorders	FA-Cingulum cingulate gyrus R	6	0.528701	0.148317	0.121682
Opioid use disorders	FA-Cingulum hippocampus L	6	0.415178	0.107797	0.112235
Opioid use disorders	FA-Cingulum hippocampus R	6	0.623608	0.109171	0.0778167
Opioid use disorders	FA-Corticospinal tract L	6	0.779635	0.995324	0.989118
Opioid use disorders	FA-Corticospinal tract R	6	0.567804	0.97758	0.982078
Opioid use disorders	FA-External capsule L	6	0.299833	0.596813	0.687943
Opioid use disorders	FA-External capsule R	6	0.500264	0.706899	0.661318
Opioid use disorders	FA-Fornix cres+Stria terminalis L	5	0.631351	0.156073	0.108329
Opioid use disorders	FA-Fornix cres+Stria terminalis R	6	0.612296	0.38091	0.295137
Opioid use disorders	FA-Fornix	6	0.342354	0.0517377	0.0744166
Opioid use disorders	FA-Genu of corpus callosum	6	0.899116	0.728332	0.592222
Opioid use disorders	FA-Inferior cerebellar peduncle L	6	0.644297	0.957811	0.937261
Opioid use disorders	FA-Inferior cerebellar peduncle R	6	0.708199	0.980948	0.965897
Opioid use disorders	FA-Medial lemniscus L	6	0.835083	0.370781	0.256117
Opioid use disorders	FA-Medial lemniscus R	6	0.814984	0.604439	0.468306
Opioid use disorders	FA-Middle cerebellar peduncle	6	0.497649	0.872512	0.8661
Opioid use disorders	FA-Pontine crossing tract	6	0.740216	0.0126678	0.00708416
Opioid use disorders	FA-Posterior corona radiata L	6	0.136049	0.107593	0.304056
Opioid use disorders	FA-Posterior corona radiata R	6	0.311117	0.34079	0.374813
Opioid use disorders	FA-Posterior limb of internal capsule L	6	0.157812	0.253347	0.466391
Opioid use disorders	FA-Posterior limb of internal capsule R	6	0.154698	0.168113	0.353477
Opioid use disorders	FA-Posterior thalamic radiation L	6	0.693847	0.684908	0.571532
Opioid use disorders	FA-Posterior thalamic radiation R	6	0.884015	0.402512	0.279178
Opioid use disorders	FA-Retrolenticular part of internal capsule L	6	0.806984	0.536209	0.402801
Opioid use disorders	FA-Retrolenticular part of internal capsule R	6	0.525656	0.774292	0.729793
Opioid use disorders	FA-Sagittal stratum L	6	0.77724	0.996936	0.993176
Opioid use disorders	FA-Sagittal stratum R	6	0.619309	0.935031	0.908288
Opioid use disorders	FA-Splenium of corpus callosum	6	0.81695	0.857846	0.758642
Opioid use disorders	FA-Superior cerebellar peduncle L	6	0.26922	0.545461	0.665351
Opioid use disorders	FA-Superior cerebellar peduncle R	6	0.62094	0.795175	0.719436
Opioid use disorders	FA-Superior corona radiata L	6	0.298891	0.198458	0.249237
Opioid use disorders	FA-Superior corona radiata R	6	0.287722	0.300312	0.353682
Opioid use disorders	FA-Superior fronto-occipital fasciculus L	6	0.871401	0.552465	0.41294
Opioid use disorders	FA-Superior fronto-occipital fasciculus R	6	0.860225	0.886603	0.793817
Opioid use disorders	FA-Superior longitudinal fasciculus L	6	0.89892	0.941932	0.876109
Opioid use disorders	FA-Superior longitudinal fasciculus R	6	0.955495	0.837006	0.720442
Opioid use disorders	FA-Tapetum L	6	0.274412	0.292108	0.355763
Opioid use disorders	FA-Tapetum R	6	0.893742	0.741622	0.607617
Opioid use disorders	FA-Uncinate fasciculus L	6	0.714498	0.275156	0.191968
Opioid use disorders	FA-Uncinate fasciculus R	6	0.823793	0.606386	0.469363
Opioid use disorders	ICVF-Anterior corona radiata L	6	0.569501	0.494437	0.404874
Opioid use disorders	ICVF-Anterior corona radiata R	6	0.591028	0.452012	0.361597
Opioid use disorders	ICVF-Anterior limb of internal capsule L	6	0.80731	0.792014	0.675586
Opioid use disorders	ICVF-Anterior limb of internal capsule R	6	0.598515	0.682397	0.593903
Opioid use disorders	ICVF-Body of corpus callosum	6	0.966273	0.778572	0.647472
Opioid use disorders	ICVF-Cerebral peduncle L	6	0.829333	0.492199	0.360573
Opioid use disorders	ICVF-Cerebral peduncle R	6	0.708112	0.655799	0.537053
Opioid use disorders	ICVF-Cingulum cingulate gyrus L	6	0.954468	0.719198	0.57953
Opioid use disorders	ICVF-Cingulum cingulate gyrus R	6	0.581525	0.519655	0.426557
Opioid use disorders	ICVF-Cingulum hippocampus L	6	0.314871	0.0991704	0.137821
Opioid use disorders	ICVF-Cingulum hippocampus R	6	0.651254	0.0720725	0.0488083
Opioid use disorders	ICVF-Corticospinal tract L	6	0.229167	0.586277	0.783993
Opioid use disorders	ICVF-Corticospinal tract R	6	0.365337	0.665294	0.701848
Opioid use disorders	ICVF-External capsule L	6	0.719473	0.412418	0.30322
Opioid use disorders	ICVF-External capsule R	6	0.811458	0.498538	0.367867
Opioid use disorders	ICVF-Fornix cres+Stria terminalis L	6	0.186489	0.262271	0.413646
Opioid use disorders	ICVF-Fornix cres+Stria terminalis R	6	0.483776	0.85002	0.844302
Opioid use disorders	ICVF-Fornix	6	0.689452	0.101852	0.0668155
Opioid use disorders	ICVF-Genu of corpus callosum	6	0.997122	0.856971	0.746239
Opioid use disorders	ICVF-Inferior cerebellar peduncle L	6	0.221271	0.519589	0.714748
Opioid use disorders	ICVF-Inferior cerebellar peduncle R	6	0.203517	0.4498	0.65836
Opioid use disorders	ICVF-Medial lemniscus L	6	0.590824	0.755961	0.681688
Opioid use disorders	ICVF-Medial lemniscus R	6	0.982336	0.902876	0.811314
Opioid use disorders	ICVF-Middle cerebellar peduncle	6	0.572706	0.980584	0.985194
Opioid use disorders	ICVF-osterior limb of internal capsule R	6	0.937383	0.369905	0.250221
Opioid use disorders	ICVF-Pontine crossing tract	6	0.771805	0.830979	0.729689
Opioid use disorders	ICVF-Posterior corona radiata L	6	0.765824	0.570006	0.439952
Opioid use disorders	ICVF-Posterior corona radiata R	6	0.82686	0.527094	0.392544
Opioid use disorders	ICVF-Posterior limb of internal capsule L	6	0.992883	0.19514	0.118
Opioid use disorders	ICVF-Posterior thalamic radiation L	6	0.90962	0.539466	0.398666
Opioid use disorders	ICVF-Posterior thalamic radiation R	6	0.857379	0.754088	0.624859
Opioid use disorders	ICVF-Retrolenticular part of internal capsule L	6	0.682144	0.41852	0.314167
Opioid use disorders	ICVF-Retrolenticular part of internal capsule R	6	0.880425	0.463682	0.331679
Opioid use disorders	ICVF-Sagittal stratum L	6	0.863174	0.694475	0.557492
Opioid use disorders	ICVF-Sagittal stratum R	6	0.556224	0.609331	0.527851
Opioid use disorders	ICVF-Splenium of corpus callosum	6	0.907639	0.793613	0.66799
Opioid use disorders	ICVF-Superior cerebellar peduncle L	6	0.669911	0.855637	0.783093
Opioid use disorders	ICVF-Superior cerebellar peduncle R	6	0.462732	0.970629	0.993551
Opioid use disorders	ICVF-Superior corona radiata L	6	0.835897	0.378144	0.262089
Opioid use disorders	ICVF-Superior corona radiata R	6	0.625183	0.485619	0.383946
Opioid use disorders	ICVF-Superior fronto-occipital fasciculus L	6	0.81549	0.488517	0.358486
Opioid use disorders	ICVF-Superior fronto-occipital fasciculus R	6	0.998795	0.382695	0.259774
Opioid use disorders	ICVF-Superior longitudinal fasciculus L	6	0.957493	0.678091	0.53486
Opioid use disorders	ICVF-Superior longitudinal fasciculus R	6	0.961921	0.590559	0.445761
Opioid use disorders	ICVF-Tapetum L	6	0.960457	0.407123	0.280316
Opioid use disorders	ICVF-Tapetum R	6	0.707449	0.449864	0.337343
Opioid use disorders	ICVF-Uncinate fasciculus L	6	0.940211	0.561595	0.418396
Opioid use disorders	ICVF-Uncinate fasciculus R	6	0.896103	0.954859	0.898675
Opioid use disorders	ISOVF-Anterior corona radiata L	6	0.738224	0.9584	0.921383
Opioid use disorders	ISOVF-Anterior corona radiata R	6	0.575583	0.957776	0.952899
Opioid use disorders	ISOVF-Anterior limb of internal capsule L	6	0.451977	0.593887	0.557234
Opioid use disorders	ISOVF-Anterior limb of internal capsule R	6	0.413237	0.616205	0.606536
Opioid use disorders	ISOVF-Body of corpus callosum	6	0.530258	0.306955	0.252201
Opioid use disorders	ISOVF-Cerebral peduncle L	6	0.757473	0.519359	0.392694
Opioid use disorders	ISOVF-Cerebral peduncle R	6	0.570384	0.0955286	0.0735085
Opioid use disorders	ISOVF-Cingulum cingulate gyrus L	6	0.917303	0.269196	0.17246
Opioid use disorders	ISOVF-Cingulum cingulate gyrus R	6	0.956481	0.705076	0.563933
Opioid use disorders	ISOVF-Cingulum hippocampus L	6	0.172194	0.20701	0.37252
Opioid use disorders	ISOVF-Cingulum hippocampus R	6	0.211002	0.112763	0.219849
Opioid use disorders	ISOVF-Corticospinal tract L	6	0.203485	0.337236	0.495262
Opioid use disorders	ISOVF-Corticospinal tract R	6	0.128851	0.115542	0.327872
Opioid use disorders	ISOVF-External capsule L	6	0.95704	0.529307	0.387711
Opioid use disorders	ISOVF-External capsule R	6	0.990914	0.570125	0.42567
Opioid use disorders	ISOVF-Fornix cres+Stria terminalis L	6	0.267453	0.315154	0.382402
Opioid use disorders	ISOVF-Fornix cres+Stria terminalis R	6	0.779415	0.232839	0.15323
Opioid use disorders	ISOVF-Fornix	6	0.307136	0.20766	0.253252
Opioid use disorders	ISOVF-Genu of corpus callosum	6	0.637772	0.742587	0.65103
Opioid use disorders	ISOVF-Inferior cerebellar peduncle L	6	0.435735	0.889416	0.917674
Opioid use disorders	ISOVF-Inferior cerebellar peduncle R	6	0.457943	0.251218	0.226159
Opioid use disorders	ISOVF-Medial lemniscus L	6	0.994459	0.245194	0.153545
Opioid use disorders	ISOVF-Medial lemniscus R	6	0.688357	0.151801	0.102306
Opioid use disorders	ISOVF-Middle cerebellar peduncle	6	0.398009	0.600473	0.598992
Opioid use disorders	ISOVF-Pontine crossing tract	6	0.373271	0.123796	0.14033
Opioid use disorders	ISOVF-Posterior corona radiata L	6	0.359254	0.538193	0.556537
Opioid use disorders	ISOVF-Posterior corona radiata R	6	0.789226	0.538228	0.406491
Opioid use disorders	ISOVF-Posterior limb of internal capsule L	6	0.813484	0.189177	0.119212
Opioid use disorders	ISOVF-Posterior limb of internal capsule R	6	0.917033	0.875854	0.774431
Opioid use disorders	ISOVF-Posterior thalamic radiation L	6	0.757455	0.938484	0.885336
Opioid use disorders	ISOVF-Posterior thalamic radiation R	6	0.461233	0.954349	0.979571
Opioid use disorders	ISOVF-Retrolenticular part of internal capsule L	6	0.834992	0.705131	0.571772
Opioid use disorders	ISOVF-Retrolenticular part of internal capsule R	6	0.371161	0.468733	0.467153
Opioid use disorders	ISOVF-Sagittal stratum L	6	0.800058	0.0823896	0.0480787
Opioid use disorders	ISOVF-Sagittal stratum R	6	0.435082	0.601557	0.575684
Opioid use disorders	ISOVF-Splenium of corpus callosum	6	0.891924	0.400563	0.277148
Opioid use disorders	ISOVF-Superior cerebellar peduncle L	6	0.522282	0.164491	0.136117
Opioid use disorders	ISOVF-Superior cerebellar peduncle R	6	0.665251	0.163547	0.113297
Opioid use disorders	ISOVF-Superior corona radiata L	6	0.71569	0.769219	0.663482
Opioid use disorders	ISOVF-Superior corona radiata R	6	0.882363	0.880304	0.78298
Opioid use disorders	ISOVF-Superior fronto-occipital fasciculus L	6	0.490348	0.237593	0.204703
Opioid use disorders	ISOVF-Superior fronto-occipital fasciculus R	6	0.812858	0.984408	0.96203
Opioid use disorders	ISOVF-Superior longitudinal fasciculus L	6	0.856467	0.444803	0.316762
Opioid use disorders	ISOVF-Superior longitudinal fasciculus R	6	0.699237	0.382517	0.280889
Opioid use disorders	ISOVF-Tapetum L	6	0.249688	0.36744	0.462242
Opioid use disorders	ISOVF-Tapetum R	6	0.831411	0.373508	0.258626
Opioid use disorders	ISOVF-Uncinate fasciculus L	6	0.994885	0.30824	0.200706
Opioid use disorders	ISOVF-Uncinate fasciculus R	6	0.840725	0.508124	0.374031
Opioid use disorders	L1-Anterior corona radiata L	6	0.453206	0.691562	0.668824
Opioid use disorders	L1-Anterior corona radiata R	6	0.449027	0.483434	0.437919
Opioid use disorders	L1-Anterior limb of internal capsule L	6	0.788972	0.20496	0.132095
Opioid use disorders	L1-Anterior limb of internal capsule R	6	0.571298	0.171157	0.132253
Opioid use disorders	L1-Body of corpus callosum	6	0.525917	0.768342	0.722434
Opioid use disorders	L1-Cerebral peduncle L	6	0.497536	0.280157	0.238672
Opioid use disorders	L1-Cerebral peduncle R	6	0.878668	0.168568	0.101883
Opioid use disorders	L1-Cingulum cingulate gyrus L	6	0.677393	0.209992	0.146566
Opioid use disorders	L1-Cingulum cingulate gyrus R	6	0.960893	0.378836	0.256958
Opioid use disorders	L1-Cingulum hippocampus L	6	0.533572	0.717548	0.658466
Opioid use disorders	L1-Cingulum hippocampus R	6	0.511397	0.356367	0.299634
Opioid use disorders	L1-Corticospinal tract L	6	0.70221	0.205881	0.140581
Opioid use disorders	L1-Corticospinal tract R	6	0.213974	0.109624	0.213206
Opioid use disorders	L1-External capsule L	6	0.953663	0.436177	0.305003
Opioid use disorders	L1-External capsule R	6	0.865971	0.400898	0.278868
Opioid use disorders	L1-Fornix cres+Stria terminalis L	6	0.387261	0.622772	0.633138
Opioid use disorders	L1-Fornix cres+Stria terminalis R	6	0.326098	0.451609	0.48324
Opioid use disorders	L1-Fornix	6	0.186904	0.195795	0.342184
Opioid use disorders	L1-Genu of corpus callosum	6	0.276423	0.715861	0.859443
Opioid use disorders	L1-Inferior cerebellar peduncle L	6	0.542574	0.461308	0.382343
Opioid use disorders	L1-Inferior cerebellar peduncle R	6	0.459557	0.910118	0.930624
Opioid use disorders	L1-Medial lemniscus L	6	0.450174	0.301389	0.272244
Opioid use disorders	L1-Medial lemniscus R	6	0.335727	0.442865	0.464557
Opioid use disorders	L1-Middle cerebellar peduncle	6	0.725461	0.654923	0.532888
Opioid use disorders	L1-Pontine crossing tract	6	0.164418	0.0577111	0.18389
Opioid use disorders	L1-Posterior corona radiata L	6	0.708484	0.535669	0.414908
Opioid use disorders	L1-Posterior corona radiata R	6	0.884901	0.574835	0.433536
Opioid use disorders	L1-Posterior limb of internal capsule L	6	0.276543	0.0831874	0.137448
Opioid use disorders	L1-Posterior limb of internal capsule R	6	0.333685	0.114187	0.145842
Opioid use disorders	L1-Posterior thalamic radiation L	6	0.731091	0.924209	0.867273
Opioid use disorders	L1-Posterior thalamic radiation R	6	0.952922	0.647308	0.502813
Opioid use disorders	L1-Retrolenticular part of internal capsule L	6	0.926282	0.376739	0.25611
Opioid use disorders	L1-Retrolenticular part of internal capsule R	6	0.338214	0.480886	0.507148
Opioid use disorders	L1-Sagittal stratum L	6	0.932431	0.597468	0.453337
Opioid use disorders	L1-Sagittal stratum R	6	0.629779	0.957252	0.939483
Opioid use disorders	L1-Splenium of corpus callosum	6	0.982165	0.0798399	0.0432011
Opioid use disorders	L1-Superior cerebellar peduncle L	6	0.729267	0.280354	0.194261
Opioid use disorders	L1-Superior cerebellar peduncle R	6	0.98892	0.263881	0.167266
Opioid use disorders	L1-Superior corona radiata L	6	0.589308	0.972279	0.970757
Opioid use disorders	L1-Superior corona radiata R	6	0.829639	0.931142	0.864141
Opioid use disorders	L1-Superior fronto-occipital fasciculus L	6	0.844089	0.273865	0.179303
Opioid use disorders	L1-Superior fronto-occipital fasciculus R	6	0.644183	0.446399	0.345227
Opioid use disorders	L1-Superior longitudinal fasciculus L	6	0.675777	0.578838	0.463543
Opioid use disorders	L1-Superior longitudinal fasciculus R	6	0.882627	0.682046	0.542606
Opioid use disorders	L1-Tapetum L	6	0.356465	0.351128	0.357504
Opioid use disorders	L1-Tapetum R	6	0.986387	0.0525076	0.0272144
Opioid use disorders	L1-Uncinate fasciculus L	6	0.787703	0.176877	0.112134
Opioid use disorders	L1-Uncinate fasciculus R	6	0.550014	0.224944	0.179477
Opioid use disorders	L2-Anterior corona radiata L	6	0.535748	0.260855	0.212262
Opioid use disorders	L2-Anterior corona radiata R	6	0.255722	0.300787	0.37853
Opioid use disorders	L2-Anterior limb of internal capsule L	6	0.760636	0.751319	0.634002
Opioid use disorders	L2-Anterior limb of internal capsule R	6	0.340549	0.742898	0.817274
Opioid use disorders	L2-Body of corpus callosum	6	0.716622	0.424353	0.313848
Opioid use disorders	L2-Cerebral peduncle L	6	0.112236	0.151807	0.411277
Opioid use disorders	L2-Cerebral peduncle R	6	0.322028	0.0505683	0.0788272
Opioid use disorders	L2-Cingulum cingulate gyrus L	6	0.934524	0.759361	0.625842
Opioid use disorders	L2-Cingulum cingulate gyrus R	6	0.512979	0.229284	0.191705
Opioid use disorders	L2-Cingulum hippocampus L	6	0.821488	0.515241	0.382125
Opioid use disorders	L2-Cingulum hippocampus R	6	0.994259	0.205847	0.125457
Opioid use disorders	L2-Corticospinal tract L	6	0.863368	0.858684	0.754735
Opioid use disorders	L2-Corticospinal tract R	6	0.159875	0.224285	0.408648
Opioid use disorders	L2-External capsule L	6	0.323831	0.499535	0.542707
Opioid use disorders	L2-External capsule R	6	0.604311	0.537119	0.437971
Opioid use disorders	L2-Fornix cres+Stria terminalis L	6	0.989354	0.750241	0.613978
Opioid use disorders	L2-Fornix cres+Stria terminalis R	6	0.770941	0.349394	0.24447
Opioid use disorders	L2-Fornix	6	0.305739	0.0723088	0.110938
Opioid use disorders	L2-Genu of corpus callosum	6	0.672521	0.605558	0.491527
Opioid use disorders	L2-Inferior cerebellar peduncle L	6	0.933371	0.99733	0.989281
Opioid use disorders	L2-Inferior cerebellar peduncle R	6	0.708128	0.968114	0.942829
Opioid use disorders	L2-Medial lemniscus L	6	0.856348	0.111101	0.0645173
Opioid use disorders	L2-Medial lemniscus R	6	0.963872	0.272657	0.174005
Opioid use disorders	L2-Middle cerebellar peduncle	6	0.387703	0.77201	0.810225
Opioid use disorders	L2-Pontine crossing tract	6	0.582079	0.104514	0.0789819
Opioid use disorders	L2-Posterior corona radiata L	6	0.245311	0.406518	0.520652
Opioid use disorders	L2-Posterior corona radiata R	6	0.316893	0.561169	0.624541
Opioid use disorders	L2-Posterior limb of internal capsule L	6	0.211181	0.0905383	0.190308
Opioid use disorders	L2-Posterior limb of internal capsule R	6	0.2469	0.0797574	0.149839
Opioid use disorders	L2-Posterior thalamic radiation L	6	0.844345	0.689467	0.553756
Opioid use disorders	L2-Posterior thalamic radiation R	6	0.798274	0.277247	0.185115
Opioid use disorders	L2-Retrolenticular part of internal capsule L	6	0.748934	0.68953	0.566186
Opioid use disorders	L2-Retrolenticular part of internal capsule R	6	0.621507	0.832305	0.766143
Opioid use disorders	L2-Sagittal stratum L	6	0.806284	0.975976	0.945311
Opioid use disorders	L2-Sagittal stratum R	6	0.540812	0.826134	0.787586
Opioid use disorders	L2-Splenium of corpus callosum	6	0.920544	0.787343	0.659663
Opioid use disorders	L2-Superior cerebellar peduncle L	6	0.399443	0.626334	0.628095
Opioid use disorders	L2-Superior cerebellar peduncle R	6	0.658853	0.679843	0.574009
Opioid use disorders	L2-Superior corona radiata L	6	0.401847	0.655673	0.660778
Opioid use disorders	L2-Superior corona radiata R	6	0.350816	0.70782	0.765971
Opioid use disorders	L2-Superior fronto-occipital fasciculus L	6	0.690541	0.339206	0.246345
Opioid use disorders	L2-Superior fronto-occipital fasciculus R	6	0.837169	0.517251	0.382638
Opioid use disorders	L2-Superior longitudinal fasciculus L	6	0.937556	0.981312	0.948522
Opioid use disorders	L2-Superior longitudinal fasciculus R	6	0.933031	0.97104	0.927325
Opioid use disorders	L2-Tapetum L	6	0.20185	0.092796	0.201601
Opioid use disorders	L2-Tapetum R	6	0.803263	0.463247	0.337225
Opioid use disorders	L2-Uncinate fasciculus L	6	0.982715	0.817954	0.695482
Opioid use disorders	L2-Uncinate fasciculus R	6	0.479929	0.893305	0.900684
Opioid use disorders	L3-Anterior corona radiata L	6	0.584531	0.537405	0.443613
Opioid use disorders	L3-Anterior corona radiata R	6	0.426171	0.403762	0.3713
Opioid use disorders	L3-Anterior limb of internal capsule L	6	0.747217	0.537881	0.411276
Opioid use disorders	L3-Anterior limb of internal capsule R	6	0.67741	0.508136	0.394312
Opioid use disorders	L3-Body of corpus callosum	6	0.649558	0.368439	0.277308
Opioid use disorders	L3-Cerebral peduncle L	6	0.49344	0.0430876	0.0398847
Opioid use disorders	L3-Cerebral peduncle R	6	0.32728	0.0194969	0.0362466
Opioid use disorders	L3-Cingulum cingulate gyrus L	6	0.741309	0.368866	0.263779
Opioid use disorders	L3-Cingulum cingulate gyrus R	6	0.332289	0.350523	0.370531
Opioid use disorders	L3-Cingulum hippocampus L	6	0.650582	0.0342513	0.022794
Opioid use disorders	L3-Cingulum hippocampus R	6	0.847803	0.00918271	0.00443113
Opioid use disorders	L3-Corticospinal tract L	6	0.252706	0.353281	0.439493
Opioid use disorders	L3-Corticospinal tract R	6	0.192454	0.112906	0.237878
Opioid use disorders	L3-External capsule L	6	0.407604	0.350979	0.33263
Opioid use disorders	L3-External capsule R	6	0.520268	0.571704	0.500887
Opioid use disorders	L3-Fornix cres+Stria terminalis L	6	0.926581	0.250568	0.15842
Opioid use disorders	L3-Fornix cres+Stria terminalis R	6	0.917772	0.2209	0.137192
Opioid use disorders	L3-Fornix	6	0.262322	0.0746435	0.13416
Opioid use disorders	L3-Genu of corpus callosum	6	0.725224	0.800956	0.70016
Opioid use disorders	L3-Inferior cerebellar peduncle L	6	0.614547	0.779334	0.701994
Opioid use disorders	L3-Inferior cerebellar peduncle R	6	0.98799	0.901708	0.80952
Opioid use disorders	L3-Medial lemniscus L	6	0.662118	0.177813	0.124253
Opioid use disorders	L3-Medial lemniscus R	6	0.559149	0.272801	0.216608
Opioid use disorders	L3-Middle cerebellar peduncle	6	0.356677	0.623242	0.659489
Opioid use disorders	L3-Pontine crossing tract	6	0.442626	0.0286175	0.031745
Opioid use disorders	L3-Posterior corona radiata L	6	0.46336	0.398677	0.35235
Opioid use disorders	L3-Posterior corona radiata R	6	0.769526	0.557097	0.426897
Opioid use disorders	L3-Posterior limb of internal capsule L	6	0.701903	0.851709	0.770246
Opioid use disorders	L3-Posterior limb of internal capsule R	6	0.438049	0.715655	0.706738
Opioid use disorders	L3-Posterior thalamic radiation L	6	0.913814	0.503386	0.365365
Opioid use disorders	L3-Posterior thalamic radiation R	6	0.914594	0.867802	0.76339
Opioid use disorders	L3-Retrolenticular part of internal capsule L	6	0.922712	0.512007	0.372838
Opioid use disorders	L3-Retrolenticular part of internal capsule R	6	0.892612	0.406475	0.282048
Opioid use disorders	L3-Sagittal stratum L	6	0.819979	0.922796	0.852015
Opioid use disorders	L3-Sagittal stratum R	6	0.710421	0.87262	0.796655
Opioid use disorders	L3-Splenium of corpus callosum	6	0.925409	0.38215	0.260561
Opioid use disorders	L3-Superior cerebellar peduncle L	6	0.266203	0.481022	0.587641
Opioid use disorders	L3-Superior cerebellar peduncle R	6	0.536825	0.453427	0.376954
Opioid use disorders	L3-Superior corona radiata L	6	0.738019	0.185069	0.121767
Opioid use disorders	L3-Superior corona radiata R	6	0.44762	0.196721	0.182286
Opioid use disorders	L3-Superior fronto-occipital fasciculus L	6	0.678234	0.310404	0.224836
Opioid use disorders	L3-Superior fronto-occipital fasciculus R	6	0.911335	0.788816	0.661946
Opioid use disorders	L3-Superior longitudinal fasciculus L	6	0.682774	0.510187	0.395261
Opioid use disorders	L3-Superior longitudinal fasciculus R	6	0.980643	0.915131	0.829932
Opioid use disorders	L3-Tapetum L	6	0.410202	0.164363	0.165621
Opioid use disorders	L3-Tapetum R	6	0.999168	0.364477	0.24498
Opioid use disorders	L3-Uncinate fasciculus L	6	0.681456	0.364798	0.268844
Opioid use disorders	L3-Uncinate fasciculus R	6	0.503428	0.848491	0.832759
Opioid use disorders	MD-Anterior corona radiata L	6	0.49776	0.494004	0.428008
Opioid use disorders	MD-Anterior corona radiata R	6	0.376203	0.261623	0.267275
Opioid use disorders	MD-Anterior limb of internal capsule L	6	0.809725	0.337798	0.231485
Opioid use disorders	MD-Anterior limb of internal capsule R	6	0.789626	0.561219	0.428504
Opioid use disorders	MD-Body of corpus callosum	6	0.559723	0.288345	0.229311
Opioid use disorders	MD-Cerebral peduncle L	6	0.687533	0.151197	0.101949
Opioid use disorders	MD-Cerebral peduncle R	6	0.576812	0.0166965	0.0130135
Opioid use disorders	MD-Cingulum cingulate gyrus L	6	0.58269	0.226175	0.173842
Opioid use disorders	MD-Cingulum cingulate gyrus R	6	0.341205	0.558861	0.597048
Opioid use disorders	MD-Cingulum hippocampus L	6	0.930892	0.314567	0.206546
Opioid use disorders	MD-Cingulum hippocampus R	6	0.910639	0.0659289	0.0354846
Opioid use disorders	MD-Corticospinal tract L	6	0.474268	0.33945	0.296842
Opioid use disorders	MD-Corticospinal tract R	6	0.165762	0.0626542	0.191248
Opioid use disorders	MD-External capsule L	6	0.531778	0.375425	0.310138
Opioid use disorders	MD-External capsule R	6	0.67487	0.472855	0.362964
Opioid use disorders	MD-Fornix cres+Stria terminalis L	6	0.771218	0.551847	0.42161
Opioid use disorders	MD-Fornix cres+Stria terminalis R	6	0.898625	0.321683	0.21321
Opioid use disorders	MD-Fornix	6	0.259192	0.104544	0.17332
Opioid use disorders	MD-Genu of corpus callosum	6	0.430809	0.735841	0.735597
Opioid use disorders	MD-Inferior cerebellar peduncle L	6	0.829539	0.782873	0.661767
Opioid use disorders	MD-Inferior cerebellar peduncle R	6	0.772794	0.879564	0.794771
Opioid use disorders	MD-Medial lemniscus L	6	0.707306	0.165289	0.110247
Opioid use disorders	MD-Medial lemniscus R	6	0.477309	0.241747	0.211997
Opioid use disorders	MD-Middle cerebellar peduncle	6	0.384298	0.61424	0.625428
Opioid use disorders	MD-Pontine crossing tract	6	0.289865	0.0658488	0.109583
Opioid use disorders	MD-Posterior corona radiata L	6	0.629046	0.517454	0.412473
Opioid use disorders	MD-Posterior corona radiata R	6	0.797762	0.627023	0.493089
Opioid use disorders	MD-Posterior limb of internal capsule L	6	0.937444	0.319025	0.209829
Opioid use disorders	MD-Posterior limb of internal capsule R	6	0.853357	0.62268	0.483094
Opioid use disorders	MD-Posterior thalamic radiation L	6	0.818953	0.637863	0.501848
Opioid use disorders	MD-Posterior thalamic radiation R	6	0.924812	0.889186	0.792963
Opioid use disorders	MD-Retrolenticular part of internal capsule L	6	0.941511	0.660546	0.516869
Opioid use disorders	MD-Retrolenticular part of internal capsule R	6	0.698208	0.466213	0.353176
Opioid use disorders	MD-Sagittal stratum L	6	0.87988	0.895874	0.805534
Opioid use disorders	MD-Sagittal stratum R	6	0.560816	0.921564	0.906193
Opioid use disorders	MD-Splenium of corpus callosum	6	0.99757	0.144275	0.0836835
Opioid use disorders	MD-Superior cerebellar peduncle L	6	0.414465	0.292915	0.278501
Opioid use disorders	MD-Superior cerebellar peduncle R	6	0.775179	0.252737	0.168462
Opioid use disorders	MD-Superior corona radiata L	6	0.916676	0.620023	0.476383
Opioid use disorders	MD-Superior corona radiata R	6	0.461863	0.543941	0.496789
Opioid use disorders	MD-Superior fronto-occipital fasciculus L	6	0.58658	0.162876	0.123269
Opioid use disorders	MD-Superior fronto-occipital fasciculus R	6	0.994041	0.555192	0.411458
Opioid use disorders	MD-Superior longitudinal fasciculus L	6	0.834683	0.766932	0.642182
Opioid use disorders	MD-Superior longitudinal fasciculus R	6	0.966772	0.912387	0.825943
Opioid use disorders	MD-Tapetum L	6	0.28975	0.140669	0.195574
Opioid use disorders	MD-Tapetum R	6	0.896189	0.220436	0.13753
Opioid use disorders	MD-Uncinate fasciculus L	6	0.951419	0.612435	0.467558
Opioid use disorders	MD-Uncinate fasciculus R	6	0.336148	0.686669	0.75531
Opioid use disorders	ODI-Anterior corona radiata L	6	0.903907	0.527976	0.388267
Opioid use disorders	ODI-Anterior corona radiata R	6	0.720547	0.946419	0.904226
Opioid use disorders	ODI-Anterior limb of internal capsule L	6	0.492882	0.843815	0.831935
Opioid use disorders	ODI-Anterior limb of internal capsule R	6	0.503796	0.822277	0.799482
Opioid use disorders	ODI-Body of corpus callosum	6	0.859594	0.278584	0.181977
Opioid use disorders	ODI-Cerebral peduncle L	6	0.0804718	0.110434	0.470532
Opioid use disorders	ODI-Cerebral peduncle R	6	0.231811	0.213192	0.314191
Opioid use disorders	ODI-Cingulum cingulate gyrus L	6	0.584073	0.402558	0.320015
Opioid use disorders	ODI-Cingulum cingulate gyrus R	6	0.675959	0.275354	0.197248
Opioid use disorders	ODI-Cingulum hippocampus L	6	0.815108	0.725651	0.596841
Opioid use disorders	ODI-Cingulum hippocampus R	6	0.761674	0.473692	0.350965
Opioid use disorders	ODI-Corticospinal tract L	6	0.489639	0.924374	0.935475
Opioid use disorders	ODI-Corticospinal tract R	6	0.448611	0.940057	0.968957
Opioid use disorders	ODI-External capsule L	6	0.329089	0.715402	0.796692
Opioid use disorders	ODI-External capsule R	6	0.614571	0.610763	0.511088
Opioid use disorders	ODI-Fornix cres+Stria terminalis L	6	0.619591	0.19144	0.140304
Opioid use disorders	ODI-Fornix cres+Stria terminalis R	6	0.342357	0.592958	0.636741
Opioid use disorders	ODI-Fornix	6	0.247878	0.0110367	0.0373134
Opioid use disorders	ODI-Genu of corpus callosum	6	0.989025	0.994068	0.978844
Opioid use disorders	ODI-Inferior cerebellar peduncle L	6	0.796738	0.98592	0.966572
Opioid use disorders	ODI-Inferior cerebellar peduncle R	6	0.434801	0.906969	0.938405
Opioid use disorders	ODI-Medial lemniscus L	6	0.58298	0.704877	0.62461
Opioid use disorders	ODI-Medial lemniscus R	6	0.671814	0.942729	0.907674
Opioid use disorders	ODI-Middle cerebellar peduncle	6	0.491901	0.925141	0.935562
Opioid use disorders	ODI-Pontine crossing tract	6	0.36121	0.0675723	0.0869897
Opioid use disorders	ODI-Posterior corona radiata L	6	0.179341	0.225061	0.382252
Opioid use disorders	ODI-Posterior corona radiata R	6	0.626598	0.317452	0.239277
Opioid use disorders	ODI-Posterior limb of internal capsule L	6	0.236643	0.0104839	0.0389172
Opioid use disorders	ODI-Posterior limb of internal capsule R	6	0.248192	0.00352976	0.0168347
Opioid use disorders	ODI-Posterior thalamic radiation L	6	0.376081	0.710875	0.746892
Opioid use disorders	ODI-Posterior thalamic radiation R	6	0.739323	0.211904	0.141269
Opioid use disorders	ODI-Retrolenticular part of internal capsule L	6	0.736575	0.444333	0.328361
Opioid use disorders	ODI-Retrolenticular part of internal capsule R	6	0.37903	0.88439	0.943836
Opioid use disorders	ODI-Sagittal stratum L	6	0.958413	0.172607	0.102802
Opioid use disorders	ODI-Sagittal stratum R	6	0.74805	0.413164	0.300062
Opioid use disorders	ODI-Splenium of corpus callosum	6	0.722746	0.0387485	0.0232387
Opioid use disorders	ODI-Superior cerebellar peduncle L	6	0.6707	0.420197	0.31755
Opioid use disorders	ODI-Superior cerebellar peduncle R	6	0.715222	0.673341	0.554569
Opioid use disorders	ODI-Superior corona radiata L	6	0.339857	0.81268	0.896801
Opioid use disorders	ODI-Superior corona radiata R	6	0.575084	0.787053	0.725077
Opioid use disorders	ODI-Superior fronto-occipital fasciculus L	6	0.707396	0.966233	0.939671
Opioid use disorders	ODI-Superior fronto-occipital fasciculus R	6	0.809372	0.871234	0.777892
Opioid use disorders	ODI-Superior longitudinal fasciculus L	6	0.995608	0.616236	0.470721
Opioid use disorders	ODI-Superior longitudinal fasciculus R	6	0.626415	0.455869	0.35715
Opioid use disorders	ODI-Tapetum L	6	0.215167	0.647257	0.881671
Opioid use disorders	ODI-Tapetum R	6	0.735748	0.768846	0.659069
Opioid use disorders	ODI-Uncinate fasciculus L	6	0.56205	0.21855	0.171777
Opioid use disorders	ODI-Uncinate fasciculus R	6	0.638002	0.372392	0.282776

## Sheet: sheet2
Supplementary Table 11.2. Sensitivity analysis of instrumental variables used in inverse MR analyses.
IDPs (exposure)	Outcome	nSNP	Pleiotropy	Heterogenenity
			MR-egger P-value	IVW test P-value	MR-egger P-value
FA-Anterior corona radiata L	Opioid use disorders	35	0.085266	0.0711352	0.120211
FA-Anterior corona radiata R	Opioid use disorders	36	0.95127	0.21141	0.17912
FA-Anterior limb of internal capsule L	Opioid use disorders	34	0.987155	0.17441	0.145168
FA-Anterior limb of internal capsule R	Opioid use disorders	53	0.403351	0.153578	0.148564
FA-Body of corpus callosum	Opioid use disorders	41	0.816982	0.0313772	0.0250051
FA-Cerebral peduncle L	Opioid use disorders	38	0.821461	0.980379	0.973929
FA-Cerebral peduncle R	Opioid use disorders	36	0.594294	0.302647	0.27445
FA-Cingulum cingulate gyrus L	Opioid use disorders	49	0.172492	0.75267	0.787378
FA-Cingulum cingulate gyrus R	Opioid use disorders	34	0.229834	0.0152278	0.0195488
FA-Cingulum hippocampus L	Opioid use disorders	39	0.819072	0.18487	0.157959
FA-Cingulum hippocampus R	Opioid use disorders	38	0.00215864	0.0951389	0.407792
FA-Corticospinal tract L	Opioid use disorders	27	0.504339	0.226671	0.206698
FA-Corticospinal tract R	Opioid use disorders	21	0.809718	0.846336	0.805346
FA-External capsule L	Opioid use disorders	52	0.321565	0.0878427	0.0898222
FA-External capsule R	Opioid use disorders	48	0.93822	0.385789	0.347157
FA-Fornix cres+Stria terminalis L	Opioid use disorders	33	0.948942	0.713025	0.66732
FA-Fornix cres+Stria terminalis R	Opioid use disorders	33	0.316065	0.111051	0.115236
FA-Fornix	Opioid use disorders	35	0.496256	0.0372634	0.0334907
FA-Genu of corpus callosum	Opioid use disorders	42	0.168618	0.427732	0.469178
FA-Inferior cerebellar peduncle L	Opioid use disorders	37	0.711684	0.175095	0.151076
FA-Inferior cerebellar peduncle R	Opioid use disorders	40	0.154001	0.0726938	0.096133
FA-Medial lemniscus L	Opioid use disorders	31	0.810732	0.314678	0.273094
FA-Medial lemniscus R	Opioid use disorders	36	0.314022	0.757429	0.762987
FA-Middle cerebellar peduncle	Opioid use disorders	37	0.992078	0.792551	0.755412
FA-Pontine crossing tract	Opioid use disorders	26	0.56489	0.671844	0.637032
FA-Posterior corona radiata L	Opioid use disorders	35	0.446233	0.251598	0.237901
FA-Posterior corona radiata R	Opioid use disorders	43	0.439814	0.11384	0.10756
FA-Posterior limb of internal capsule L	Opioid use disorders	54	0.343458	0.0816699	0.0821254
FA-Posterior limb of internal capsule R	Opioid use disorders	49	0.654928	0.0420576	0.0358177
FA-Posterior thalamic radiation L	Opioid use disorders	44	0.0854819	0.385006	0.471963
FA-Posterior thalamic radiation R	Opioid use disorders	41	0.508642	0.272798	0.253708
FA-Retrolenticular part of internal capsule L	Opioid use disorders	44	0.727813	0.943946	0.931883
FA-Retrolenticular part of internal capsule R	Opioid use disorders	38	0.070339	0.244853	0.345041
FA-Sagittal stratum L	Opioid use disorders	35	0.40305	0.909226	0.90615
FA-Sagittal stratum R	Opioid use disorders	39	0.344458	0.283317	0.281903
FA-Splenium of corpus callosum	Opioid use disorders	49	0.105433	0.42264	0.491858
FA-Superior cerebellar peduncle L	Opioid use disorders	48	0.999211	0.632293	0.591855
FA-Superior cerebellar peduncle R	Opioid use disorders	47	0.712103	0.236744	0.210551
FA-Superior corona radiata L	Opioid use disorders	46	0.418134	0.460937	0.446957
FA-Superior corona radiata R	Opioid use disorders	40	0.833898	0.626666	0.583976
FA-Superior fronto-occipital fasciculus L	Opioid use disorders	38	0.430262	0.238686	0.227543
FA-Superior fronto-occipital fasciculus R	Opioid use disorders	33	0.722605	0.33212	0.293866
FA-Superior longitudinal fasciculus L	Opioid use disorders	43	0.282799	0.574338	0.583561
FA-Superior longitudinal fasciculus R	Opioid use disorders	46	0.0745841	0.188965	0.266045
FA-Tapetum L	Opioid use disorders	42	0.210294	0.0132224	0.0171647
FA-Tapetum R	Opioid use disorders	47	0.408329	0.115392	0.111111
FA-Uncinate fasciculus L	Opioid use disorders	52	0.158114	0.528101	0.571099
FA-Uncinate fasciculus R	Opioid use disorders	43	0.655378	0.0548621	0.0465824
MD-Anterior corona radiata L	Opioid use disorders	62	0.311345	0.653834	0.656633
MD-Anterior corona radiata R	Opioid use disorders	56	0.117591	0.72901	0.781895
MD-Anterior limb of internal capsule L	Opioid use disorders	48	0.20395	0.0750962	0.0882247
MD-Anterior limb of internal capsule R	Opioid use disorders	37	0.734402	0.00295269	0.00222912
MD-Body of corpus callosum	Opioid use disorders	56	0.280215	0.286033	0.293715
MD-Cerebral peduncle L	Opioid use disorders	28	0.746052	0.148668	0.123333
MD-Cerebral peduncle R	Opioid use disorders	31	0.335784	0.716517	0.718195
MD-Cingulum cingulate gyrus L	Opioid use disorders	51	0.502844	0.678619	0.659114
MD-Cingulum cingulate gyrus R	Opioid use disorders	54	0.449164	0.869008	0.861315
MD-Cingulum hippocampus L	Opioid use disorders	50	0.591549	0.326609	0.301765
MD-Cingulum hippocampus R	Opioid use disorders	36	0.595527	0.642825	0.610083
MD-Corticospinal tract L	Opioid use disorders	31	0.590647	0.768097	0.739186
MD-Corticospinal tract R	Opioid use disorders	35	0.498201	0.843411	0.828566
MD-External capsule L	Opioid use disorders	51	0.0658863	0.0681979	0.113273
MD-External capsule R	Opioid use disorders	46	0.541863	0.0127158	0.0110974
MD-Fornix cres+Stria terminalis L	Opioid use disorders	25	0.341714	0.565827	0.563832
MD-Fornix cres+Stria terminalis R	Opioid use disorders	26	0.39799	0.809608	0.803239
MD-Fornix	Opioid use disorders	41	0.673146	0.0217453	0.0178318
MD-Genu of corpus callosum	Opioid use disorders	39	0.827067	0.114222	0.0951875
MD-Inferior cerebellar peduncle L	Opioid use disorders	27	0.97655	0.861249	0.825574
MD-Inferior cerebellar peduncle R	Opioid use disorders	40	0.226105	0.840681	0.860712
MD-Medial lemniscus L	Opioid use disorders	15	0.878893	0.132809	0.0982645
MD-Medial lemniscus R	Opioid use disorders	22	0.884313	0.0279096	0.0200625
MD-Middle cerebellar peduncle	Opioid use disorders	28	0.478026	0.828386	0.812927
MD-Pontine crossing tract	Opioid use disorders	40	0.126812	0.610126	0.677273
MD-Posterior corona radiata L	Opioid use disorders	48	0.72461	0.138152	0.119966
MD-Posterior corona radiata R	Opioid use disorders	49	0.0704624	0.710705	0.799777
MD-Posterior limb of internal capsule L	Opioid use disorders	43	0.124756	0.176521	0.224701
MD-Posterior limb of internal capsule R	Opioid use disorders	32	0.243376	0.0126888	0.0161487
MD-Posterior thalamic radiation L	Opioid use disorders	59	0.897923	0.228577	0.202269
MD-Posterior thalamic radiation R	Opioid use disorders	43	0.962985	0.277842	0.242821
MD-Retrolenticular part of internal capsule L	Opioid use disorders	42	0.118877	0.0109938	0.0190913
MD-Retrolenticular part of internal capsule R	Opioid use disorders	40	0.839536	0.0332739	0.0263945
MD-Sagittal stratum L	Opioid use disorders	45	0.716425	0.324943	0.292778
MD-Sagittal stratum R	Opioid use disorders	41	0.129882	0.252008	0.306868
MD-Splenium of corpus callosum	Opioid use disorders	33	0.587579	0.932659	0.920739
MD-Superior cerebellar peduncle L	Opioid use disorders	32	0.838083	0.955346	0.941457
MD-Superior cerebellar peduncle R	Opioid use disorders	38	0.782053	0.665383	0.624341
MD-Superior corona radiata L	Opioid use disorders	58	0.207086	0.196092	0.215235
MD-Superior corona radiata R	Opioid use disorders	54	0.58812	0.568474	0.541202
MD-Superior fronto-occipital fasciculus L	Opioid use disorders	43	0.898978	0.78287	0.748605
MD-Superior fronto-occipital fasciculus R	Opioid use disorders	34	0.94982	0.570581	0.520827
MD-Superior longitudinal fasciculus L	Opioid use disorders	62	0.731747	0.683694	0.654235
MD-Superior longitudinal fasciculus R	Opioid use disorders	60	0.334711	0.962521	0.963589
MD-Tapetum L	Opioid use disorders	33	0.878294	0.678834	0.632296
MD-Tapetum R	Opioid use disorders	45	0.819196	0.889264	0.867906
MD-Uncinate fasciculus L	Opioid use disorders	34	0.432957	0.422922	0.405389
MD-Uncinate fasciculus R	Opioid use disorders	37	0.835579	0.3571	0.316029
L1-Anterior corona radiata L	Opioid use disorders	45	0.202712	0.924178	0.939109
L1-Anterior corona radiata R	Opioid use disorders	38	0.786354	0.302656	0.266536
L1-Anterior limb of internal capsule L	Opioid use disorders	31	0.982093	0.0898476	0.071334
L1-Anterior limb of internal capsule R	Opioid use disorders	39	0.947199	0.115764	0.0955797
L1-Body of corpus callosum	Opioid use disorders	35	0.342975	0.990333	0.991347
L1-Cerebral peduncle L	Opioid use disorders	45	0.915975	0.0196423	0.0153726
L1-Cerebral peduncle R	Opioid use disorders	38	0.286055	0.227564	0.236351
L1-Cingulum cingulate gyrus L	Opioid use disorders	41	0.843344	0.755185	0.718857
L1-Cingulum cingulate gyrus R	Opioid use disorders	49	0.506327	0.570051	0.547715
L1-Cingulum hippocampus L	Opioid use disorders	38	0.347923	0.514985	0.510639
L1-Cingulum hippocampus R	Opioid use disorders	26	0.825162	0.369853	0.320175
L1-Corticospinal tract L	Opioid use disorders	24	0.393386	0.124448	0.120845
L1-Corticospinal tract R	Opioid use disorders	29	0.796562	0.529739	0.478892
L1-External capsule L	Opioid use disorders	39	0.791183	0.0713904	0.0586177
L1-External capsule R	Opioid use disorders	38	0.984323	0.00218718	0.00155831
L1-Fornix cres+Stria terminalis L	Opioid use disorders	20	0.706772	0.861734	0.82679
L1-Fornix cres+Stria terminalis R	Opioid use disorders	32	0.615381	0.447637	0.410322
L1-Fornix	Opioid use disorders	52	0.554184	0.0864509	0.0777875
L1-Genu of corpus callosum	Opioid use disorders	58	0.748283	0.542089	0.508264
L1-Inferior cerebellar peduncle L	Opioid use disorders	26	0.889361	0.0832751	0.0647799
L1-Inferior cerebellar peduncle R	Opioid use disorders	35	0.970406	0.787991	0.74928
L1-Medial lemniscus L	Opioid use disorders	32	0.335138	0.639564	0.639874
L1-Medial lemniscus R	Opioid use disorders	30	0.434911	0.108485	0.102128
L1-Middle cerebellar peduncle	Opioid use disorders	31	0.916498	0.757886	0.714134
L1-Pontine crossing tract	Opioid use disorders	45	0.949815	0.574634	0.531852
L1-Posterior corona radiata L	Opioid use disorders	45	0.955878	0.150341	0.127408
L1-Posterior corona radiata R	Opioid use disorders	40	0.313215	0.136024	0.139905
L1-Posterior limb of internal capsule L	Opioid use disorders	39	0.340694	0.213326	0.213428
L1-Posterior limb of internal capsule R	Opioid use disorders	44	0.652481	0.416152	0.383073
L1-Posterior thalamic radiation L	Opioid use disorders	39	0.33394	0.0428733	0.0443023
L1-Posterior thalamic radiation R	Opioid use disorders	31	0.808734	0.33099	0.288375
L1-Retrolenticular part of internal capsule L	Opioid use disorders	33	0.203384	0.459064	0.493298
L1-Retrolenticular part of internal capsule R	Opioid use disorders	45	0.636803	0.257984	0.232813
L1-Sagittal stratum L	Opioid use disorders	50	0.266452	0.669086	0.681275
L1-Sagittal stratum R	Opioid use disorders	45	0.350433	0.19975	0.198606
L1-Splenium of corpus callosum	Opioid use disorders	34	0.834756	0.613934	0.566952
L1-Superior cerebellar peduncle L	Opioid use disorders	30	0.277501	0.298838	0.311549
L1-Superior cerebellar peduncle R	Opioid use disorders	37	0.712056	0.795854	0.764852
L1-Superior corona radiata L	Opioid use disorders	37	0.579398	0.000960704	0.000783895
L1-Superior corona radiata R	Opioid use disorders	34	0.250703	0.0150024	0.0184368
L1-Superior fronto-occipital fasciculus L	Opioid use disorders	32	0.193334	0.220307	0.254224
L1-Superior fronto-occipital fasciculus R	Opioid use disorders	25	0.349028	0.45483	0.449321
L1-Superior longitudinal fasciculus L	Opioid use disorders	50	0.364268	0.0559237	0.0556021
L1-Superior longitudinal fasciculus R	Opioid use disorders	34	0.263309	0.665962	0.683223
L1-Tapetum L	Opioid use disorders	24	0.646432	0.549422	0.502102
L1-Tapetum R	Opioid use disorders	32	0.205861	0.719567	0.755283
L1-Uncinate fasciculus L	Opioid use disorders	48	0.0243062	0.0183611	0.0567277
L1-Uncinate fasciculus R	Opioid use disorders	38	0.978719	0.301922	0.262885
L2-Anterior corona radiata L	Opioid use disorders	43	0.924841	0.134032	0.112618
L2-Anterior corona radiata R	Opioid use disorders	46	0.715339	0.269024	0.24033
L2-Anterior limb of internal capsule L	Opioid use disorders	42	0.247667	0.00560536	0.00698103
L2-Anterior limb of internal capsule R	Opioid use disorders	47	0.67998	0.454877	0.42067
L2-Body of corpus callosum	Opioid use disorders	41	0.301284	0.0553235	0.0587807
L2-Cerebral peduncle L	Opioid use disorders	32	0.564973	0.907303	0.89303
L2-Cerebral peduncle R	Opioid use disorders	30	0.105176	0.376065	0.465929
L2-Cingulum cingulate gyrus L	Opioid use disorders	48	0.329064	0.522456	0.521571
L2-Cingulum cingulate gyrus R	Opioid use disorders	48	0.732453	0.61344	0.577554
L2-Cingulum hippocampus L	Opioid use disorders	37	0.470344	0.734115	0.716655
L2-Cingulum hippocampus R	Opioid use disorders	41	0.071195	0.115328	0.182776
L2-Corticospinal tract L	Opioid use disorders	28	0.470578	0.20783	0.192466
L2-Corticospinal tract R	Opioid use disorders	28	0.147357	0.908145	0.945004
L2-External capsule L	Opioid use disorders	44	0.23865	0.00441023	0.00560771
L2-External capsule R	Opioid use disorders	43	0.0610002	0.298807	0.407483
L2-Fornix cres+Stria terminalis L	Opioid use disorders	32	0.576733	0.698089	0.666931
L2-Fornix cres+Stria terminalis R	Opioid use disorders	37	0.229914	0.0571284	0.067346
L2-Fornix	Opioid use disorders	37	0.433778	0.0632761	0.0596988
L2-Genu of corpus callosum	Opioid use disorders	42	0.625613	0.172646	0.153142
L2-Inferior cerebellar peduncle L	Opioid use disorders	37	0.502262	0.795448	0.77772
L2-Inferior cerebellar peduncle R	Opioid use disorders	36	0.913358	0.294562	0.255441
L2-Medial lemniscus L	Opioid use disorders	28	0.185183	0.516311	0.565167
L2-Medial lemniscus R	Opioid use disorders	21	0.259246	0.323725	0.34621
L2-Middle cerebellar peduncle	Opioid use disorders	29	0.46697	0.506527	0.481635
L2-Pontine crossing tract	Opioid use disorders	36	0.496966	0.164195	0.150814
L2-Posterior corona radiata L	Opioid use disorders	42	0.115403	0.194535	0.250229
L2-Posterior corona radiata R	Opioid use disorders	40	0.142557	0.702452	0.75742
L2-Posterior limb of internal capsule L	Opioid use disorders	45	0.774938	0.738029	0.704209
L2-Posterior limb of internal capsule R	Opioid use disorders	49	0.0655957	0.667792	0.766493
L2-Posterior thalamic radiation L	Opioid use disorders	45	0.522943	0.072927	0.0658139
L2-Posterior thalamic radiation R	Opioid use disorders	38	0.513482	0.0264041	0.0234482
L2-Retrolenticular part of internal capsule L	Opioid use disorders	41	0.417908	0.923411	0.919871
L2-Retrolenticular part of internal capsule R	Opioid use disorders	40	0.456928	0.424966	0.405912
L2-Sagittal stratum L	Opioid use disorders	31	0.957582	0.918189	0.894984
L2-Sagittal stratum R	Opioid use disorders	35	0.0509766	0.0957132	0.182687
L2-Splenium of corpus callosum	Opioid use disorders	42	0.256838	0.296306	0.310629
L2-Superior cerebellar peduncle L	Opioid use disorders	48	0.650185	0.732658	0.704653
L2-Superior cerebellar peduncle R	Opioid use disorders	43	0.275817	0.323894	0.334015
L2-Superior corona radiata L	Opioid use disorders	48	0.905738	0.262305	0.230609
L2-Superior corona radiata R	Opioid use disorders	51	0.129462	0.507083	0.56356
L2-Superior fronto-occipital fasciculus L	Opioid use disorders	34	0.166675	0.571988	0.624324
L2-Superior fronto-occipital fasciculus R	Opioid use disorders	33	0.252165	0.20503	0.221662
L2-Superior longitudinal fasciculus L	Opioid use disorders	43	0.578465	0.0413093	0.0358807
L2-Superior longitudinal fasciculus R	Opioid use disorders	52	0.803834	0.181213	0.15834
L2-Tapetum L	Opioid use disorders	45	0.873347	0.0119935	0.00928611
L2-Tapetum R	Opioid use disorders	37	0.045737	0.301368	0.443267
L2-Uncinate fasciculus L	Opioid use disorders	39	0.66824	0.71943	0.686419
L2-Uncinate fasciculus R	Opioid use disorders	29	0.309786	0.327168	0.332415
L3-Anterior corona radiata L	Opioid use disorders	46	0.565366	0.178474	0.161927
L3-Anterior corona radiata R	Opioid use disorders	50	0.977352	0.096309	0.0806602
L3-Anterior limb of internal capsule L	Opioid use disorders	51	0.709491	0.498361	0.463729
L3-Anterior limb of internal capsule R	Opioid use disorders	40	0.314583	0.331714	0.334655
L3-Body of corpus callosum	Opioid use disorders	45	0.999375	0.151376	0.128254
L3-Cerebral peduncle L	Opioid use disorders	28	0.296098	0.146305	0.154745
L3-Cerebral peduncle R	Opioid use disorders	28	0.157972	0.619956	0.684699
L3-Cingulum cingulate gyrus L	Opioid use disorders	47	0.675082	0.261128	0.234683
L3-Cingulum cingulate gyrus R	Opioid use disorders	42	0.835721	0.547527	0.504744
L3-Cingulum hippocampus L	Opioid use disorders	44	0.600005	0.260151	0.236426
L3-Cingulum hippocampus R	Opioid use disorders	36	0.0155726	0.0763138	0.222747
L3-Corticospinal tract L	Opioid use disorders	31	0.758413	0.177905	0.150062
L3-Corticospinal tract R	Opioid use disorders	31	0.778671	0.888208	0.862433
L3-External capsule L	Opioid use disorders	43	0.310064	0.0427023	0.0450906
L3-External capsule R	Opioid use disorders	41	0.0934149	0.057607	0.092707
L3-Fornix cres+Stria terminalis L	Opioid use disorders	26	0.588846	0.264408	0.23436
L3-Fornix cres+Stria terminalis R	Opioid use disorders	30	0.763446	0.560106	0.511576
L3-Fornix	Opioid use disorders	38	0.286541	0.0177188	0.0199806
L3-Genu of corpus callosum	Opioid use disorders	45	0.216281	0.540298	0.565997
L3-Inferior cerebellar peduncle L	Opioid use disorders	40	0.448968	0.905744	0.899228
L3-Inferior cerebellar peduncle R	Opioid use disorders	29	0.872581	0.94371	0.925733
L3-Medial lemniscus L	Opioid use disorders	20	0.157045	0.281952	0.352036
L3-Medial lemniscus R	Opioid use disorders	16	0.286498	0.121581	0.13766
L3-Middle cerebellar peduncle	Opioid use disorders	29	0.103709	0.536315	0.639548
L3-Pontine crossing tract	Opioid use disorders	39	0.230735	0.111411	0.125953
L3-Posterior corona radiata L	Opioid use disorders	45	0.195558	0.0276211	0.0351063
L3-Posterior corona radiata R	Opioid use disorders	45	0.442193	0.360667	0.345584
L3-Posterior limb of internal capsule L	Opioid use disorders	51	0.69428	0.90037	0.884318
L3-Posterior limb of internal capsule R	Opioid use disorders	47	0.933374	0.0757685	0.0625393
L3-Posterior thalamic radiation L	Opioid use disorders	57	0.642236	0.188811	0.170249
L3-Posterior thalamic radiation R	Opioid use disorders	42	0.182398	0.198301	0.2286
L3-Retrolenticular part of internal capsule L	Opioid use disorders	44	0.28079	0.0854192	0.0913276
L3-Retrolenticular part of internal capsule R	Opioid use disorders	37	0.95753	0.772844	0.734104
L3-Sagittal stratum L	Opioid use disorders	46	0.132428	0.225538	0.273496
L3-Sagittal stratum R	Opioid use disorders	42	0.285381	0.17506	0.1828
L3-Splenium of corpus callosum	Opioid use disorders	44	0.551483	0.307795	0.28474
L3-Superior cerebellar peduncle L	Opioid use disorders	47	0.137297	0.217421	0.262036
L3-Superior cerebellar peduncle R	Opioid use disorders	41	0.532554	0.564257	0.537263
L3-Superior corona radiata L	Opioid use disorders	51	0.169942	0.112834	0.135276
L3-Superior corona radiata R	Opioid use disorders	50	0.125134	0.689245	0.745245
L3-Superior fronto-occipital fasciculus L	Opioid use disorders	39	0.878889	0.446208	0.401953
L3-Superior fronto-occipital fasciculus R	Opioid use disorders	36	0.0157334	0.493807	0.755896
L3-Superior longitudinal fasciculus L	Opioid use disorders	54	0.725073	0.580407	0.546434
L3-Superior longitudinal fasciculus R	Opioid use disorders	54	0.208934	0.310412	0.333392
L3-Tapetum L	Opioid use disorders	37	0.994156	0.78915	0.751699
L3-Tapetum R	Opioid use disorders	45	0.233569	0.660833	0.68203
L3-Uncinate fasciculus L	Opioid use disorders	49	0.938176	0.0988412	0.0828121
L3-Uncinate fasciculus R	Opioid use disorders	25	0.199425	0.2685	0.30846
ICVF-Anterior corona radiata L	Opioid use disorders	58	0.384593	0.19233	0.187955
ICVF-Anterior corona radiata R	Opioid use disorders	66	0.486449	0.742575	0.72837
ICVF-Anterior limb of internal capsule L	Opioid use disorders	56	0.444262	0.447829	0.432585
ICVF-Anterior limb of internal capsule R	Opioid use disorders	52	0.821274	0.525682	0.487743
ICVF-Body of corpus callosum	Opioid use disorders	63	0.57684	0.391649	0.368435
ICVF-Cerebral peduncle L	Opioid use disorders	53	0.210681	0.202795	0.222578
ICVF-Cerebral peduncle R	Opioid use disorders	50	0.509833	0.504378	0.481539
ICVF-Cingulum cingulate gyrus L	Opioid use disorders	63	0.152731	0.952961	0.965389
ICVF-Cingulum cingulate gyrus R	Opioid use disorders	66	0.537009	0.23792	0.222351
ICVF-Cingulum hippocampus L	Opioid use disorders	49	0.475194	0.863116	0.853052
ICVF-Cingulum hippocampus R	Opioid use disorders	57	0.522158	0.935898	0.929143
ICVF-Corticospinal tract L	Opioid use disorders	28	0.980324	0.805327	0.76308
ICVF-Corticospinal tract R	Opioid use disorders	25	0.810456	0.603822	0.548787
ICVF-External capsule L	Opioid use disorders	60	0.567515	0.476245	0.4516
ICVF-External capsule R	Opioid use disorders	57	0.445934	0.600002	0.585161
ICVF-Fornix cres+Stria terminalis L	Opioid use disorders	50	0.162516	0.861367	0.88933
ICVF-Fornix cres+Stria terminalis R	Opioid use disorders	46	0.161607	0.887314	0.913652
ICVF-Fornix	Opioid use disorders	32	0.196225	0.152019	0.180185
ICVF-Genu of corpus callosum	Opioid use disorders	55	0.204521	0.281276	0.304539
ICVF-Inferior cerebellar peduncle L	Opioid use disorders	60	0.602618	0.119696	0.107687
ICVF-Inferior cerebellar peduncle R	Opioid use disorders	61	0.726777	0.11195	0.0980295
ICVF-Medial lemniscus L	Opioid use disorders	37	0.570681	0.305857	0.279473
ICVF-Medial lemniscus R	Opioid use disorders	24	0.422181	0.2538	0.240987
ICVF-Middle cerebellar peduncle	Opioid use disorders	71	0.743468	0.174265	0.156067
ICVF-osterior limb of internal capsule R	Opioid use disorders	59	0.971687	0.650195	0.614507
ICVF-Pontine crossing tract	Opioid use disorders	26	0.570377	0.708541	0.674908
ICVF-Posterior corona radiata L	Opioid use disorders	62	0.537537	0.804431	0.78894
ICVF-Posterior corona radiata R	Opioid use disorders	55	0.976554	0.915616	0.898763
ICVF-Posterior limb of internal capsule L	Opioid use disorders	52	0.694226	0.150155	0.132245
ICVF-Posterior thalamic radiation L	Opioid use disorders	58	0.460969	0.662091	0.646983
ICVF-Posterior thalamic radiation R	Opioid use disorders	51	0.855701	0.735905	0.702333
ICVF-Retrolenticular part of internal capsule L	Opioid use disorders	51	0.395469	0.940326	0.938678
ICVF-Retrolenticular part of internal capsule R	Opioid use disorders	57	0.745387	0.146149	0.128269
ICVF-Sagittal stratum L	Opioid use disorders	63	0.643703	0.942602	0.933932
ICVF-Sagittal stratum R	Opioid use disorders	56	0.0478841	0.841569	0.91378
ICVF-Splenium of corpus callosum	Opioid use disorders	56	0.664581	0.852638	0.833756
ICVF-Superior cerebellar peduncle L	Opioid use disorders	43	0.550943	0.410324	0.383628
ICVF-Superior cerebellar peduncle R	Opioid use disorders	46	0.912208	0.811306	0.780545
ICVF-Superior corona radiata L	Opioid use disorders	64	0.273411	0.885079	0.891667
ICVF-Superior corona radiata R	Opioid use disorders	64	0.700272	0.924143	0.912394
ICVF-Superior fronto-occipital fasciculus L	Opioid use disorders	40	0.931395	0.503568	0.458147
ICVF-Superior fronto-occipital fasciculus R	Opioid use disorders	35	0.643836	0.947488	0.936313
ICVF-Superior longitudinal fasciculus L	Opioid use disorders	62	0.764933	0.918032	0.904286
ICVF-Superior longitudinal fasciculus R	Opioid use disorders	72	0.963213	0.948669	0.938665
ICVF-Tapetum L	Opioid use disorders	37	0.301256	0.118732	0.124193
ICVF-Tapetum R	Opioid use disorders	56	0.302769	0.202658	0.206806
ICVF-Uncinate fasciculus L	Opioid use disorders	41	0.919612	0.842785	0.813133
ICVF-Uncinate fasciculus R	Opioid use disorders	48	0.896586	0.646886	0.607587
ISOVF-Anterior corona radiata L	Opioid use disorders	40	0.980397	0.861631	0.833463
ISOVF-Anterior corona radiata R	Opioid use disorders	40	0.720113	0.194084	0.168972
ISOVF-Anterior limb of internal capsule L	Opioid use disorders	29	0.683922	0.185215	0.158208
ISOVF-Anterior limb of internal capsule R	Opioid use disorders	31	0.720333	0.971885	0.963314
ISOVF-Body of corpus callosum	Opioid use disorders	36	0.864239	0.750008	0.710099
ISOVF-Cerebral peduncle L	Opioid use disorders	27	0.618301	0.775973	0.743189
ISOVF-Cerebral peduncle R	Opioid use disorders	17	0.912646	0.278224	0.222837
ISOVF-Cingulum cingulate gyrus L	Opioid use disorders	25	0.920747	0.0571907	0.0432357
ISOVF-Cingulum cingulate gyrus R	Opioid use disorders	33	0.299634	0.0924976	0.0981861
ISOVF-Cingulum hippocampus L	Opioid use disorders	25	0.171855	0.188377	0.23478
ISOVF-Cingulum hippocampus R	Opioid use disorders	17	0.551065	0.149382	0.128006
ISOVF-Corticospinal tract L	Opioid use disorders	26	0.0681266	0.86598	0.951642
ISOVF-Corticospinal tract R	Opioid use disorders	30	0.469948	0.987602	0.986415
ISOVF-External capsule L	Opioid use disorders	30	0.633785	0.18227	0.158159
ISOVF-External capsule R	Opioid use disorders	38	0.590764	0.25558	0.23094
ISOVF-Fornix cres+Stria terminalis L	Opioid use disorders	28	0.385488	0.917502	0.916699
ISOVF-Fornix cres+Stria terminalis R	Opioid use disorders	22	0.652795	0.133902	0.110994
ISOVF-Fornix	Opioid use disorders	40	0.925289	0.56287	0.517437
ISOVF-Genu of corpus callosum	Opioid use disorders	37	0.939306	0.881174	0.854552
ISOVF-Inferior cerebellar peduncle L	Opioid use disorders	18	0.214348	0.22586	0.267533
ISOVF-Inferior cerebellar peduncle R	Opioid use disorders	17	0.323588	0.185663	0.193436
ISOVF-Medial lemniscus L	Opioid use disorders	17	0.0205755	0.405536	0.81993
ISOVF-Medial lemniscus R	Opioid use disorders	26	0.673813	0.923988	0.905281
ISOVF-Middle cerebellar peduncle	Opioid use disorders	25	0.067483	0.498695	0.661331
ISOVF-Pontine crossing tract	Opioid use disorders	35	0.366526	0.56163	0.554453
ISOVF-Posterior corona radiata L	Opioid use disorders	37	0.184109	0.248495	0.283709
ISOVF-Posterior corona radiata R	Opioid use disorders	45	0.978567	0.226371	0.196022
ISOVF-Posterior limb of internal capsule L	Opioid use disorders	23	0.53949	0.587027	0.550084
ISOVF-Posterior limb of internal capsule R	Opioid use disorders	20	0.504964	0.0914711	0.0807674
ISOVF-Posterior thalamic radiation L	Opioid use disorders	33	0.778733	0.937129	0.920516
ISOVF-Posterior thalamic radiation R	Opioid use disorders	34	0.0867427	0.354805	0.453448
ISOVF-Retrolenticular part of internal capsule L	Opioid use disorders	24	0.804348	0.273354	0.229844
ISOVF-Retrolenticular part of internal capsule R	Opioid use disorders	41	0.819091	0.27572	0.241891
ISOVF-Sagittal stratum L	Opioid use disorders	44	0.400048	0.741941	0.733801
ISOVF-Sagittal stratum R	Opioid use disorders	45	0.482033	0.164615	0.153323
ISOVF-Splenium of corpus callosum	Opioid use disorders	22	0.860467	0.296354	0.247038
ISOVF-Superior cerebellar peduncle L	Opioid use disorders	29	0.617694	0.850803	0.826113
ISOVF-Superior cerebellar peduncle R	Opioid use disorders	32	0.947942	0.136661	0.11154
ISOVF-Superior corona radiata L	Opioid use disorders	38	0.511217	0.0339069	0.0302407
ISOVF-Superior corona radiata R	Opioid use disorders	38	0.0136579	0.459034	0.72764
ISOVF-Superior fronto-occipital fasciculus L	Opioid use disorders	28	0.394996	0.0424855	0.0415812
ISOVF-Superior fronto-occipital fasciculus R	Opioid use disorders	26	0.411836	0.197936	0.189195
ISOVF-Superior longitudinal fasciculus L	Opioid use disorders	42	0.115073	0.289953	0.354515
ISOVF-Superior longitudinal fasciculus R	Opioid use disorders	48	0.470301	0.9457	0.941104
ISOVF-Tapetum L	Opioid use disorders	23	0.575815	0.766921	0.734323
ISOVF-Tapetum R	Opioid use disorders	33	0.830241	0.85051	0.819296
ISOVF-Uncinate fasciculus L	Opioid use disorders	14	0.302359	0.708065	0.731248
ISOVF-Uncinate fasciculus R	Opioid use disorders	23	0.127972	0.829348	0.900997
ODI-Anterior corona radiata L	Opioid use disorders	38	0.74109	0.0206009	0.0163563
ODI-Anterior corona radiata R	Opioid use disorders	32	0.796166	0.101338	0.0827407
ODI-Anterior limb of internal capsule L	Opioid use disorders	39	0.944038	0.0743885	0.0601514
ODI-Anterior limb of internal capsule R	Opioid use disorders	51	0.764664	0.00978977	0.00781452
ODI-Body of corpus callosum	Opioid use disorders	46	0.842482	0.0251233	0.0200453
ODI-Cerebral peduncle L	Opioid use disorders	43	0.122216	0.318069	0.379111
ODI-Cerebral peduncle R	Opioid use disorders	54	0.00860609	0.0221395	0.0893058
ODI-Cingulum cingulate gyrus L	Opioid use disorders	42	0.969489	0.735736	0.697005
ODI-Cingulum cingulate gyrus R	Opioid use disorders	27	0.193521	0.597145	0.644734
ODI-Cingulum hippocampus L	Opioid use disorders	27	0.627552	0.20252	0.175568
ODI-Cingulum hippocampus R	Opioid use disorders	41	0.280297	0.6042	0.614682
ODI-Corticospinal tract L	Opioid use disorders	31	0.667653	0.291912	0.257697
ODI-Corticospinal tract R	Opioid use disorders	30	0.75657	0.0427672	0.0337206
ODI-External capsule L	Opioid use disorders	38	0.732252	0.406569	0.36728
ODI-External capsule R	Opioid use disorders	51	0.383169	0.227921	0.222745
ODI-Fornix cres+Stria terminalis L	Opioid use disorders	36	0.683423	0.0636855	0.0530535
ODI-Fornix cres+Stria terminalis R	Opioid use disorders	36	0.931181	0.563798	0.515672
ODI-Fornix	Opioid use disorders	31	0.613539	0.811555	0.784308
ODI-Genu of corpus callosum	Opioid use disorders	45	0.578336	0.713521	0.687974
ODI-Inferior cerebellar peduncle L	Opioid use disorders	29	0.7808	0.20635	0.17384
ODI-Inferior cerebellar peduncle R	Opioid use disorders	36	0.91298	0.139119	0.115249
ODI-Medial lemniscus L	Opioid use disorders	28	0.246831	0.115357	0.131202
ODI-Medial lemniscus R	Opioid use disorders	30	0.516265	0.554785	0.524709
ODI-Middle cerebellar peduncle	Opioid use disorders	41	0.136855	0.0262248	0.0395777
ODI-Pontine crossing tract	Opioid use disorders	44	0.316554	0.438222	0.439431
ODI-Posterior corona radiata L	Opioid use disorders	40	0.291512	0.425587	0.432123
ODI-Posterior corona radiata R	Opioid use disorders	29	0.620934	0.478487	0.438061
ODI-Posterior limb of internal capsule L	Opioid use disorders	43	0.693159	0.241894	0.214847
ODI-Posterior limb of internal capsule R	Opioid use disorders	54	0.371549	0.144824	0.142463
ODI-Posterior thalamic radiation L	Opioid use disorders	41	0.419454	0.178043	0.170415
ODI-Posterior thalamic radiation R	Opioid use disorders	31	0.711387	0.00702248	0.00534638
ODI-Retrolenticular part of internal capsule L	Opioid use disorders	38	0.482913	0.398003	0.376231
ODI-Retrolenticular part of internal capsule R	Opioid use disorders	28	0.488919	0.804951	0.786762
ODI-Sagittal stratum L	Opioid use disorders	30	0.881848	0.0904269	0.0719847
ODI-Sagittal stratum R	Opioid use disorders	20	0.178434	0.165178	0.213928
ODI-Splenium of corpus callosum	Opioid use disorders	36	0.834842	0.0231915	0.0179475
ODI-Superior cerebellar peduncle L	Opioid use disorders	43	0.827076	0.414005	0.373903
ODI-Superior cerebellar peduncle R	Opioid use disorders	29	0.779318	0.677382	0.630402
ODI-Superior corona radiata L	Opioid use disorders	40	0.0174651	0.222213	0.421655
ODI-Superior corona radiata R	Opioid use disorders	47	0.181378	0.00608699	0.00865028
ODI-Superior fronto-occipital fasciculus L	Opioid use disorders	41	0.759464	0.286353	0.253384
ODI-Superior fronto-occipital fasciculus R	Opioid use disorders	43	0.895343	0.653284	0.611811
ODI-Superior longitudinal fasciculus L	Opioid use disorders	34	0.40827	0.571833	0.557749
ODI-Superior longitudinal fasciculus R	Opioid use disorders	43	0.339689	0.0393026	0.0402683
ODI-Tapetum L	Opioid use disorders	29	0.357231	0.113937	0.114093
ODI-Tapetum R	Opioid use disorders	28	0.128426	0.316209	0.390678
ODI-Uncinate fasciculus L	Opioid use disorders	51	0.561427	0.50027	0.473677
ODI-Uncinate fasciculus R	Opioid use disorders	53	0.0550876	0.0480037	0.0878687
