# Supplementary material for: Crosstalk of peripheral cytokine-white matter alteration-insomnia during methadone maintenance treatment
Source: Psychol Med. 2026 Apr 27;56:e113. doi: 10.1017/S0033291726103614 (PMC13125936; doi:10.1017/S0033291726103614)
Supplement: Yang et al. supplementary material [file S0033291726103614sup001.zip › Table S7.xlsx]

## Sheet: sheet1
Supplementary Table 7.1. Full positive results of MR estimate for the association between opioid use disorders and IDPs.
Exposure	IDPs (outcome)	MR method	No. SNP	F	Beta (95% CI)	P-value
Opioid use disorders	FA-Corticospinal tract L	IVW(MRE)	6	21.19	0.023(0.008,0.037)	0.002
		MR Egger	6		0.007(-0.108,0.122)
		Weighted median	6		0.026(-0.034,0.087)
		Simple mode	6		0.029(-0.055,0.114)
		Weighted mode	6		0.029(-0.050,0.108)
Opioid use disorders	FA-Superior cerebellar peduncle L	IVW(MRE)	6	21.19	-0.047(-0.093,-0.001)	0.043
		MR Egger	6		-0.115(-0.230,0.000)
		Weighted median	6		-0.035(-0.102,0.033)
		Simple mode	6		-0.029(-0.134,0.076)
		Weighted mode	6		-0.014(-0.108,0.081)
Opioid use disorders	FA-Superior fronto-occipital fasciculus R	IVW(MRE)	6	21.19	-0.034(-0.064,-0.004)	0.025
		MR Egger	6		-0.044(-0.159,0.071)
		Weighted median	6		-0.044(-0.108,0.019)
		Simple mode	6		-0.056(-0.142,0.029)
		Weighted mode	6		-0.047(-0.129,0.035)
Opioid use disorders	FA-Superior longitudinal fasciculus L	IVW(MRE)	6	21.19	-0.025(-0.051,0.000)	0.049
		MR Egger	6		-0.033(-0.148,0.083)
		Weighted median	6		-0.017(-0.082,0.048)
		Simple mode	6		-0.024(-0.108,0.061)
		Weighted mode	6		-0.009(-0.091,0.073)
Opioid use disorders	ICVF-Genu of corpus callosum	IVW(MRE)	6	21.19	-0.033(-0.065,-0.001)	0.044
		MR Egger	6		-0.033(-0.148,0.083)
		Weighted median	6		-0.030(-0.094,0.033)
		Simple mode	6		-0.049(-0.147,0.049)
		Weighted mode	6		-0.025(-0.116,0.065)
Opioid use disorders	ICVF-Medial lemniscus R	IVW(MRE)	6	21.19	0.041(0.012,0.070)	0.005
		MR Egger	6		0.040(-0.075,0.155)
		Weighted median	6		0.048(-0.016,0.112)
		Simple mode	6		0.048(-0.037,0.132)
		Weighted mode	6		0.053(-0.034,0.139)
Opioid use disorders	ISOVF-Inferior cerebellar peduncle L	IVW(MRE)	6	21.19	-0.059(-0.089,-0.029)	0
		MR Egger	6		-0.013(-0.129,0.102)
		Weighted median	6		-0.059(-0.124,0.007)
		Simple mode	6		-0.065(-0.157,0.028)
		Weighted mode	6		-0.057(-0.144,0.031)
Opioid use disorders	ISOVF-Inferior cerebellar peduncle R	IVW(MRE)	6	21.19	-0.063(-0.122,-0.004)	0.036
		MR Egger	6		-0.012(-0.149,0.125)
		Weighted median	6		-0.033(-0.103,0.037)
		Simple mode	6		-0.034(-0.137,0.069)
		Weighted mode	6		-0.034(-0.125,0.056)
Opioid use disorders	ISOVF-Uncinate fasciculus R	IVW(MRE)	6	21.19	0.055(0.007,0.102)	0.024
		MR Egger	6		0.043(-0.076,0.162)
		Weighted median	6		0.035(-0.033,0.103)
		Simple mode	6		0.013(-0.089,0.115)
		Weighted mode	6		0.024(-0.063,0.110)
Opioid use disorders	L1-Uncinate fasciculus R	IVW(MRE)	6	21.19	0.065(0.005,0.126)	0.033
		MR Egger	6		0.022(-0.122,0.167)
		Weighted median	6		0.089(0.018,0.160)
		Simple mode	6		0.100(0.001,0.200)
		Weighted mode	6		0.094(0.000,0.189)
Opioid use disorders	L2-Cingulum hippocampus R	IVW(MRE)	6	21.19	0.078(0.017,0.140)	0.012
		MR Egger	6		0.079(-0.076,0.234)
		Weighted median	6		0.064(-0.009,0.137)
		Simple mode	6		0.148(0.009,0.288)
		Weighted mode	6		0.018(-0.086,0.122)
Opioid use disorders	L2-Inferior cerebellar peduncle L	IVW(MRE)	6	21.19	-0.023(-0.036,-0.010)	0
		MR Egger	6		-0.018(-0.134,0.097)
		Weighted median	6		-0.033(-0.094,0.028)
		Simple mode	6		-0.004(-0.089,0.081)
		Weighted mode	6		-0.034(-0.111,0.044)
Opioid use disorders	L2-Superior longitudinal fasciculus L	IVW(MRE)	6	21.19	0.029(0.009,0.048)	0.004
		MR Egger	6		0.024(-0.091,0.139)
		Weighted median	6		0.025(-0.036,0.085)
		Simple mode	6		0.026(-0.051,0.102)
		Weighted mode	6		0.022(-0.055,0.098)
Opioid use disorders	MD-Posterior limb of internal capsule R	IVW(MRE)	6	21.19	0.043(0.000,0.086)	0.048
		MR Egger	6		0.054(-0.062,0.169)
		Weighted median	6		0.028(-0.040,0.095)
		Simple mode	6		0.019(-0.078,0.116)
		Weighted mode	6		0.019(-0.060,0.098)
Opioid use disorders	MD-Posterior thalamic radiation R	IVW(MRE)	6	21.19	0.032(0.002,0.062)	0.034
		MR Egger	6		0.027(-0.088,0.142)
		Weighted median	6		0.035(-0.029,0.098)
		Simple mode	6		0.032(-0.050,0.114)
		Weighted mode	6		0.032(-0.042,0.107)
Opioid use disorders	MD-Uncinate fasciculus R	IVW(MRE)	6	21.19	0.066(0.025,0.106)	0.001
		MR Egger	6		0.008(-0.107,0.123)
		Weighted median	6		0.072(0.005,0.139)
		Simple mode	6		0.104(0.006,0.202)
		Weighted mode	6		0.101(0.007,0.196)
Opioid use disorders	ODI-Cingulum hippocampus R	IVW(MRE)	6	21.19	0.066(0.018,0.115)	0.007
		MR Egger	6		0.048(-0.073,0.170)
		Weighted median	6		0.053(-0.018,0.123)
		Simple mode	6		0.069(-0.023,0.161)
		Weighted mode	6		0.038(-0.047,0.123)
Opioid use disorders	ODI-Inferior cerebellar peduncle L	IVW(MRE)	6	21.19	-0.025(-0.043,-0.006)	0.008
		MR Egger	6		-0.010(-0.126,0.105)
		Weighted median	6		-0.027(-0.089,0.036)
		Simple mode	6		-0.030(-0.116,0.057)
		Weighted mode	6		-0.031(-0.107,0.046)
Opioid use disorders	ODI-Superior fronto-occipital fasciculus L	IVW(MRE)	6	21.19	0.032(0.010,0.055)	0.005
		MR Egger	6		0.011(-0.104,0.126)
		Weighted median	6		0.043(-0.020,0.105)
		Simple mode	6		0.053(-0.034,0.141)
		Weighted mode	6		0.050(-0.030,0.129)

## Sheet: sheet2
Supplementary Table 7.2. Full positive results of inverse MR estimate for the association between IDPs and opioid use disorders.
IDPs (exposure)	Outcome	MR method	No. SNP	F	Beta (95% CI)	P-value
FA-External capsule R	Opioid use disorders	IVW(MRE)	48	19.53	1.263(1.010,1.579)	0.041
		MR Egger	48		1.294(0.672,2.489)
		Weighted median	48		1.490(1.080,2.054)
		Simple mode	48		1.575(0.771,3.215)
		Weighted mode	48		1.595(0.905,2.811)
FA-Superior corona radiata L	Opioid use disorders	IVW(MRE)	46	19.56	0.753(0.601,0.943)	0.013
		MR Egger	46		0.924(0.538,1.587)
		Weighted median	46		0.743(0.529,1.042)
		Simple mode	46		0.561(0.270,1.166)
		Weighted mode	46		0.789(0.427,1.458)
MD-Cingulum cingulate gyrus R	Opioid use disorders	IVW(MRE)	54	19.59	0.829(0.706,0.973)	0.022
		MR Egger	54		0.720(0.480,1.079)
		Weighted median	54		0.780(0.589,1.032)
		Simple mode	54		0.771(0.440,1.350)
		Weighted mode	54		0.827(0.581,1.177)
MD-Corticospinal tract L	Opioid use disorders	IVW(MRE)	31	19.59	1.449(1.114,1.884)	0.006
		MR Egger	31		1.199(0.570,2.520)
		Weighted median	31		1.616(1.072,2.437)
		Simple mode	31		1.452(0.667,3.160)
		Weighted mode	31		1.731(0.875,3.426)
L1-Corticospinal tract L	Opioid use disorders	IVW(MRE)	24	19.65	1.516(1.035,2.219)	0.032
		MR Egger	24		2.284(0.840,6.210)
		Weighted median	24		2.068(1.269,3.368)
		Simple mode	24		2.717(0.962,7.673)
		Weighted mode	24		2.717(1.050,7.035)
L1-Superior cerebellar peduncle R	Opioid use disorders	IVW(MRE)	37	19.59	1.335(1.050,1.697)	0.018
		MR Egger	37		1.158(0.524,2.560)
		Weighted median	37		1.309(0.887,1.931)
		Simple mode	37		1.334(0.611,2.911)
		Weighted mode	37		1.411(0.731,2.724)
L2-Anterior limb of internal capsule R	Opioid use disorders	IVW(MRE)	47	19.57	1.420(1.146,1.760)	0.001
		MR Egger	47		1.275(0.733,2.216)
		Weighted median	47		1.332(0.969,1.830)
		Simple mode	47		1.434(0.747,2.752)
		Weighted mode	47		1.197(0.670,2.141)
L2-Posterior limb of internal capsule L	Opioid use disorders	IVW(MRE)	45	19.55	1.268(1.038,1.549)	0.021
		MR Egger	45		1.385(0.732,2.622)
		Weighted median	45		1.339(0.983,1.826)
		Simple mode	45		1.415(0.781,2.563)
		Weighted mode	45		1.340(0.822,2.184)
L3-Anterior limb of internal capsule R	Opioid use disorders	IVW(MRE)	40	19.54	1.295(1.041,1.612)	0.02
		MR Egger	40		1.037(0.642,1.677)
		Weighted median	40		1.178(0.857,1.618)
		Simple mode	40		1.267(0.712,2.255)
		Weighted mode	40		1.173(0.731,1.881)
L3-Fornix cres+Stria terminalis R	Opioid use disorders	IVW(MRE)	30	19.9	0.717(0.542,0.947)	0.019
		MR Egger	30		0.630(0.261,1.522)
		Weighted median	30		0.767(0.511,1.152)
		Simple mode	30		0.737(0.325,1.671)
		Weighted mode	30		0.666(0.317,1.398)
L3-Superior corona radiata R	Opioid use disorders	IVW(MRE)	50	19.56	1.402(1.129,1.740)	0.002
		MR Egger	50		2.588(1.159,5.780)
		Weighted median	50		1.338(0.975,1.836)
		Simple mode	50		1.492(0.727,3.062)
		Weighted mode	50		1.492(0.751,2.961)
ISOVF-Anterior limb of internal capsule R	Opioid use disorders	IVW(MRE)	31	19.74	1.446(1.173,1.784)	0.001
		MR Egger	31		1.270(0.595,2.712)
		Weighted median	31		1.346(0.917,1.976)
		Simple mode	31		1.423(0.690,2.934)
		Weighted mode	31		1.359(0.737,2.505)
ISOVF-Superior fronto-occipital fasciculus R	Opioid use disorders	IVW(MRE)	26	19.52	0.716(0.539,0.952)	0.021
		MR Egger	26		0.839(0.526,1.338)
		Weighted median	26		0.800(0.547,1.169)
		Simple mode	26		0.745(0.393,1.413)
		Weighted mode	26		0.777(0.500,1.206)
ODI-Posterior corona radiata R	Opioid use disorders	IVW(MRE)	29	19.57	1.380(1.036,1.837)	0.028
		MR Egger	29		1.067(0.374,3.042)
		Weighted median	29		1.449(0.972,2.159)
		Simple mode	29		1.124(0.476,2.652)
		Weighted mode	29		1.226(0.542,2.773)
ODI-Superior fronto-occipital fasciculus R	Opioid use disorders	IVW(MRE)	43	19.68	1.270(1.049,1.536)	0.014
		MR Egger	43		1.241(0.839,1.836)
		Weighted median	43		1.309(0.955,1.795)
		Simple mode	43		1.312(0.786,2.191)
		Weighted mode	43		1.235(0.856,1.780)
