# Supplementary material for: Crosstalk of peripheral cytokine-white matter alteration-insomnia during methadone maintenance treatment
Source: Psychol Med. 2026 Apr 27;56:e113. doi: 10.1017/S0033291726103614 (PMC13125936; doi:10.1017/S0033291726103614)
Supplement: Yang et al. supplementary material [file S0033291726103614sup001.zip › Table S8.xlsx]

## Sheet: sheet1
Supplementary Table 8.1. Sensitivity analysis of significant results in MR analyses.
Exposure	IDPs (outcome)	nSNP	Pleiotropy		Heterogenenity
			MR-PRESSO Global P-value	MR-egger P-value	IVW test P-value	MR-egger P-value
Opioid use disorders	FA-Corticospinal tract L	6	0.9488	0.779635	0.995324	0.989118
Opioid use disorders	FA-Superior cerebellar peduncle L	6	0.6324	0.26922	0.545461	0.665351
Opioid use disorders	FA-Superior fronto-occipital fasciculus R	6	0.7273	0.860225	0.886603	0.793817
Opioid use disorders	FA-Superior longitudinal fasciculus L	6	0.9058	0.89892	0.941932	0.876109
Opioid use disorders	ICVF-Genu of corpus callosum	6	0.9171	0.997122	0.856971	0.746239
Opioid use disorders	ICVF-Medial lemniscus R	6	0.9588	0.982336	0.902876	0.811314
Opioid use disorders	ISOVF-Inferior cerebellar peduncle L	6	0.2283	0.435735	0.889416	0.917674
Opioid use disorders	ISOVF-Inferior cerebellar peduncle R	6	0.2477	0.457943	0.251218	0.226159
Opioid use disorders	ISOVF-Uncinate fasciculus R	6	0.5308	0.840725	0.508124	0.374031
Opioid use disorders	L1-Uncinate fasciculus R	6	0.3504	0.550014	0.224944	0.179477
Opioid use disorders	L2-Cingulum hippocampus R	6	0.3226	0.994259	0.205847	0.125457
Opioid use disorders	L2-Inferior cerebellar peduncle L	6	0.9923	0.933371	0.99733	0.989281
Opioid use disorders	L2-Superior longitudinal fasciculus L	6	0.9344	0.937556	0.981312	0.948522
Opioid use disorders	MD-Posterior limb of internal capsule R	6	0.7482	0.853357	0.62268	0.483094
Opioid use disorders	MD-Posterior thalamic radiation R	6	0.9294	0.924812	0.889186	0.792963
Opioid use disorders	MD-Uncinate fasciculus R	6	0.7194	0.336148	0.686669	0.75531
Opioid use disorders	ODI-Cingulum hippocampus R	6	0.5799	0.761674	0.473692	0.350965
Opioid use disorders	ODI-Inferior cerebellar peduncle L	6	0.9821	0.796738	0.98592	0.966572
Opioid use disorders	ODI-Superior fronto-occipital fasciculus L	6	0.9033	0.707396	0.966233	0.939671

## Sheet: sheet2
Supplementary Table 8.2. Sensitivity analysis of significant results in inverse MR analyses.
IDPs (exposure)	Outcome	nSNP	Pleiotropy		Heterogenenity
			MR-PRESSO Global P-value	MR-egger P-value	IVW test P-value	MR-egger P-value
FA-External capsule R	Opioid use disorders	48	0.2959	0.93822	0.385789	0.347157
FA-Superior corona radiata L	Opioid use disorders	46	0.4739	0.418134	0.460937	0.446957
MD-Cingulum cingulate gyrus R	Opioid use disorders	54	0.8674	0.449164	0.869008	0.861315
MD-Corticospinal tract L	Opioid use disorders	31	0.5271	0.590647	0.768097	0.739186
L1-Corticospinal tract L	Opioid use disorders	24	0.1758	0.393386	0.124448	0.120845
L1-Superior cerebellar peduncle R	Opioid use disorders	37	0.7318	0.712056	0.795854	0.764852
L2-Anterior limb of internal capsule R	Opioid use disorders	47	0.4743	0.67998	0.454877	0.42067
L2-Posterior limb of internal capsule L	Opioid use disorders	45	0.5076	0.774938	0.738029	0.704209
L3-Anterior limb of internal capsule R	Opioid use disorders	40	0.1763	0.314583	0.331714	0.334655
L3-Fornix cres+Stria terminalis R	Opioid use disorders	30	0.1209	0.763446	0.560106	0.511576
L3-Superior corona radiata R	Opioid use disorders	50	0.7216	0.125134	0.689245	0.745245
ISOVF-Anterior limb of internal capsule R	Opioid use disorders	31	0.9711	0.720333	0.971885	0.963314
ISOVF-Superior fronto-occipital fasciculus R	Opioid use disorders	26	0.2429	0.411836	0.197936	0.189195
ODI-Posterior corona radiata R	Opioid use disorders	29	0.3791	0.620934	0.478487	0.438061
ODI-Superior fronto-occipital fasciculus R	Opioid use disorders	43	0.7	0.895343	0.653284	0.611811
